# Supplementary material for: GLP-1-mediated delivery of tesaglitazar improves obesity and glucose metabolism in male mice
Source: Nat Metab. 2022 Aug 22;4(8):1071–83. doi: 10.1038/s42255-022-00617-6 (PMC9398908; doi:10.1038/s42255-022-00617-6)
Supplement: Supplementary file 2 — Original as well as cropped pictures of islet histology shown in Extended Data Fig. 2i. [file 42255_2022_617_MOESM2_ESM.zip]

Archive with 156 entries (139 files):
- Suppl_Fig_2i-islet_histology_pictures/
- Suppl_Fig_2i-islet_histology_pictures/.DS_Store
- __MACOSX/Suppl_Fig_2i-islet_histology_pictures/._.DS_Store
- Suppl_Fig_2i-islet_histology_pictures/GLP-1RA+Tesaglitazar/
- __MACOSX/Suppl_Fig_2i-islet_histology_pictures/._GLP-1RA+Tesaglitazar
- Suppl_Fig_2i-islet_histology_pictures/GLP-1RA/
- __MACOSX/Suppl_Fig_2i-islet_histology_pictures/._GLP-1RA
- Suppl_Fig_2i-islet_histology_pictures/Tesaglitazar/
- __MACOSX/Suppl_Fig_2i-islet_histology_pictures/._Tesaglitazar
- Suppl_Fig_2i-islet_histology_pictures/All for Ilustrator/
- __MACOSX/Suppl_Fig_2i-islet_histology_pictures/._All for Ilustrator
- Suppl_Fig_2i-islet_histology_pictures/GLP-1RA:Tesaglitazar/
- __MACOSX/Suppl_Fig_2i-islet_histology_pictures/._GLP-1RA:Tesaglitazar
- Suppl_Fig_2i-islet_histology_pictures/Vhcl/
- __MACOSX/Suppl_Fig_2i-islet_histology_pictures/._Vhcl
- Suppl_Fig_2i-islet_histology_pictures/GLP-1RA+Tesaglitazar/.DS_Store
- __MACOSX/Suppl_Fig_2i-islet_histology_pictures/GLP-1RA+Tesaglitazar/._.DS_Store
- Suppl_Fig_2i-islet_histology_pictures/GLP-1RA+Tesaglitazar/original/
- Suppl_Fig_2i-islet_histology_pictures/GLP-1RA+Tesaglitazar/Cropped/
- __MACOSX/Suppl_Fig_2i-islet_histology_pictures/GLP-1RA+Tesaglitazar/._Cropped
- Suppl_Fig_2i-islet_histology_pictures/GLP-1RA/.DS_Store
- __MACOSX/Suppl_Fig_2i-islet_histology_pictures/GLP-1RA/._.DS_Store
- Suppl_Fig_2i-islet_histology_pictures/GLP-1RA/original/
- __MACOSX/Suppl_Fig_2i-islet_histology_pictures/GLP-1RA/._original
- Suppl_Fig_2i-islet_histology_pictures/GLP-1RA/cropped/
- __MACOSX/Suppl_Fig_2i-islet_histology_pictures/GLP-1RA/._cropped
- Suppl_Fig_2i-islet_histology_pictures/Tesaglitazar/.DS_Store
- __MACOSX/Suppl_Fig_2i-islet_histology_pictures/Tesaglitazar/._.DS_Store
- Suppl_Fig_2i-islet_histology_pictures/Tesaglitazar/original/
- __MACOSX/Suppl_Fig_2i-islet_histology_pictures/Tesaglitazar/._original
- Suppl_Fig_2i-islet_histology_pictures/Tesaglitazar/cropped/
- __MACOSX/Suppl_Fig_2i-islet_histology_pictures/Tesaglitazar/._cropped
- Suppl_Fig_2i-islet_histology_pictures/All for Ilustrator/Composite dapi2 Tesaglitazar.jpg
- __MACOSX/Suppl_Fig_2i-islet_histology_pictures/All for Ilustrator/._Composite dapi2 Tesaglitazar.jpg
- Suppl_Fig_2i-islet_histology_pictures/All for Ilustrator/Composite dapi2 GLP-1RA+Tesa.jpg
- __MACOSX/Suppl_Fig_2i-islet_histology_pictures/All for Ilustrator/._Composite dapi2 GLP-1RA+Tesa.jpg
- Suppl_Fig_2i-islet_histology_pictures/All for Ilustrator/Composite dapi2 GLP-1RA:Tesa.jpg
- __MACOSX/Suppl_Fig_2i-islet_histology_pictures/All for Ilustrator/._Composite dapi2 GLP-1RA:Tesa.jpg
- Suppl_Fig_2i-islet_histology_pictures/All for Ilustrator/Composite dapi2 GLP-1RA.jpg
- __MACOSX/Suppl_Fig_2i-islet_histology_pictures/All for Ilustrator/._Composite dapi2 GLP-1RA.jpg
- Suppl_Fig_2i-islet_histology_pictures/All for Ilustrator/Composite dapi2 Vehicle.jpg
- __MACOSX/Suppl_Fig_2i-islet_histology_pictures/All for Ilustrator/._Composite dapi2 Vehicle.jpg
- Suppl_Fig_2i-islet_histology_pictures/GLP-1RA:Tesaglitazar/.DS_Store
- __MACOSX/Suppl_Fig_2i-islet_histology_pictures/GLP-1RA:Tesaglitazar/._.DS_Store
- Suppl_Fig_2i-islet_histology_pictures/GLP-1RA:Tesaglitazar/Original/
- __MACOSX/Suppl_Fig_2i-islet_histology_pictures/GLP-1RA:Tesaglitazar/._Original
- Suppl_Fig_2i-islet_histology_pictures/GLP-1RA:Tesaglitazar/Cropped/
- __MACOSX/Suppl_Fig_2i-islet_histology_pictures/GLP-1RA:Tesaglitazar/._Cropped
- Suppl_Fig_2i-islet_histology_pictures/Vhcl/.DS_Store
- __MACOSX/Suppl_Fig_2i-islet_histology_pictures/Vhcl/._.DS_Store
- Suppl_Fig_2i-islet_histology_pictures/Vhcl/Original/
- __MACOSX/Suppl_Fig_2i-islet_histology_pictures/Vhcl/._Original
- Suppl_Fig_2i-islet_histology_pictures/Vhcl/Cropped/
- __MACOSX/Suppl_Fig_2i-islet_histology_pictures/Vhcl/._Cropped
- Suppl_Fig_2i-islet_histology_pictures/GLP-1RA+Tesaglitazar/original/sst.tif
- __MACOSX/Suppl_Fig_2i-islet_histology_pictures/GLP-1RA+Tesaglitazar/original/._sst.tif
- Suppl_Fig_2i-islet_histology_pictures/GLP-1RA+Tesaglitazar/original/gcg.tif
- __MACOSX/Suppl_Fig_2i-islet_histology_pictures/GLP-1RA+Tesaglitazar/original/._gcg.tif
- Suppl_Fig_2i-islet_histology_pictures/GLP-1RA+Tesaglitazar/original/Composite dapi2.jpg
- __MACOSX/Suppl_Fig_2i-islet_histology_pictures/GLP-1RA+Tesaglitazar/original/._Composite dapi2.jpg
- Suppl_Fig_2i-islet_histology_pictures/GLP-1RA+Tesaglitazar/original/dapi.tif
- __MACOSX/Suppl_Fig_2i-islet_histology_pictures/GLP-1RA+Tesaglitazar/original/._dapi.tif
- Suppl_Fig_2i-islet_histology_pictures/GLP-1RA+Tesaglitazar/original/ins.tif
- __MACOSX/Suppl_Fig_2i-islet_histology_pictures/GLP-1RA+Tesaglitazar/original/._ins.tif
- Suppl_Fig_2i-islet_histology_pictures/GLP-1RA+Tesaglitazar/Cropped/gcg cropped.tif
- __MACOSX/Suppl_Fig_2i-islet_histology_pictures/GLP-1RA+Tesaglitazar/Cropped/._gcg cropped.tif
- Suppl_Fig_2i-islet_histology_pictures/GLP-1RA+Tesaglitazar/Cropped/sst cropped.tif
- __MACOSX/Suppl_Fig_2i-islet_histology_pictures/GLP-1RA+Tesaglitazar/Cropped/._sst cropped.tif
- Suppl_Fig_2i-islet_histology_pictures/GLP-1RA+Tesaglitazar/Cropped/dapi cropped.tif
- __MACOSX/Suppl_Fig_2i-islet_histology_pictures/GLP-1RA+Tesaglitazar/Cropped/._dapi cropped.tif
- Suppl_Fig_2i-islet_histology_pictures/GLP-1RA+Tesaglitazar/Cropped/Composite dapi3 cropped.jpg
- __MACOSX/Suppl_Fig_2i-islet_histology_pictures/GLP-1RA+Tesaglitazar/Cropped/._Composite dapi3 cropped.jpg
- Suppl_Fig_2i-islet_histology_pictures/GLP-1RA+Tesaglitazar/Cropped/ins cropped.tif
- __MACOSX/Suppl_Fig_2i-islet_histology_pictures/GLP-1RA+Tesaglitazar/Cropped/._ins cropped.tif
- Suppl_Fig_2i-islet_histology_pictures/GLP-1RA/original/sst.tif
- __MACOSX/Suppl_Fig_2i-islet_histology_pictures/GLP-1RA/original/._sst.tif
- Suppl_Fig_2i-islet_histology_pictures/GLP-1RA/original/gcg.tif
- __MACOSX/Suppl_Fig_2i-islet_histology_pictures/GLP-1RA/original/._gcg.tif
- Suppl_Fig_2i-islet_histology_pictures/GLP-1RA/original/Composite dapi normal.jpg
- __MACOSX/Suppl_Fig_2i-islet_histology_pictures/GLP-1RA/original/._Composite dapi normal.jpg
- Suppl_Fig_2i-islet_histology_pictures/GLP-1RA/original/dapi.tif
- __MACOSX/Suppl_Fig_2i-islet_histology_pictures/GLP-1RA/original/._dapi.tif
- Suppl_Fig_2i-islet_histology_pictures/GLP-1RA/original/ins.tif
- __MACOSX/Suppl_Fig_2i-islet_histology_pictures/GLP-1RA/original/._ins.tif
- Suppl_Fig_2i-islet_histology_pictures/GLP-1RA/cropped/gcg cropped.tif
- __MACOSX/Suppl_Fig_2i-islet_histology_pictures/GLP-1RA/cropped/._gcg cropped.tif
- Suppl_Fig_2i-islet_histology_pictures/GLP-1RA/cropped/Composite dapi2.jpg
- __MACOSX/Suppl_Fig_2i-islet_histology_pictures/GLP-1RA/cropped/._Composite dapi2.jpg
- Suppl_Fig_2i-islet_histology_pictures/GLP-1RA/cropped/sst cropped.tif
- __MACOSX/Suppl_Fig_2i-islet_histology_pictures/GLP-1RA/cropped/._sst cropped.tif
- Suppl_Fig_2i-islet_histology_pictures/GLP-1RA/cropped/dapi cropped.tif
- __MACOSX/Suppl_Fig_2i-islet_histology_pictures/GLP-1RA/cropped/._dapi cropped.tif
- Suppl_Fig_2i-islet_histology_pictures/GLP-1RA/cropped/ins cropped.tif
- __MACOSX/Suppl_Fig_2i-islet_histology_pictures/GLP-1RA/cropped/._ins cropped.tif
- Suppl_Fig_2i-islet_histology_pictures/Tesaglitazar/original/Composite dapi3.jpg
- __MACOSX/Suppl_Fig_2i-islet_histology_pictures/Tesaglitazar/original/._Composite dapi3.jpg
- Suppl_Fig_2i-islet_histology_pictures/Tesaglitazar/original/gcg.tif
- __MACOSX/Suppl_Fig_2i-islet_histology_pictures/Tesaglitazar/original/._gcg.tif
- Suppl_Fig_2i-islet_histology_pictures/Tesaglitazar/original/dapi.tif
- __MACOSX/Suppl_Fig_2i-islet_histology_pictures/Tesaglitazar/original/._dapi.tif
- Suppl_Fig_2i-islet_histology_pictures/Tesaglitazar/original/ins.tif
- __MACOSX/Suppl_Fig_2i-islet_histology_pictures/Tesaglitazar/original/._ins.tif
- Suppl_Fig_2i-islet_histology_pictures/Tesaglitazar/cropped/gcg cropped.tif
- __MACOSX/Suppl_Fig_2i-islet_histology_pictures/Tesaglitazar/cropped/._gcg cropped.tif
- Suppl_Fig_2i-islet_histology_pictures/Tesaglitazar/cropped/Composite dapi2.jpg
- __MACOSX/Suppl_Fig_2i-islet_histology_pictures/Tesaglitazar/cropped/._Composite dapi2.jpg
- Suppl_Fig_2i-islet_histology_pictures/Tesaglitazar/cropped/sst cropped.tif
- __MACOSX/Suppl_Fig_2i-islet_histology_pictures/Tesaglitazar/cropped/._sst cropped.tif
- Suppl_Fig_2i-islet_histology_pictures/Tesaglitazar/cropped/dapi cropped.tif
- __MACOSX/Suppl_Fig_2i-islet_histology_pictures/Tesaglitazar/cropped/._dapi cropped.tif
- Suppl_Fig_2i-islet_histology_pictures/Tesaglitazar/cropped/cropped ins.tif
- __MACOSX/Suppl_Fig_2i-islet_histology_pictures/Tesaglitazar/cropped/._cropped ins.tif
- Suppl_Fig_2i-islet_histology_pictures/GLP-1RA:Tesaglitazar/Original/Thumbs.db
- __MACOSX/Suppl_Fig_2i-islet_histology_pictures/GLP-1RA:Tesaglitazar/Original/._Thumbs.db
- Suppl_Fig_2i-islet_histology_pictures/GLP-1RA:Tesaglitazar/Original/sst.tif
- __MACOSX/Suppl_Fig_2i-islet_histology_pictures/GLP-1RA:Tesaglitazar/Original/._sst.tif
- Suppl_Fig_2i-islet_histology_pictures/GLP-1RA:Tesaglitazar/Original/gcg.tif
- __MACOSX/Suppl_Fig_2i-islet_histology_pictures/GLP-1RA:Tesaglitazar/Original/._gcg.tif
- Suppl_Fig_2i-islet_histology_pictures/GLP-1RA:Tesaglitazar/Original/Compositedapi3.jpg
- __MACOSX/Suppl_Fig_2i-islet_histology_pictures/GLP-1RA:Tesaglitazar/Original/._Compositedapi3.jpg
- Suppl_Fig_2i-islet_histology_pictures/GLP-1RA:Tesaglitazar/Original/dapi.tif
- __MACOSX/Suppl_Fig_2i-islet_histology_pictures/GLP-1RA:Tesaglitazar/Original/._dapi.tif
- Suppl_Fig_2i-islet_histology_pictures/GLP-1RA:Tesaglitazar/Original/ins.tif
- __MACOSX/Suppl_Fig_2i-islet_histology_pictures/GLP-1RA:Tesaglitazar/Original/._ins.tif
- Suppl_Fig_2i-islet_histology_pictures/GLP-1RA:Tesaglitazar/Cropped/gcg cropped.tif
- __MACOSX/Suppl_Fig_2i-islet_histology_pictures/GLP-1RA:Tesaglitazar/Cropped/._gcg cropped.tif
- Suppl_Fig_2i-islet_histology_pictures/GLP-1RA:Tesaglitazar/Cropped/Composite dapi2.jpg
- __MACOSX/Suppl_Fig_2i-islet_histology_pictures/GLP-1RA:Tesaglitazar/Cropped/._Composite dapi2.jpg
- Suppl_Fig_2i-islet_histology_pictures/GLP-1RA:Tesaglitazar/Cropped/sst cropped.tif
- __MACOSX/Suppl_Fig_2i-islet_histology_pictures/GLP-1RA:Tesaglitazar/Cropped/._sst cropped.tif
- Suppl_Fig_2i-islet_histology_pictures/GLP-1RA:Tesaglitazar/Cropped/dapi cropped.tif
- __MACOSX/Suppl_Fig_2i-islet_histology_pictures/GLP-1RA:Tesaglitazar/Cropped/._dapi cropped.tif
- Suppl_Fig_2i-islet_histology_pictures/GLP-1RA:Tesaglitazar/Cropped/ins cropped.tif
- __MACOSX/Suppl_Fig_2i-islet_histology_pictures/GLP-1RA:Tesaglitazar/Cropped/._ins cropped.tif
- Suppl_Fig_2i-islet_histology_pictures/Vhcl/Original/sst.tif
- __MACOSX/Suppl_Fig_2i-islet_histology_pictures/Vhcl/Original/._sst.tif
- Suppl_Fig_2i-islet_histology_pictures/Vhcl/Original/gcg.tif
- __MACOSX/Suppl_Fig_2i-islet_histology_pictures/Vhcl/Original/._gcg.tif
- Suppl_Fig_2i-islet_histology_pictures/Vhcl/Original/Compositedapi3.jpg
- __MACOSX/Suppl_Fig_2i-islet_histology_pictures/Vhcl/Original/._Compositedapi3.jpg
- Suppl_Fig_2i-islet_histology_pictures/Vhcl/Original/dapi.tif
- __MACOSX/Suppl_Fig_2i-islet_histology_pictures/Vhcl/Original/._dapi.tif
- Suppl_Fig_2i-islet_histology_pictures/Vhcl/Original/ins.tif
- __MACOSX/Suppl_Fig_2i-islet_histology_pictures/Vhcl/Original/._ins.tif
- Suppl_Fig_2i-islet_histology_pictures/Vhcl/Cropped/gcg cropped.tif
- __MACOSX/Suppl_Fig_2i-islet_histology_pictures/Vhcl/Cropped/._gcg cropped.tif
- Suppl_Fig_2i-islet_histology_pictures/Vhcl/Cropped/Composite dapi2.jpg
- __MACOSX/Suppl_Fig_2i-islet_histology_pictures/Vhcl/Cropped/._Composite dapi2.jpg
- Suppl_Fig_2i-islet_histology_pictures/Vhcl/Cropped/sst cropped.tif
- __MACOSX/Suppl_Fig_2i-islet_histology_pictures/Vhcl/Cropped/._sst cropped.tif
- Suppl_Fig_2i-islet_histology_pictures/Vhcl/Cropped/dapi cropped.tif
- __MACOSX/Suppl_Fig_2i-islet_histology_pictures/Vhcl/Cropped/._dapi cropped.tif
- Suppl_Fig_2i-islet_histology_pictures/Vhcl/Cropped/ins cropped.tif
- __MACOSX/Suppl_Fig_2i-islet_histology_pictures/Vhcl/Cropped/._ins cropped.tif
- Suppl_Fig_2i-islet_histology_pictures/Vhcl/Cropped/Composite dapi2 Vehicle.jpg
- __MACOSX/Suppl_Fig_2i-islet_histology_pictures/Vhcl/Cropped/._Composite dapi2 Vehicle.jpg
