# Supplementary material for: GLP-1-mediated delivery of tesaglitazar improves obesity and glucose metabolism in male mice
Source: Nat Metab. 2022 Aug 22;4(8):1071–83. doi: 10.1038/s42255-022-00617-6 (PMC9398908; doi:10.1038/s42255-022-00617-6)
Supplement: Supplementary file 3 — Original pictures of cFOS and Cy5 drug appearance shown in Extended Data Fig. 4a–c, including replicates. [file 42255_2022_617_MOESM3_ESM.zip]

Archive with 61 entries (60 files):
- Original cFOS/
- Original cFOS/original_cFOS_GLP1RA_3.jpg
- __MACOSX/Original cFOS/._original_cFOS_GLP1RA_3.jpg
- Original cFOS/original_cFOS_GLP1RA_Tesa_3.jpg
- __MACOSX/Original cFOS/._original_cFOS_GLP1RA_Tesa_3.jpg
- Original cFOS/original_cFOS_GLP1RA_Tesa_2.jpg
- __MACOSX/Original cFOS/._original_cFOS_GLP1RA_Tesa_2.jpg
- Original cFOS/original_cFOS_GLP1RA_2.jpg
- __MACOSX/Original cFOS/._original_cFOS_GLP1RA_2.jpg
- Original cFOS/original_cFOS_GLP1RA_Tesa_1.jpg
- __MACOSX/Original cFOS/._original_cFOS_GLP1RA_Tesa_1.jpg
- Original cFOS/original_cFOS_GLP1RA_1.jpg
- __MACOSX/Original cFOS/._original_cFOS_GLP1RA_1.jpg
- Original cFOS/original_cFOS_GLP1RA_Tesa_4.jpg
- __MACOSX/Original cFOS/._original_cFOS_GLP1RA_Tesa_4.jpg
- Original cFOS/original_cFOS_GLP1RA_4.jpg
- __MACOSX/Original cFOS/._original_cFOS_GLP1RA_4.jpg
- Original cFOS/original_cFOS_Veh_1.jpg
- __MACOSX/Original cFOS/._original_cFOS_Veh_1.jpg
- Original cFOS/original_cFOS_Tesa_4.jpg
- __MACOSX/Original cFOS/._original_cFOS_Tesa_4.jpg
- Original cFOS/original_cFOS_Veh_2.jpg
- __MACOSX/Original cFOS/._original_cFOS_Veh_2.jpg
- Original cFOS/original_cFOS_Veh_3.jpg
- __MACOSX/Original cFOS/._original_cFOS_Veh_3.jpg
- Original cFOS/original_cFOS_Tesa_3.jpg
- __MACOSX/Original cFOS/._original_cFOS_Tesa_3.jpg
- Original cFOS/original_cFOS_Tesa_2.jpg
- __MACOSX/Original cFOS/._original_cFOS_Tesa_2.jpg
- Original cFOS/original_cFOS_Veh_4.jpg
- __MACOSX/Original cFOS/._original_cFOS_Veh_4.jpg
- Original cFOS/original_cFOS_Tesa_1.jpg
- __MACOSX/Original cFOS/._original_cFOS_Tesa_1.jpg
- Suppl_Fig_4a-GLP-1:Tesa_x20_DMH.jpg
- __MACOSX/._Suppl_Fig_4a-GLP-1:Tesa_x20_DMH.jpg
- Suppl_Fig_4a-GLP-1:Tesa_x20_VMH.jpg
- __MACOSX/._Suppl_Fig_4a-GLP-1:Tesa_x20_VMH.jpg
- Suppl_Fig_4a-GLP1RA_x20_DMH.jpg
- __MACOSX/._Suppl_Fig_4a-GLP1RA_x20_DMH.jpg
- Suppl_Fig_4a-GLP1RA_x20_VMH.jpg
- __MACOSX/._Suppl_Fig_4a-GLP1RA_x20_VMH.jpg
- Suppl_Fig_4a-Tesa_x20_DMH.jpg
- __MACOSX/._Suppl_Fig_4a-Tesa_x20_DMH.jpg
- Suppl_Fig_4a-Tesa_x20_VMH.jpg
- __MACOSX/._Suppl_Fig_4a-Tesa_x20_VMH.jpg
- Suppl_Fig_4a-Vhcl_x20_DMH.jpg
- __MACOSX/._Suppl_Fig_4a-Vhcl_x20_DMH.jpg
- Suppl_Fig_4a-Vhcl_x20_VMH.jpg
- __MACOSX/._Suppl_Fig_4a-Vhcl_x20_VMH.jpg
- Suppl_Fig_4d-GLP-1:Tesa-Cy5 ARC.jpg
- __MACOSX/._Suppl_Fig_4d-GLP-1:Tesa-Cy5 ARC.jpg
- Suppl_Fig_4d-GLP-1RA-Cy5 ARC.jpg
- __MACOSX/._Suppl_Fig_4d-GLP-1RA-Cy5 ARC.jpg
- Suppl_Fig_4d-replicate2-GLP-1:Tesa-Cy5 ARC.jpg
- __MACOSX/._Suppl_Fig_4d-replicate2-GLP-1:Tesa-Cy5 ARC.jpg
- Suppl_Fig_4d-replicate2-GLP-1RA-Cy5 ARC.jpg
- __MACOSX/._Suppl_Fig_4d-replicate2-GLP-1RA-Cy5 ARC.jpg
- Suppl_Fig_4d-replicate3-GLP-1:Tesa-Cy5 ARC.jpg
- __MACOSX/._Suppl_Fig_4d-replicate3-GLP-1:Tesa-Cy5 ARC.jpg
- Suppl_Fig_4d-replicate3-GLP-1RA-Cy5 ARC.jpg
- __MACOSX/._Suppl_Fig_4d-replicate3-GLP-1RA-Cy5 ARC.jpg
