# Supplementary material for: GLP-1-mediated delivery of tesaglitazar improves obesity and glucose metabolism in male mice
Source: Nat Metab. 2022 Aug 22;4(8):1071–83. doi: 10.1038/s42255-022-00617-6 (PMC9398908; doi:10.1038/s42255-022-00617-6)
Supplement: Supplementary file 4 — Original pictures of cFOS shown in Fig. 7a,b, including replicates. [file 42255_2022_617_MOESM4_ESM.zip]

Archive with 43 entries (42 files):
- #1-GLP-1:Tesa_x20_Arc.jpg
- __MACOSX/._#1-GLP-1:Tesa_x20_Arc.jpg
- #1-GLP1RA_x20_Arc.jpg
- __MACOSX/._#1-GLP1RA_x20_Arc.jpg
- #1-Tesa_x20_Arc.jpg
- __MACOSX/._#1-Tesa_x20_Arc.jpg
- #1-Vhcl_x20_Arc.jpg
- __MACOSX/._#1-Vhcl_x20_Arc.jpg
- full brain pictures/
- full brain pictures/Tesa_4.jpg
- __MACOSX/full brain pictures/._Tesa_4.jpg
- full brain pictures/Tesa_3.jpg
- __MACOSX/full brain pictures/._Tesa_3.jpg
- full brain pictures/.DS_Store
- __MACOSX/full brain pictures/._.DS_Store
- full brain pictures/Tesa_2.jpg
- __MACOSX/full brain pictures/._Tesa_2.jpg
- full brain pictures/Tesa_1.jpg
- __MACOSX/full brain pictures/._Tesa_1.jpg
- full brain pictures/Veh_3.jpg
- __MACOSX/full brain pictures/._Veh_3.jpg
- full brain pictures/Veh_2.jpg
- __MACOSX/full brain pictures/._Veh_2.jpg
- full brain pictures/GLP1RA_Tesa_1.jpg
- __MACOSX/full brain pictures/._GLP1RA_Tesa_1.jpg
- full brain pictures/GLP1RA_Tesa_3.jpg
- __MACOSX/full brain pictures/._GLP1RA_Tesa_3.jpg
- full brain pictures/Veh_1.jpg
- __MACOSX/full brain pictures/._Veh_1.jpg
- full brain pictures/GLP1RA_Tesa_2.jpg
- __MACOSX/full brain pictures/._GLP1RA_Tesa_2.jpg
- full brain pictures/Veh_4.jpg
- __MACOSX/full brain pictures/._Veh_4.jpg
- full brain pictures/GLP1RA_Tesa_4.jpg
- __MACOSX/full brain pictures/._GLP1RA_Tesa_4.jpg
- full brain pictures/GLP1RA_4.jpg
- __MACOSX/full brain pictures/._GLP1RA_4.jpg
- full brain pictures/GLP1RA_1.jpg
- __MACOSX/full brain pictures/._GLP1RA_1.jpg
- full brain pictures/GLP1RA_3.jpg
- __MACOSX/full brain pictures/._GLP1RA_3.jpg
- full brain pictures/GLP1RA_2.jpg
- __MACOSX/full brain pictures/._GLP1RA_2.jpg
