# Supplementary material for: GLP-1-mediated delivery of tesaglitazar improves obesity and glucose metabolism in male mice
Source: Nat Metab. 2022 Aug 22;4(8):1071–83. doi: 10.1038/s42255-022-00617-6 (PMC9398908; doi:10.1038/s42255-022-00617-6)
Supplement: Supplementary file 5 — Original histology pictures. [file 42255_2022_617_MOESM5_ESM.zip]

Archive with 40 entries (40 files):
- Heart_GLP-1RA.TIF
- __MACOSX/._Heart_GLP-1RA.TIF
- Heart_GLP-1RA:Tesaglitazar.TIF
- __MACOSX/._Heart_GLP-1RA:Tesaglitazar.TIF
- Heart_GLP-1RA+Tesaglitazar.TIF
- __MACOSX/._Heart_GLP-1RA+Tesaglitazar.TIF
- Heart_tesaglitazar.TIF
- __MACOSX/._Heart_tesaglitazar.TIF
- Heart_Vhcl.TIF
- __MACOSX/._Heart_Vhcl.TIF
- iWAT_GLP-1RA.TIF
- __MACOSX/._iWAT_GLP-1RA.TIF
- iWAT_GLP-1RA:Tesaglitazar.TIF
- __MACOSX/._iWAT_GLP-1RA:Tesaglitazar.TIF
- iWAT_GLP-1RA+Tesaglitazar.TIF
- __MACOSX/._iWAT_GLP-1RA+Tesaglitazar.TIF
- iWAT_Tesaglitazar.TIF
- __MACOSX/._iWAT_Tesaglitazar.TIF
- iWAT_Vhcl.TIF
- __MACOSX/._iWAT_Vhcl.TIF
- Kidney_GLP-1RA_20x.TIF
- __MACOSX/._Kidney_GLP-1RA_20x.TIF
- Kidney_GLP-1RA:Tesaglitazar_20x.TIF
- __MACOSX/._Kidney_GLP-1RA:Tesaglitazar_20x.TIF
- Kidney_GLP-1RA+Tesaglitazar_20x.TIF
- __MACOSX/._Kidney_GLP-1RA+Tesaglitazar_20x.TIF
- Kidney_Tesaglitazar_20x.TIF
- __MACOSX/._Kidney_Tesaglitazar_20x.TIF
- Kidney_Vhcl_20x.TIF
- __MACOSX/._Kidney_Vhcl_20x.TIF
- Liver_GLP-1RA.TIF
- __MACOSX/._Liver_GLP-1RA.TIF
- Liver_GLP-1RA:Tesaglitazar.TIF
- __MACOSX/._Liver_GLP-1RA:Tesaglitazar.TIF
- Liver_GLP-1RA+TesaglitazarTIF.TIF
- __MACOSX/._Liver_GLP-1RA+TesaglitazarTIF.TIF
- Liver_Tesaglitazar.TIF
- __MACOSX/._Liver_Tesaglitazar.TIF
- Liver_Vhcl.TIF
- __MACOSX/._Liver_Vhcl.TIF
