# Supplementary material for: GLP-1-mediated delivery of tesaglitazar improves obesity and glucose metabolism in male mice
Source: Nat Metab. 2022 Aug 22;4(8):1071–83. doi: 10.1038/s42255-022-00617-6 (PMC9398908; doi:10.1038/s42255-022-00617-6)
Supplement: Source Data Fig. 1 — Statistical source data for Fig. 1. [file 42255_2022_617_MOESM6_ESM.xlsx]

## Sheet: Fig_1a
	Figure 1a	HEK293T	GLP-1RA																								GLP-1RA/Tesaglitazar
	GLP-1R: G⍺s recruitment	Time (Min)	10μM			1μM			100nM			10nM			1nM			100pM			10pM			1pM			10μM			1μM			100nM			10nM			1nM			100pM			10pM			1pM
	Baseline and vehicle-corrected	0	-5.19917e-05	-0.00274613	0.000465547	-0.000351325	-0.00392628	-0.000838436	0.00137494	-0.00274536	0.00169421	-0.000898458	0.000121353	0.000350614	-9.40833e-06	-0.00012958	0.000713097	0.00263441	-0.000681464	0.000625664	0.000177775	-0.000442914	0.00162443	0.00128847	-0.000522864	0.00184331	-0.000470825	-0.00105765	-0.00010047	0.000164525	-0.000899397	-0.000367786	0.000308642	-0.000577214	0.00158025	0.000744325	-0.000293364	0.00129245	-0.000726792	-0.00049248	0.00107058	-0.000112542	-0.00056583	0.00107356	0.000876542	-3.27802e-05	0.000519547	-0.000122108	-0.000718914
		0	5.19917e-05	0.00274613	-0.000465547	0.000351325	0.00392628	0.000838436	-0.00137494	0.00274536	-0.00169421	0.000898458	-0.000121353	-0.000350614	9.40833e-06	0.00012958	-0.000713097	-0.00263441	0.000681464	-0.000625664	-0.000177775	0.000442914	-0.00162443	-0.00128847	0.000522864	-0.00184331	0.000470825	0.00105765	0.00010047	-0.000164525	0.000899397	0.000367786	-0.000308642	0.000577214	-0.00158025	-0.000744325	0.000293364	-0.00129245	0.000726792	0.00049248	-0.00107058	0.000112542	0.00056583	-0.00107356	-0.000876542	3.27802e-05	-0.000519547	0.000122108	0.000718914
		1	0.297748	0.322081	0.286885	0.276394	0.305024	0.260443	0.208254	0.147272	0.138577	0.0467012	0.00882104	0.00566554	-0.00259857	0.00175714	-0.000881774	-0.00212052	0.00236639	-0.00359781	-0.000636025	0.00187767	0.000347226	-0.00384749	0.00124989	-0.00101749	0.262965	0.289385	0.235209	0.254975	0.290087	0.225121	0.163731	0.0646116	0.0932585	0.0425214	0.0143224	0.00711024	0.00164394	0.000894741	-0.000947457	-0.00146084	-0.00144964	0.000139993	-0.00370596	-4.63594e-05	2.83094e-05	-0.00223571	-0.000531926
		2	0.329883	0.35766	0.347853	0.324307	0.345873	0.343082	0.258813	0.205107	0.221262	0.0784921	0.0208971	0.0163889	0.00522596	0.00240067	0.000850041	-0.00139869	0.00251102	-0.00229416	-0.00336502	0.0052313	0.000573807	-0.00128802	0.00177765	-0.000414076	0.303778	0.33026	0.309261	0.309917	0.338522	0.309867	0.236994	0.105377	0.172913	0.0747349	0.033482	0.0161802	0.00787025	0.0010249	0.00341739	-0.000618237	0.000571786	0.000790241	-0.00242555	0.00155197	0.00100719	0.000315829	0.0022722
		3	0.333728	0.361611	0.360924	0.329521	0.35769	0.363091	0.290285	0.244884	0.276859	0.102663	0.0311145	0.025713	0.00866292	0.00453316	0.00141274	-0.0028438	0.00224814	-0.00345123	-0.00238967	0.00279753	-0.00158486	-0.00489867	0.00260988	0.00148729	0.309999	0.338209	0.324788	0.316517	0.345664	0.333691	0.275727	0.139863	0.231401	0.104911	0.0488392	0.027614	0.00941993	0.00328689	0.00120399	-0.00233995	0.000626845	0.000325074	-0.0014263	0.00103223	0.00131046	-0.000971883	0.000929861
		4	0.336107	0.365144	0.363715	0.334855	0.357671	0.367574	0.307802	0.267995	0.303399	0.130424	0.0442264	0.0335983	0.0150982	0.00233988	0.0012251	-0.000463975	0.00360209	-0.00337154	0.000756925	0.00579608	-0.00361657	-0.00186424	0.00505309	-0.00280929	0.31598	0.339813	0.332636	0.322549	0.349006	0.342614	0.290073	0.16627	0.266255	0.129353	0.0596731	0.035986	0.0164025	0.00391271	-0.000657286	0.00169864	0.00286229	-0.000197803	0.00103569	0.00174021	0.000103547	-0.000418292	0.00113381
		5	0.332981	0.362162	0.367233	0.331718	0.358747	0.370642	0.311865	0.281969	0.321789	0.1474	0.0513661	0.0461523	0.0163099	0.0050752	0.00142421	0.00114282	0.00328425	-0.00380502	-0.00219667	0.00259251	-0.00117509	-0.000483479	0.00277816	-0.00176732	0.310735	0.337168	0.337983	0.321996	0.343271	0.352029	0.300334	0.187587	0.29133	0.150858	0.0755891	0.0483666	0.020771	0.0067061	0.0035606	0.00291102	0.00272835	1.40142e-05	-0.000182822	-0.000922149	0.000712001	0.00127113	0.00289184
		6	0.328579	0.358002	0.362876	0.331867	0.354637	0.370141	0.310729	0.291127	0.326414	0.165437	0.0584263	0.0557977	0.0188052	0.00386451	0.00344314	0.00306032	0.00239217	-0.00307581	-0.00193981	0.00298547	-0.00147947	-0.00356747	0.00322902	-0.00335552	0.309953	0.331621	0.341042	0.317127	0.345469	0.350772	0.298614	0.20092	0.303926	0.164974	0.0828151	0.0570265	0.023605	0.0039661	0.00273315	0.000311627	-0.000437513	-0.000139486	-0.00245903	0.00104667	-0.00121101	-0.00294115	0.00278313
		7	0.329868	0.356428	0.363523	0.329604	0.355118	0.370751	0.314259	0.294088	0.336242	0.175986	0.0654697	0.0654184	0.0220273	0.00632038	0.00496988	0.00231404	0.00384583	-0.00365647	-0.00217469	0.00295806	-0.000718974	-0.00190369	0.00224576	-0.00211842	0.307236	0.331727	0.340087	0.318304	0.341575	0.354787	0.298775	0.212691	0.312256	0.181973	0.0928014	0.0669775	0.0251263	0.00749398	0.00491763	0.00311561	0.00189633	-0.000487854	-0.00162029	0.000270598	-0.000482501	-0.0014637	0.000801701
		8	0.327689	0.352447	0.360839	0.325969	0.351319	0.36778	0.312615	0.299288	0.335803	0.188796	0.0720987	0.0743025	0.022172	0.00401273	0.00519676	0.00239658	0.000454306	-0.000877736	-0.00301465	0.00240652	-0.0022937	-0.003404	0.00125544	-0.00110901	0.305137	0.328295	0.340633	0.313533	0.336165	0.352634	0.299642	0.224891	0.318601	0.1913	0.0992808	0.0753758	0.0279062	0.00568853	0.0062042	-0.000287367	0.000837699	0.000907424	-0.00533823	-0.000748617	0.000185604	-0.00199705	0.000850463
		9	0.324761	0.351736	0.361842	0.324098	0.349653	0.368274	0.313987	0.301659	0.338686	0.198821	0.0800304	0.0857274	0.0280601	0.00709455	0.00488805	0.000749114	0.00434925	-0.00135207	-0.00180436	0.00502923	-0.00319028	-0.00269467	0.00347277	-0.00393087	0.305532	0.326109	0.340037	0.315246	0.336903	0.352078	0.299081	0.232811	0.322086	0.201616	0.109237	0.0851528	0.0315304	0.00888421	0.00808632	0.00246903	0.00331578	0.000915424	0.000268384	0.00121072	-0.00322748	-0.00125047	0.000356952
		10	0.324285	0.351763	0.351878	0.32231	0.348278	0.36296	0.312773	0.299949	0.338749	0.203381	0.0837355	0.0910677	0.0300883	0.00666286	0.00826869	0.00158454	0.00345232	-0.00352505	-0.00599084	0.0039898	-0.00123462	-0.00471815	0.000666463	-0.00389838	0.299193	0.324774	0.338664	0.311919	0.334517	0.351279	0.297952	0.235878	0.323238	0.212039	0.114672	0.0926516	0.0356851	0.00683905	0.00748159	0.00106484	0.00147917	0.0012563	-0.00350742	0.000261197	-0.00320576	-0.00266836	0.00148051
		11	0.321606	0.348635	0.356066	0.320816	0.346665	0.364354	0.315404	0.302282	0.343002	0.212359	0.0898013	0.0996935	0.0333666	0.0051612	0.00591328	0.000754614	0.00418227	0.000380709	-0.00208461	0.00501922	0.000568612	-0.00498826	0.00376282	-0.00186521	0.300212	0.322371	0.3362	0.308321	0.332723	0.34936	0.29758	0.242262	0.324592	0.216083	0.119928	0.10239	0.0385481	0.00913774	0.0122418	0.00155132	0.0028633	0.00256332	-0.00499545	2.67646e-06	-0.00115197	-0.00131279	0.000764863
		12	0.320124	0.349157	0.356452	0.318796	0.346194	0.363018	0.311231	0.30008	0.339368	0.216873	0.0943384	0.104916	0.0378151	0.00821341	0.00838206	0.00337264	0.00562466	-0.00225227	-0.00212173	0.00230991	-0.00273492	-0.00446215	0.002981	-0.00168838	0.298807	0.319483	0.333626	0.310877	0.333827	0.346283	0.301078	0.243489	0.322491	0.223463	0.12502	0.10796	0.0427545	0.00723164	0.0088396	0.00511489	0.00212641	-0.001351	0.00106365	1.17479e-06	-0.00260631	-0.00188636	0.0012764
		13	0.320286	0.343767	0.350773	0.317008	0.343416	0.36259	0.314282	0.303809	0.338977	0.222523	0.0979347	0.112207	0.037455	0.00683684	0.00979045	0.00212931	0.0028413	-0.00391553	-0.004266	0.00361306	0.00039022	-0.00628712	0.00385685	-0.000283963	0.294496	0.319495	0.33158	0.311103	0.329656	0.347105	0.299136	0.251518	0.32597	0.225437	0.129396	0.113718	0.0419505	0.00771974	0.0133334	0.00293195	0.00152526	0.00310056	0.000178835	0.00216549	-0.00176021	-0.00180496	0.000342035
		14	0.318468	0.343272	0.353957	0.317572	0.342757	0.35959	0.31072	0.305897	0.343093	0.225603	0.10259	0.119869	0.0394881	0.00902684	0.00929036	0.00238004	0.00563369	-0.00264484	-0.00216994	0.00411492	-0.00160637	-0.00272541	0.00249894	-0.00338541	0.297379	0.317436	0.335058	0.307237	0.331405	0.345591	0.298735	0.249643	0.323851	0.231764	0.133436	0.121697	0.0488052	0.0106365	0.01284	0.00539555	0.00148483	-0.000330576	-0.00255256	3.71958e-05	-0.00188069	-0.00323721	0.00128133
		15	0.314665	0.34365	0.349685	0.313979	0.340482	0.360792	0.310371	0.302665	0.34493	0.229071	0.107936	0.125247	0.0458077	0.00736922	0.00993793	0.00552809	0.00317547	-0.00045963	-0.00254304	0.00266094	-0.000561424	-0.00236723	0.00431327	-0.00105788	0.293564	0.316194	0.334368	0.30477	0.328334	0.345573	0.294492	0.257342	0.329013	0.233575	0.139864	0.124778	0.0477319	0.012725	0.0152573	0.00497866	0.00192873	0.00170077	-0.000612223	0.00188161	-0.000668574	-0.00168721	0.000318098
		16	0.319483	0.34101	0.34974	0.31186	0.339006	0.353961	0.309065	0.305329	0.342562	0.233886	0.112189	0.131654	0.0456715	0.00664835	0.0104968	0.00467491	0.00400158	-0.0021598	-0.00230141	0.00253748	-0.000493589	-0.00445113	0.00398741	-0.00141049	0.295853	0.317112	0.333339	0.302853	0.32597	0.343981	0.298166	0.256625	0.326756	0.232471	0.141276	0.129192	0.052652	0.00682267	0.0144396	0.00615118	0.00343916	0.00100506	-0.00203678	-0.000140953	-0.00236496	-0.00239469	0.000437947
		17	0.315028	0.342487	0.347556	0.311148	0.337698	0.354819	0.310288	0.307021	0.341137	0.234337	0.11391	0.135916	0.0468317	0.0108321	0.0110047	-0.000568118	0.00455113	-0.00311243	-0.00429504	0.00409765	-0.00171702	-0.00730355	0.0011121	-1.36752e-05	0.289879	0.317988	0.32889	0.305322	0.327852	0.341977	0.293689	0.259162	0.324312	0.238819	0.148834	0.133822	0.0548328	0.0116512	0.0151005	0.00309508	0.00252599	0.00263446	0.00123039	-0.00233976	-0.00231941	-0.0020895	0.000434022
		18	0.31248	0.337613	0.345737	0.311804	0.337859	0.353816	0.309706	0.30709	0.342516	0.24001	0.115928	0.140218	0.052035	0.00970915	0.0142142	0.00301482	0.00504373	0.00127191	-1.87098e-05	0.00703618	-0.0013848	-0.00597721	0.00413504	-0.000346451	0.294307	0.314381	0.327829	0.301959	0.322326	0.340961	0.297344	0.257915	0.327469	0.243021	0.150516	0.140604	0.0567392	0.0104158	0.0178331	0.00442926	0.00309105	0.00348273	-0.000566826	0.000707401	-0.00181617	7.81569e-05	0.00330907
		19	0.318506	0.337665	0.348252	0.313825	0.339248	0.354145	0.312854	0.305746	0.343859	0.241596	0.120332	0.146028	0.0510688	0.0101322	0.0144038	0.00579038	0.0028675	0.00125996	0.000575505	0.00231611	-0.00166711	-0.00259814	0.0020975	-0.000694581	0.294901	0.313604	0.326309	0.30296	0.32306	0.33951	0.295216	0.260627	0.328024	0.241926	0.153849	0.144341	0.0577475	0.0108429	0.0167082	0.0082913	0.00235375	0.00364121	-0.0019312	0.00174655	0.000843259	-0.00137889	1.26775e-05
		20	0.312999	0.336678	0.341188	0.305442	0.33495	0.348875	0.310029	0.306347	0.342668	0.24434	0.123151	0.152088	0.0555684	0.00869191	0.0148133	0.00762625	0.00406583	-0.000615338	0.000406238	0.00361902	-0.000860815	-0.00573358	0.00178822	0.0014588	0.291474	0.315404	0.324213	0.304235	0.322665	0.337088	0.291964	0.262305	0.327685	0.246255	0.154324	0.151453	0.0625574	0.0124792	0.0169737	0.00673802	0.00325048	0.00609545	-0.000844602	0.0018216	-0.00505724	-0.0048314	-0.00015731
		21	0.310809	0.333092	0.346005	0.30879	0.332851	0.350076	0.311672	0.307185	0.341227	0.245478	0.126271	0.153525	0.0559819	0.00824253	0.0145066	0.00342425	0.0070811	-0.0012594	-0.0029393	0.00544178	-0.000394099	-0.00405415	0.00296705	-0.000404255	0.290491	0.315532	0.323296	0.302453	0.321122	0.337149	0.29281	0.265458	0.327179	0.245173	0.158214	0.151062	0.0637917	0.0130018	0.0173706	0.00443468	0.00449503	0.00304029	0.00110013	0.00316653	0.00177767	-0.00164835	0.00231396
		22	0.307703	0.338981	0.339411	0.303654	0.334987	0.349607	0.311032	0.311544	0.3418	0.245871	0.130555	0.155207	0.0564829	0.0100793	0.0141848	0.00342677	0.00581354	-0.00122742	-0.00546328	0.00537915	-0.00149007	-0.00396903	0.00388297	-0.00177645	0.288495	0.311797	0.321653	0.301095	0.320386	0.33569	0.290959	0.26441	0.323202	0.245847	0.160795	0.156256	0.0693162	0.0124244	0.018448	0.00386269	0.00514634	0.00175359	-0.00160063	0.001489	-0.00358743	-0.00263143	0.00211247
		23	0.311563	0.335259	0.343281	0.304766	0.335216	0.346718	0.307373	0.309232	0.342722	0.249674	0.129896	0.162941	0.0615315	0.0109835	0.0183159	0.00710626	0.0049003	0.000114587	-0.00220302	0.00606805	-0.0018593	-0.00209828	0.00340364	-0.00112757	0.288625	0.314021	0.324051	0.300269	0.3247	0.333725	0.294082	0.269216	0.326589	0.250869	0.163756	0.15692	0.0673064	0.013367	0.022491	0.00537717	0.00401522	0.00320186	-0.00177826	0.000510543	-0.00156953	-0.00195113	0.00176834
		24	0.310782	0.33392	0.340376	0.30506	0.332359	0.347327	0.305932	0.307253	0.343835	0.246364	0.134915	0.164548	0.0623289	0.012429	0.0180307	0.00784153	0.00680904	6.13979e-06	-0.00437571	0.00261435	0.00119734	-0.00541509	0.00444998	-0.00261842	0.287827	0.312151	0.32288	0.298179	0.323472	0.332243	0.293667	0.266531	0.325475	0.254725	0.16687	0.158232	0.0686931	0.0143923	0.0210432	0.00687072	0.003997	0.00508032	-0.000414989	0.000534798	-0.000558214	-0.00190812	0.00494456
		25	0.306564	0.333033	0.34019	0.304426	0.332279	0.348616	0.310832	0.306621	0.347657	0.250386	0.137032	0.168775	0.0662606	0.0105071	0.0195173	0.00748248	0.00399095	0.00298702	-0.00275252	0.00776153	0.00194152	-0.00539498	0.00381592	-0.000991386	0.287699	0.312828	0.324913	0.296099	0.320211	0.333096	0.293468	0.26898	0.326746	0.247285	0.166242	0.163255	0.074326	0.0157011	0.0227281	0.0069064	0.00352915	0.00380054	0.000382581	0.00110595	0.0012656	-0.000275639	0.00299347
		26	0.309025	0.332651	0.336617	0.303994	0.332324	0.345886	0.309605	0.307072	0.341966	0.248956	0.136369	0.169527	0.0662274	0.0113936	0.0188468	0.00924422	0.00609551	0.00111663	-0.0022376	0.00461275	-0.00066201	-0.00397121	0.00374899	-0.00239606	0.287025	0.312466	0.320289	0.30122	0.326616	0.333699	0.294612	0.268278	0.324565	0.254864	0.171056	0.164265	0.0716851	0.0156763	0.0229944	0.00507337	0.00662684	0.00179751	-0.00448461	0.00180735	-0.00291276	0.000215814	0.00243506
		27	0.307099	0.33129	0.340144	0.303379	0.331736	0.346529	0.30805	0.30843	0.343554	0.253679	0.138395	0.176807	0.0680041	0.0105263	0.0220172	0.00676828	0.00585111	0.00127709	-0.00209601	0.00739555	0.000994537	-0.00342537	0.000122543	-0.0011114	0.286175	0.313217	0.320928	0.300645	0.323958	0.332732	0.291777	0.267619	0.325094	0.256388	0.174068	0.167499	0.0764621	0.0161715	0.0205279	0.0110172	0.0069588	0.00765727	-0.000454365	0.00029154	-5.68531e-05	-0.000638445	0.00242438
		28	0.303242	0.327227	0.337461	0.300347	0.330077	0.343876	0.306102	0.306611	0.339608	0.252369	0.137897	0.17515	0.0706034	0.0123466	0.0192949	0.00588063	0.00687513	-0.00224235	-0.00554593	0.00501868	0.00131315	-0.00325058	0.00448588	-0.00167033	0.284133	0.309027	0.31946	0.296667	0.323153	0.330111	0.289502	0.26952	0.321967	0.25565	0.173093	0.168916	0.0713906	0.0153077	0.025792	0.00951906	0.00462175	0.00342552	-0.00117816	0.0030591	-0.00217604	-0.000976736	0.00243058
		29	0.306534	0.327668	0.338956	0.302761	0.330715	0.341892	0.309278	0.306556	0.341752	0.257815	0.141729	0.179682	0.0738868	0.0125631	0.0203957	0.00923271	0.00538129	0.00253697	-0.00219344	0.00554837	0.000172636	-0.000259191	0.00238974	-0.000466604	0.286963	0.313591	0.318325	0.297203	0.32111	0.329698	0.294596	0.270575	0.32683	0.257654	0.177412	0.174879	0.0817888	0.014894	0.0210523	0.0129686	0.00324552	0.00708466	0.00143482	0.00232586	-0.00213286	-0.00108966	0.00114246
		30	0.306599	0.325855	0.336451	0.29956	0.328796	0.341032	0.303236	0.304022	0.341365	0.253251	0.142505	0.183554	0.0722035	0.0110361	0.0202279	0.00710043	0.00275479	0.00361842	-0.00201344	0.00422888	0.00128622	-0.00248562	0.000814835	0.000941333	0.284043	0.308955	0.323133	0.29214	0.320547	0.331319	0.29211	0.269334	0.320828	0.257027	0.177608	0.175997	0.0795121	0.0189101	0.0231298	0.00842997	0.00456032	0.00604966	-0.00108662	0.00129205	-0.00118699	-0.00397557	0.00263109
			GLP-1RA								GLP-1RA/Tesaglitazar								Tesaglitazar
			10μM	1μM	100nM	10nM	1nM	100pM	10pM	1pM	10μM	1μM	100nM	10nM	1nM	100pM	10pM	1pM	10μM	1μM	100nM	10nM	1nM	100pM	10pM	1pM
		+iAUC	9.914	9.907	9.068	4.12	0.591	0.06678	0.01316	0	9.247	9.544	8.117	4.414	0.687	0.09219	0.003005	0.001749	0.1213	0.08868	0.01278	0.01932	0.01573	0.02206	0.003448	0.01231
		SE	0.06458	0.07956	0.08043	0.2287	0.07758	0.01251	0.009233	0	0.06763	0.07061	0.1632	0.2024	0.08443	0.006982	0.002603	0.003143	0.006901	0.007688	0.00479	0.007253	0.004494	0.005713	0.002161	0.00451
[truncated: 25 more columns]

## Sheet: Fig_1b
	Figure 1b	HEK293T	GLP-1RA
	GLP-1R: cAMP production	Time (Min)	10μM					1μM					100nM					10nM					1nM					100pM					10pM					1pM					100fM					10fM
	Baseline and vehicle-corrected	0	0.011785	0.00418635	0.00421832	-0.0081936	-0.0229663	0.00814786	-0.0043743	-0.0165197	-0.0246317	-0.0088666	0.0186844	0.0145435	-0.038575	0.00868152	-0.0010315	-0.0135818	0.00342342	-0.000806	-0.0145347	0.0126894	0.0170074	-0.0086878	0.00348125	0.00985138	-0.0086782	0.0161995	0.0105426	-0.0277146	-0.0086014	-0.0191064	0.00931446	0.0054625	0.00270902	-0.0182737	-0.0122342	0.00485192	0.00456729	0.00199916	-0.0122847	-0.0038588	0.028071	0.00558903	-0.021414	-0.0036385	0.00045404	0.0207976	0.00123036
		0	-0.011785	-0.0041864	-0.0042183	0.00819358	0.0229663	-0.0081479	0.00437428	0.0165197	0.0246317	0.00886663	-0.0186844	-0.0145435	0.038575	-0.0086815	0.00103147	0.0135818	-0.0034234	0.00080598	0.0145347	-0.0126894	-0.0170074	0.0086878	-0.0034812	-0.0098514	0.00867822	-0.0161995	-0.0105426	0.0277146	0.00860142	0.0191064	-0.0093145	-0.0054625	-0.002709	0.0182737	0.0122342	-0.0048519	-0.0045673	-0.0019992	0.0122847	0.00385876	-0.028071	-0.005589	0.021414	0.0036385	-0.000454	-0.0207976	-0.0012304
		1	-0.0621108	-0.145439	-0.153482	-0.184465	-0.191799	-0.107767	-0.0943198	-0.15331	-0.20166	-0.131317	-0.116786	-0.102709	-0.110131	-0.0759135	-0.107453	-0.08958	-0.08921	-0.0755751	-0.0670304	-0.0395966	-0.0483196	-0.0118259	-0.035217	-0.037811	0.00122492	-0.0373395	0.0167893	-0.0092722	-0.0194344	0.121714	0.0346649	0.0299687	-0.0031573	0.00772245	-0.0538593	0.00778507	0.0288485	0.0808027	-0.0087565	0.0108247	0.00131141	-0.0184118	2.6786e-07	0.0156855	0.00463338	-0.016086	0.0448783
		2	-0.0992552	-0.109031	-0.0961127	-0.119852	-0.100674	-0.102552	-0.0601388	-0.106716	-0.247874	-0.130303	-0.12478	-0.105476	-0.119927	-0.0964436	-0.0811892	-0.0821874	-0.101681	-0.0280772	-0.0134521	-0.0915321	-0.064523	0.00588561	-0.0955515	-0.0999325	-0.0031673	-0.0298929	-0.0062433	0.0242083	-0.0075727	0.0801325	0.00153172	0.0519644	0.0490438	-0.0308562	-0.0107792	0.00235828	-0.0246386	0.0392537	0.0171457	0.098987	0.00135314	-0.0111457	0.0210774	-0.017776	0.0291727	0.0355802	0.0624367
		3	-0.123796	-0.127378	-0.10792	-0.146948	-0.180607	-0.134695	-0.0707913	-0.0512948	-0.239247	-0.146187	-0.144814	-0.105809	-0.103629	-0.150078	-0.0594294	-0.0831005	-0.0917589	-0.0917466	-0.0232242	-0.0429031	-0.0511705	-0.0049075	-0.0988605	-0.0398497	-0.0498849	-0.057894	0.0501377	0.0544316	-0.0761871	0.0157497	-0.0299372	0.0325517	0.0414852	0.0131717	0.0201372	0.00681594	0.00607695	0.0391813	0.0161158	0.0548476	-0.0318517	0.0125523	-0.0009171	-0.0281344	0.0331953	-0.0181735	0.0625698
		4	-0.125998	-0.113583	-0.100222	-0.150752	-0.227918	-0.120257	-0.0710673	-0.100683	-0.242924	-0.07554	-0.145885	-0.0983737	-0.175495	-0.18135	-0.121509	-0.123181	-0.108145	-0.0483214	-0.0071573	-0.0456023	-0.0561447	-0.0008579	-0.0929644	-0.0457509	-0.0036781	-0.0899486	0.0147188	0.0652348	-0.0183647	0.23452	-0.0151553	0.0203574	0.0366014	-0.0255968	0.0327362	-0.0156029	0.0205829	0.0804646	0.0244769	0.144981	-0.0514328	-0.006791	0.0332684	-0.0528193	0.0372449	-0.0151631	0.0239539
		5	-0.141324	-0.114706	-0.12317	-0.131621	-0.214083	-0.124891	-0.0679305	-0.0911674	-0.284249	-0.13068	-0.135797	-0.0806635	-0.0836999	-0.153263	-0.0705226	-0.118413	-0.0700034	-0.0324978	0.0256744	-0.121487	-0.0347404	0.00563312	-0.133291	0.00309167	-0.114227	-0.0503091	0.048401	0.0822872	-0.109112	0.161558	-0.0084474	0.110356	0.0169247	0.0429772	-0.0457738	-0.0362446	-0.0159676	0.0971407	-0.0441071	0.0827096	-0.0424989	-0.00982544	0.00225187	-0.0392257	-0.0164073	0.00924351	0.0211306
		6	-0.137251	-0.104175	-0.126823	-0.169814	-0.221238	-0.115848	-0.09543	-0.112929	-0.158739	-0.133442	-0.157474	-0.12139	-0.13276	-0.197815	-0.0131858	-0.11118	-0.0835332	-0.0662786	-0.102258	-0.128013	-0.0699473	-0.0231541	-0.165612	0.0342752	-0.103228	-0.0873543	-0.011101	0.086057	-0.0827697	0.0214258	-0.00999792	0.0028815	0.0338391	0.078714	0.0191532	-0.0667652	0.0156418	0.0486704	0.0622014	0.112903	-0.0127526	-0.0133273	0.0377964	-0.0943762	0.162784	0.0168153	0.0711892
		7	-0.176269	-0.18688	-0.123302	-0.195181	-0.314927	-0.0780474	-0.174324	-0.11465	-0.222943	-0.101848	-0.124502	-0.148496	-0.104476	-0.162519	-0.0788419	-0.146912	-0.0919971	-0.0560573	-0.0910132	-0.220945	-0.0771581	-0.0322401	-0.0613251	-0.0727152	-0.1464	-0.0901151	0.0558583	0.0984427	-0.0399753	0.0361725	0.00354314	-0.0414228	0.027653	0.0657855	-0.111226	-0.0271923	0.0347123	0.0582942	0.00632279	0.0309498	-0.0187831	-0.0722876	0.00744179	-0.0931778	0.0612763	0.0369453	0.0692254
		8	-0.161273	-0.157954	-0.15921	-0.224181	-0.263968	-0.129913	-0.11897	-0.122276	-0.220297	-0.175068	-0.196031	-0.113581	-0.231038	-0.184871	-0.0367398	-0.114368	-0.13157	-0.130017	-0.0650756	-0.145442	-0.0808549	0.0189511	-0.102915	-0.103344	-0.117858	-0.0615586	-0.0598462	0.0184086	-0.10064	0.103848	-0.0361183	0.0204445	0.0655393	0.073473	-0.0774493	-0.0133529	0.0651113	0.0462882	0.0378071	0.157616	-0.043962	-0.0119115	-0.0122691	-0.0985113	0.106338	0.0579722	0.014455
		9	-0.208212	-0.156333	-0.141726	-0.238514	-0.189631	-0.10664	-0.153402	-0.118058	-0.307111	-0.0826522	-0.119945	-0.154731	-0.205524	-0.15769	-0.0642497	-0.124669	-0.101097	-0.0980823	-0.0154214	-0.107397	-0.0590667	0.0101341	-0.117752	-0.0710313	-0.140266	-0.0864057	0.0160985	0.116556	-0.1333	0.0148837	0.00246837	0.0291747	-0.00369454	0.0875381	-0.0744743	-0.0346656	0.0218727	0.0806994	-0.0750012	0.216811	-0.0330332	0.00706483	0.0109592	-0.0121072	0.229992	0.0660621	0.0288974
		10	-0.216695	-0.170177	-0.149941	-0.219724	-0.27593	-0.119831	-0.170899	-0.142324	-0.323841	-0.111322	-0.157946	-0.158423	-0.221449	-0.173348	-0.0144412	-0.138325	-0.11987	-0.0759287	-0.00787496	-0.182698	-0.0433894	0.0309215	-0.1509	-0.109477	-0.0680434	-0.152938	0.0555701	0.0662369	-0.161654	0.0590416	-0.0148934	0.0465653	0.0476525	-0.00437089	-0.125781	-0.0277609	0.0957511	0.0758632	0.0168853	0.147796	-0.0321052	0.0227664	0.052521	-0.00723613	0.125336	0.0563143	0.0538394
		11	-0.197256	-0.198469	-0.206055	-0.230946	-0.164397	-0.144621	-0.152344	-0.156888	-0.190242	-0.0675084	-0.169357	-0.173866	-0.124097	-0.216473	-0.13889	-0.134466	-0.132651	-0.0854497	-0.00967539	-0.146301	-0.0658471	-0.0978196	-0.0829703	0.0140791	-0.0692336	-0.0647479	0.0368127	0.145823	-0.112576	-0.0290266	0.0576881	-0.0114243	0.0846232	0.00338599	-0.0856258	0.0116481	0.00948563	0.0326471	-0.0960768	0.0799792	-0.0831131	-0.0582022	0.0453598	-0.0439063	0.0772613	0.046368	0.0377528
		12	-0.28341	-0.204365	-0.159511	-0.274706	-0.238991	-0.167304	-0.15797	-0.150074	-0.261283	-0.213322	-0.185816	-0.181449	-0.245828	-0.292514	-0.144074	-0.141281	-0.130617	-0.0239924	0.00353261	-0.0767208	-0.107048	-0.0531096	-0.11681	-0.0046751	-0.213299	-0.105152	0.00016805	0.167465	-0.11829	-0.0451066	-0.0816565	0.0683096	0.00971469	0.0825547	-0.144213	-0.0872196	-0.0195082	-0.0038123	0.0606337	0.0413468	-0.114602	-0.024411	0.031497	0.0174451	0.0547234	0.107649	0.0525309
		13	-0.307052	-0.17254	-0.215349	-0.321314	-0.219252	-0.174194	-0.195116	-0.169389	-0.336176	-0.0870861	-0.225631	-0.202893	-0.208453	-0.188431	-0.122453	-0.130146	-0.185922	-0.114136	-0.0587242	-0.133034	-0.0751353	-0.0822302	-0.224092	0.0933419	-0.268409	-0.161107	-0.0254059	0.212476	-0.20595	0.0931222	0.0477403	0.0455838	0.0300323	0.091592	-0.0919177	-0.0130624	0.0455795	0.00362599	-0.10597	0.0740414	-0.124543	-0.0154036	0.0375022	-0.0538886	0.00756928	-0.00651309	0.00229719
		14	-0.180588	-0.272023	-0.217619	-0.262713	-0.304171	-0.212276	-0.165607	-0.103441	-0.197259	-0.0922835	-0.175505	-0.168185	-0.089061	-0.257512	-0.205923	-0.0902775	-0.184269	-0.11821	-0.106353	-0.120513	-0.102235	0.0119552	-0.23835	-0.0222935	-0.167466	-0.0705779	-0.0396107	0.116383	-0.0929536	0.145255	0.0140013	0.0688396	-0.0153313	0.161447	-0.20764	-0.00954058	0.101765	0.052472	-0.103712	0.160593	-0.0847409	-0.0174783	-0.0357914	0.00346054	0.0999645	0.0415358	0.0622178
		15	-0.325547	-0.241604	-0.217855	-0.290845	-0.250072	-0.245677	-0.19765	-0.156773	-0.237396	-0.137463	-0.188266	-0.227192	-0.153017	-0.250302	-0.0537821	-0.0966203	-0.0923725	-0.113932	-0.197782	-0.195509	-0.0476405	0.0409143	-0.195765	-0.103949	-0.275457	-0.0932235	-0.0112708	0.0931907	0.00038456	-0.0236724	-0.0191642	0.117561	0.0392319	0.0907859	-0.186666	0.0831427	0.182389	0.0105039	-0.09731	0.018782	-0.0904664	0.0106205	0.04265	0.09047	0.100158	0.122677	0.124277
		16	-0.272033	-0.228914	-0.245816	-0.386595	-0.288389	-0.223694	-0.254926	-0.167365	-0.214497	-0.161569	-0.194197	-0.275681	-0.331148	-0.302365	-0.177592	-0.0745793	-0.22252	-0.109588	-0.155089	-0.181196	-0.0383483	-0.0108386	-0.146785	-0.0112113	-0.144962	-0.0651722	-0.00505055	0.133109	-0.0746992	0.100303	0.0599412	-0.029278	-0.00272623	0.0894073	-0.0489797	-0.0159983	0.0569475	0.0649241	0.0220696	0.196968	-0.0678551	-0.0834619	-0.0733222	-0.0225121	0.0492	0.0521704	-0.0554912
		17	-0.314907	-0.272752	-0.300983	-0.345591	-0.196779	-0.209833	-0.241368	-0.22124	-0.322143	-0.112468	-0.230228	-0.177953	-0.22856	-0.333921	-0.1415	-0.169696	-0.194066	-0.175933	-0.0794725	-0.241283	-0.0351067	-0.061935	-0.131864	-0.0910627	-0.253833	-0.0863881	-0.0474565	-0.0153678	0.0600677	-0.0612451	-0.0238419	0.108282	0.0517355	0.00516076	-0.120065	0.0459387	0.146369	-0.0498968	-0.0018862	-0.0476866	-0.0854626	0.0119591	-0.0217619	0.0920495	0.16414	0.103643	-0.0420958
		18	-0.386871	-0.291125	-0.312637	-0.253541	-0.253342	-0.14898	-0.243402	-0.279361	-0.351386	-0.155626	-0.057229	-0.214886	-0.172102	-0.233963	-0.155539	-0.0843918	-0.252024	-0.125734	-0.212154	-0.189976	-0.0363707	-0.163042	-0.137841	-0.0532247	-0.239828	-0.083565	-0.0175046	0.0893706	0.00559621	0.0646906	0.00820532	-0.0137872	0.0571413	0.0961728	0.0834654	-0.00986405	0.0311752	-0.0105595	-0.0999509	0.0110691	-0.0900178	-0.0315563	0.032272	-0.077732	0.0190309	0.0701405	-0.0228755
		19	-0.404256	-0.255506	-0.26649	-0.199165	-0.121577	-0.229352	-0.2057	-0.17589	-0.14156	-0.113087	-0.222643	-0.287508	-0.160869	-0.222541	-0.452823	-0.11022	-0.151121	0.00811614	-0.127181	-0.0897784	-0.019956	-0.0278442	-0.221043	-0.0508215	-0.223947	-0.101266	0.0237471	0.0578674	-0.0575761	0.126793	-0.154667	-0.00659467	0.0732464	0.0877886	-0.177011	0.00756824	0.102186	0.0117315	-0.198602	0.0514887	-0.171808	0.0127218	0.0158757	0.0363525	0.183981	0.047908	0.0847489
		20	-0.373877	-0.268469	-0.182443	-0.224222	-0.249867	-0.200077	-0.31905	-0.204895	-0.273075	-0.183402	-0.245444	-0.247954	-0.190238	-0.320214	-0.415337	-0.11053	-0.30684	-0.0840247	-0.267815	-0.251837	-0.0715259	-0.0827308	-0.053537	0.00572524	-0.254679	-0.0797191	-0.0696901	0.0348771	-0.0872266	-0.11059	-0.10382	0.00146539	0.106988	0.0161939	-0.254479	0.0463513	-0.0744328	0.0233383	-0.177684	0.00789117	-0.153202	-0.0934225	-0.00999787	0.0534546	-0.00692957	0.0623155	-0.1959
		21	-0.397766	-0.419199	-0.280779	-0.329218	-0.18343	-0.235772	-0.263256	-0.177074	-0.406013	-0.128819	-0.215965	-0.309851	-0.302555	-0.321026	-0.2895	-0.0646586	-0.242153	-0.0422355	-0.3136	-0.223907	-0.0732018	-0.0644848	-0.264734	-0.0913846	-0.299727	-0.171407	-0.0781193	0.0895837	0.0572192	0.0486955	-0.137761	0.0435527	0.168428	0.060141	-0.137547	0.0297917	-0.0108851	0.125793	-0.0531268	0.0612084	-0.109855	0.00875169	0.00961588	-0.0806246	0.0310385	0.103533	-0.0107653
		22	-0.43208	-0.221091	-0.222407	-0.237403	-0.242479	-0.232311	-0.313793	-0.212073	-0.319313	-0.298994	-0.304774	-0.317379	-0.314871	-0.348474	-0.286142	-0.154291	-0.192635	-0.058685	-0.166435	-0.0480002	-0.0558264	-0.0310044	-0.167023	-0.117596	-0.274993	-0.0584997	0.064065	-0.0327231	-0.0772297	-0.044412	-0.0556833	0.00728489	0.0885008	-0.00789397	-0.139748	0.0336829	-0.00676993	0.0412035	0.0161113	0.0793053	-0.204324	-0.045487	-0.0410798	-0.128969	0.139187	0.0694325	0.0309527
		23	-0.447776	-0.291467	-0.363163	-0.407157	-0.187765	-0.292135	-0.313323	-0.336192	-0.245782	-0.164993	-0.273148	-0.248277	-0.309818	-0.22728	-0.466932	-0.16206	-0.202986	-0.162086	-0.26131	-0.197739	-0.118825	-0.102825	-0.188399	-0.0453634	-0.292776	-0.256575	-0.132954	-0.0667271	-0.177032	-0.111781	-0.135691	-0.0784488	-0.0978214	0.144966	-0.183653	-0.0940734	0.00012135	0.0120516	-0.0434641	0.0864231	-0.199594	-0.0504501	-0.120632	-0.0640279	-0.0173058	-0.00125271	0.0469928
		24	-0.35565	-0.353934	-0.364316	-0.258375	0.0444821	-0.233015	-0.28528	-0.233145	-0.247053	-0.137779	-0.141927	-0.27554	-0.212926	-0.318111	-0.289357	-0.0811247	-0.304167	-0.147392	-0.178686	-0.198614	0.0129711	-0.170247	-0.267236	0.0810391	-0.193188	-0.13853	-0.123805	-0.176483	0.0102418	-0.0467784	-0.0687948	0.0483872	-0.00621596	0.176674	-0.24009	-0.0213472	-0.12015	-0.117381	-0.122566	0.0286682	-0.188457	-0.225446	-0.0312779	-0.166283	-0.134097	0.111889	-0.0510471
		25	-0.310952	-0.254587	-0.284451	-0.496512	-0.0534486	-0.28071	-0.264531	-0.200932	-0.265244	-0.0690394	-0.317262	-0.17474	-0.245885	-0.30615	-0.332345	-0.0533298	-0.244215	-0.142875	-0.361428	-0.180412	-0.00845204	-0.151209	-0.251339	0.0625765	-0.278824	-0.121212	-0.0562476	0.159922	0.105079	-0.0924032	-0.0452564	-0.044792	0.122384	-0.00137271	-0.0924162	0.0386819	0.0456633	0.0281221	-0.169586	0.00656249	-0.157132	0.0526649	0.0416501	-0.103867	0.099004	0.194421	0.0314026
		26	-0.339664	-0.278161	-0.335671	-0.174626	-0.22577	-0.190814	-0.340863	-0.199449	-0.113127	-0.279153	-0.266706	-0.372261	-0.396732	-0.215976	-0.234124	-0.0409081	-0.341061	-0.0445313	-0.135578	-0.150426	-0.0855891	-0.190018	-0.283094	-0.085738	-0.0575822	-0.0357533	-0.089698	0.0393783	-0.109639	-0.0471245	-0.0359822	0.00623689	0.0938345	0.052395	-0.044665	0.0416762	0.0781015	0.0311299	-0.167498	0.0303283	-0.186965	-0.0452937	0.111303	-0.0777276	0.136941	0.182654	-0.100164
		27	-0.391336	-0.265094	-0.278015	-0.31307	-0.113177	-0.404666	-0.311816	-0.255656	-0.0509201	-0.209226	-0.355802	-0.270247	-0.153688	-0.288346	-0.167891	-0.197982	-0.172096	-0.201824	-0.284027	-0.0357616	-0.275052	-0.0902406	-0.315232	-0.0926938	-0.218785	-0.132624	-0.0784824	-0.0430678	0.0623537	-0.0381481	-0.0497926	0.0344229	0.00981386	0.225152	-0.0217636	-0.0473297	0.0258882	-0.0218379	0.0272901	0.248071	-0.252462	-0.0331386	-0.0530448	0.0770349	0.110873	0.167097	-0.130519
		28	-0.430967	-0.224777	-0.236418	-0.294652	-0.0947603	-0.302617	-0.351947	-0.270918	-0.0513807	-0.292231	-0.265382	-0.307979	-0.0122879	-0.323766	-0.113386	-0.074722	-0.188017	-0.00135804	-0.188287	-0.181189	0.00965487	-0.083757	-0.281485	-0.212817	-0.252207	-0.201376	-0.153674	0.112888	-0.0423519	0.00883497	-0.034795	-0.101208	0.0918252	0.0528108	-0.0631831	-0.05107	-0.0276224	-0.0588555	-0.119055	0.0901264	-0.162474	-0.132505	0.0541208	-0.113227	-0.0574874	0.0775962	0.00918261
		29	-0.373432	-0.140683	-0.341992	-0.316944	-0.254729	-0.146436	-0.219139	-0.314491	-0.46943	-0.182871	-0.215765	-0.200976	-0.259705	-0.352291	-0.382726	0.0487159	-0.27186	-0.204399	-0.0791759	-0.346234	-0.0997851	-0.0969304	-0.180617	0.0321842	-0.0981392	-0.0720088	0.0279132	-0.109054	0.0773135	0.183163	-0.0898012	-0.10108	0.0684387	0.20363	-0.208369	-0.135762	0.0787144	-0.0872592	0.0965228	0.0392303	-0.21885	-0.0641618	-0.141557	-0.0252939	0.137668	0.171376	-0.0463636
		30	-0.275947	-0.277379	-0.27191	-0.33198	-0.0395169	-0.290796	-0.40841	-0.287765	-0.30974	-0.268812	-0.120501	-0.245275	-0.347453	-0.31966	-0.26816	-0.112822	-0.290075	-0.166237	-0.273223	-0.241893	-0.210221	-0.150589	-0.0840933	-0.0575603	-0.17346	-0.156135	-0.0150246	0.0464472	0.0704475	0.0673934	0.0302994	-0.0842753	0.0292654	-0.0564822	-0.0998814	0.0999643	0.0346834	0.0896434	0.052354	-0.00195641	-0.0994918	-0.0165031	0.163509	0.0574771	-0.0304803	0.207445	-0.100656
			GLP-1RA												GLP-1RA/Tesaglitazar												Tesaglitazar
			10μM	1μM	100nM	10nM	1nM	100pM	10pM	1pM	100fM	10fM	1fM	100aM	10μM	1μM	100nM	10nM	1nM	100pM	10pM	1pM	100fM	10fM	1fM	100aM	10μM	1μM	100nM	10nM	1nM	100pM	10pM	1pM	100fM	10fM	1fM	100aM
		-iAUC	9.914	9.907	9.068	4.12	0.591	0.06678	0.01316	0	9.914	9.907	9.068	4.12	6.089	5.071	5.81	4.783	2.492	0.02339	0.1153	0	0.09423	0.09253	0.692	0.4159	1.677	1.92	0.1699	0.2383	0.08162	0	0	0.03605	0	0	0.0118	0.3169
		SE	0.06458	0.07956	0.08043	0.2287	0.07758	0.01251	0.009233	0	0.06458	0.07956	0.08043	0.2287	0.2878	0.2552	0.3268	0.3248	0.3272	0.07198	0.1315	0	0.0942	0.1053	0.2121	0.1716	0.3061	0.3065	0.1273	0.1107	0.09816	0	0	0.04952	0	0	0.03885	0.1771
[truncated: 130 more columns]

## Sheet: Fig_1c
	Figure 1c	HEK293T	GLP-1RA																		GLP-1RA/Tesaglitazar
	GLP-1R: Internalization	Time (Min)	10μM			1μM			100nM			10nM			1nM			100pM			10μM			1μM			100nM			10nM			1nM			100pM
	Baseline and vehicle-corrected	0	-0.0039461	0.00116538	0.00189292	-0.0026149	0.00162206	0.00090048	-0.0011885	0.00362606	0.00131916	-0.0009407	0.00012247	0.0019933	-0.0032695	0.00491378	0.00473232	0.00070759	0.0050062	0.0034716	-0.0038363	-0.0003422	0.00360471	-0.0019878	0.00394114	0.00233343	-0.0011885	0.00362606	0.00131916	-0.0009407	0.00012247	0.0019933	-0.0027906	0.00126377	-0.00125	1.7508e-05	-0.000186	0.00084589
		0	0.00394609	-0.0011654	-0.0018929	0.00261493	-0.0016221	-0.0009005	0.00118846	-0.0036261	-0.0013192	0.00094072	-0.0001225	-0.0019933	0.00326953	-0.0049138	-0.0047323	-0.0007076	-0.0050062	-0.0034716	0.00383628	0.00034216	-0.0036047	0.00198781	-0.0039411	-0.0023334	0.00118846	-0.0036261	-0.0013192	0.00094072	-0.0001225	-0.0019933	0.00279064	-0.0012638	0.00124995	-1.751e-05	0.00018601	-0.0008459
		1	-0.0165883	-0.0158516	-0.0208701	-0.0263038	-0.0270857	-0.0234223	-0.006776	-0.0081453	-0.0015715	-0.0084794	-0.0012689	-0.000364	-0.0032605	-0.0004916	-0.0050769	-0.0026029	-0.0045007	0.00128843	-0.012245	-0.0107266	-0.0143086	-0.0067517	-0.0168925	-0.0077821	-0.006776	-0.0081453	-0.0015715	-0.0084794	-0.0012689	-0.000364	-0.0031302	-0.0048951	-0.0027268	-0.0010447	-0.002921	-0.0055672
		2	-0.0376234	-0.0400764	-0.0361552	-0.0488313	-0.0351853	-0.0331496	-0.016324	-0.0195951	-0.0142735	-0.0062133	-0.0031712	-0.0046487	-0.0031658	-0.0014411	0.00036541	-0.0060193	-0.0072999	-0.0059056	-0.0334986	-0.0316668	-0.0313899	-0.0291905	-0.0354117	-0.0300529	-0.016324	-0.0195951	-0.0142735	-0.0062133	-0.0031712	-0.0046487	-0.009219	-0.006414	-0.0077155	-0.0063109	-0.008195	-0.0047871
		3	-0.0519147	-0.0595574	-0.0563655	-0.0600373	-0.0549366	-0.0560318	-0.0274894	-0.0242522	-0.0214569	-0.0041258	0.00347813	-0.0048689	-0.0007808	0.00038887	0.00290152	0.0025658	-0.0038752	-0.0004662	-0.0471988	-0.047695	-0.0490371	-0.0416207	-0.048079	-0.0470568	-0.0274894	-0.0242522	-0.0214569	-0.0041258	0.00347813	-0.0048689	-0.001072	-0.0044596	-0.0027261	-0.0044703	-0.0025144	0.00060383
		4	-0.0683834	-0.0704507	-0.0765308	-0.0797573	-0.0720748	-0.0747155	-0.041202	-0.0354828	-0.0287928	-0.0088513	-0.0053787	-0.0042888	-0.0038214	0.00211903	-0.0045645	-0.0083774	0.00199705	-0.0073922	-0.0639822	-0.0652985	-0.0659335	-0.0610236	-0.0625787	-0.0622852	-0.041202	-0.0354828	-0.0287928	-0.0088513	-0.0053787	-0.0042888	-0.0047866	-0.0055668	-0.0078269	-0.0042504	-0.0053345	-0.0051852
		5	-0.0742327	-0.083006	-0.0895765	-0.0854141	-0.0911866	-0.0884418	-0.0449193	-0.0439364	-0.0338429	-0.00394546	-0.00086818	-0.00700499	0.00446695	-4.7728e-05	-0.0047528	-0.00330946	-0.00356387	-0.00747125	-0.0734995	-0.0818816	-0.0789635	-0.0702014	-0.0849901	-0.0792612	-0.0449193	-0.0439364	-0.0338429	-0.00394546	-0.00086818	-0.00700499	-0.00196026	-0.00222485	-0.00661063	-0.00215687	-0.00740805	0.00077284
		6	-0.0941437	-0.0931206	-0.0967475	-0.103143	-0.0980448	-0.097766	-0.0605543	-0.0525264	-0.0440518	-0.00561415	0.00056707	-0.00035806	-0.00121657	0.00097218	-0.00056858	-0.00105428	-0.0014772	0.00074586	-0.0865682	-0.0919561	-0.0873971	-0.0904043	-0.0915039	-0.0854738	-0.0605543	-0.0525264	-0.0440518	-0.00561415	0.00056707	-0.00035806	-0.00010677	0.00540438	-0.00585818	-0.00647452	-0.00176262	0.00075027
		7	-0.101105	-0.107522	-0.108846	-0.114946	-0.099419	-0.103606	-0.0677535	-0.0539803	-0.0473375	-0.00519978	0.00210678	-0.00357809	0.00168114	0.00646455	0.00228249	-0.00732725	0.00288944	0.00100057	-0.0998719	-0.104504	-0.0961461	-0.0955683	-0.0991013	-0.0999117	-0.0677535	-0.0539803	-0.0473375	-0.00519978	0.00210678	-0.00357809	-0.00289144	0.00683791	-0.00386132	-0.00043316	0.00472858	0.00252954
		8	-0.108988	-0.118505	-0.118068	-0.128482	-0.117933	-0.117438	-0.0780133	-0.0689494	-0.0581117	-0.0126449	-0.0049554	-0.00325926	-0.00217878	-0.00460985	-0.00105153	-0.00174363	-0.0003471	-0.00192161	-0.108466	-0.115574	-0.107099	-0.104604	-0.118286	-0.106059	-0.0780133	-0.0689494	-0.0581117	-0.0126449	-0.0049554	-0.00325926	-0.00229821	0.00059303	-0.00052613	-0.00505934	-0.00599682	0.00400308
		9	-0.115771	-0.128232	-0.123959	-0.125489	-0.131424	-0.12531	-0.0872201	-0.0756638	-0.0637232	-0.00875047	-0.00198468	-0.0016732	-5.7065e-05	-0.00617907	-0.00066562	-0.00206118	-0.00021123	0.00077107	-0.112219	-0.126096	-0.115651	-0.109331	-0.124551	-0.117095	-0.0872201	-0.0756638	-0.0637232	-0.00875047	-0.00198468	-0.0016732	0.00335786	-0.0006783	-0.00065581	0.00285737	-0.00479869	0.00189862
		10	-0.125654	-0.130118	-0.123431	-0.134642	-0.12991	-0.124679	-0.0848204	-0.0807709	-0.0698105	-0.014734	-0.00367873	-0.00329332	-0.00314341	-0.00140611	-0.00084622	-0.00520564	-0.0005315	0.00135276	-0.121601	-0.132087	-0.116052	-0.119617	-0.13076	-0.112862	-0.0848204	-0.0807709	-0.0698105	-0.014734	-0.00367873	-0.00329332	-0.00341117	-0.00180664	-0.00490094	-0.00215291	-0.00160722	0.00306238
		11	-0.131338	-0.138975	-0.135151	-0.141997	-0.14011	-0.131028	-0.100981	-0.0923643	-0.0741347	-0.013652	-0.0065395	-0.00694945	-0.00644989	0.00244104	0.00037659	-0.00827164	-0.00065772	-0.00398243	-0.129913	-0.139218	-0.13283	-0.125677	-0.138959	-0.123566	-0.100981	-0.0923643	-0.0741347	-0.013652	-0.0065395	-0.00694945	-0.00234569	-0.00016076	-0.00437841	-0.00308744	-0.0022594	0.00108266
		12	-0.138051	-0.139353	-0.143368	-0.146251	-0.141926	-0.138959	-0.102238	-0.0912868	-0.0864891	-0.0154681	-0.00248732	-0.00656144	-0.00301462	0.00230378	-0.00489163	-0.00672696	0.00271945	-0.00508089	-0.130771	-0.142699	-0.135568	-0.134142	-0.14021	-0.131225	-0.102238	-0.0912868	-0.0864891	-0.0154681	-0.00248732	-0.00656144	-0.00500998	-0.00229386	-0.0082678	-0.00223481	-0.00025367	0.0022457
		13	-0.142486	-0.146608	-0.143541	-0.152805	-0.143935	-0.140757	-0.106901	-0.0949487	-0.0829713	-0.0212305	-0.0069046	-0.0106904	-0.00230159	0.00264751	-0.00738298	-0.0124486	0.00077055	-0.00715704	-0.145297	-0.143674	-0.139559	-0.137509	-0.147762	-0.1373	-0.106901	-0.0949487	-0.0829713	-0.0212305	-0.0069046	-0.0106904	-0.00243118	-0.00586431	-0.0122515	-0.00707248	-0.00273639	-0.00413057
		14	-0.146507	-0.149623	-0.14664	-0.1574	-0.152526	-0.144329	-0.107334	-0.103318	-0.0855904	-0.018343	-4.7075e-05	-0.0007981	-0.00169873	0.00252707	0.00232974	-0.00508659	-0.00102438	-0.00329671	-0.143129	-0.148259	-0.139134	-0.135383	-0.149608	-0.141955	-0.107334	-0.103318	-0.0855904	-0.018343	-4.7075e-05	-0.0007981	-0.00065781	-0.00154602	-0.00056183	-0.00266445	-0.00034582	-0.00105504
		15	-0.147529	-0.15172	-0.148482	-0.154107	-0.152129	-0.146672	-0.113247	-0.10869	-0.0864472	-0.0186658	-0.00580747	-0.00334778	-0.00461075	0.00177845	-0.00175529	-0.00318608	-0.00077884	-0.00365369	-0.145935	-0.1559	-0.141156	-0.142802	-0.152648	-0.135367	-0.113247	-0.10869	-0.0864472	-0.0186658	-0.00580747	-0.00334778	-0.00214132	-0.00227548	0.00029938	-0.0006677	0.00185807	0.00233557
		16	-0.152946	-0.155562	-0.148822	-0.160786	-0.16045	-0.152441	-0.122945	-0.109529	-0.0951661	-0.0242002	-0.0110226	-0.00914109	-0.00448096	0.00186996	-0.00487232	-0.00517355	-0.00279035	-0.00472622	-0.148803	-0.157155	-0.14772	-0.151838	-0.151384	-0.143653	-0.122945	-0.109529	-0.0951661	-0.0242002	-0.0110226	-0.00914109	-0.00810035	0.00739935	-0.00749727	-0.00225333	0.00526474	-0.00031931
		17	-0.159711	-0.160118	-0.152495	-0.164299	-0.160132	-0.148206	-0.125436	-0.114476	-0.0976812	-0.0275429	-0.00711752	-0.00343432	-0.00780002	0.00219961	0.00052362	-0.00418197	1.9169e-05	-0.00768366	-0.154641	-0.163279	-0.147688	-0.154358	-0.159812	-0.14429	-0.125436	-0.114476	-0.0976812	-0.0275429	-0.00711752	-0.00343432	-0.00915412	-0.00758499	-0.0093529	-0.00557221	-0.00700172	-0.00433636
		18	-0.157011	-0.162466	-0.157598	-0.165037	-0.163928	-0.153529	-0.126311	-0.114379	-0.101595	-0.0271564	-0.00470721	-0.00839875	-0.00760157	-0.00403626	-0.00283002	-0.00958689	0.00090059	-0.00523137	-0.15588	-0.157171	-0.152179	-0.154362	-0.155336	-0.1515	-0.126311	-0.114379	-0.101595	-0.0271564	-0.00470721	-0.00839875	-0.00527841	-0.00585489	-0.0123857	-0.00665037	-0.00372119	-0.00078657
		19	-0.16117	-0.161895	-0.160524	-0.16561	-0.160852	-0.1528	-0.129097	-0.119556	-0.107833	-0.0284026	-0.0113444	-0.00788178	-0.0114632	0.00082618	-0.00274125	-0.00656379	-0.00445967	-0.00023181	-0.154636	-0.159678	-0.153147	-0.153558	-0.160966	-0.152056	-0.129097	-0.119556	-0.107833	-0.0284026	-0.0113444	-0.00788178	-0.00383262	-0.00507743	-0.0110283	-0.00279621	-0.00718654	0.00192119
		20	-0.160985	-0.163035	-0.153129	-0.169395	-0.166018	-0.159085	-0.13221	-0.121897	-0.0980853	-0.0309695	-0.00770541	-0.00069383	-0.00863896	0.00194367	0.00041827	-0.0061458	0.00030701	-0.00621697	-0.159235	-0.165871	-0.159054	-0.156222	-0.167392	-0.147557	-0.13221	-0.121897	-0.0980853	-0.0309695	-0.00770541	-0.00069383	-0.00650171	-0.00358405	-0.00957954	-0.00510954	-0.00432532	-0.0015941
		21	-0.15886	-0.165826	-0.159129	-0.174714	-0.16988	-0.159238	-0.128306	-0.124873	-0.102222	-0.0265581	-0.0133643	-0.015765	-0.00686424	-0.00820131	-0.00847906	-0.00406831	-0.00116922	-0.00560217	-0.157916	-0.172017	-0.151715	-0.158593	-0.172029	-0.151072	-0.128306	-0.124873	-0.102222	-0.0265581	-0.0133643	-0.015765	-0.00163692	-0.00756894	-0.00591898	-0.00058022	-0.00692743	0.00436018
		22	-0.166957	-0.165799	-0.162861	-0.176036	-0.169237	-0.159629	-0.136184	-0.129804	-0.105774	-0.0339939	-0.00821322	-0.00195457	-0.0122886	0.00017711	-0.00530985	-0.0161165	-0.00091924	-0.00372317	-0.165082	-0.165661	-0.15425	-0.165907	-0.171633	-0.156851	-0.136184	-0.129804	-0.105774	-0.0339939	-0.00821322	-0.00195457	-0.0116887	-0.00862152	-0.00066675	-0.00782399	-0.0064895	0.00388713
		23	-0.164312	-0.169811	-0.160495	-0.177408	-0.164925	-0.155788	-0.128546	-0.130667	-0.098597	-0.0334558	-0.0133483	-0.00808006	-0.00428857	0.00034738	-0.00640374	-0.00569335	-0.00289722	0.00473214	-0.160387	-0.175393	-0.157048	-0.155992	-0.167333	-0.152072	-0.128546	-0.130667	-0.098597	-0.0334558	-0.0133483	-0.00808006	-0.00305606	-0.00090505	-0.00403332	-0.00719109	-0.00736897	0.00615869
		24	-0.166597	-0.164359	-0.159598	-0.17852	-0.170134	-0.15727	-0.13772	-0.125889	-0.109549	-0.0296059	-0.00716702	-0.00059969	-0.00950802	-0.00154383	-0.00136831	-0.00135634	-0.00307374	-0.00325577	-0.164426	-0.167549	-0.153537	-0.159826	-0.163368	-0.154288	-0.13772	-0.125889	-0.109549	-0.0296059	-0.00716702	-0.00059969	-0.00767784	0.00052016	-0.00431969	-0.00581444	-0.0028545	0.00208525
		25	-0.17033	-0.170717	-0.159388	-0.185042	-0.174287	-0.166264	-0.138176	-0.130918	-0.106919	-0.0344638	-0.0150309	-0.00478498	-0.0112102	-0.00498989	0.00089569	-0.00291883	-0.0049687	-0.00301199	-0.163416	-0.175792	-0.154658	-0.162312	-0.175955	-0.159279	-0.138176	-0.130918	-0.106919	-0.0344638	-0.0150309	-0.00478498	-0.0053775	0.00285612	-0.00388977	-0.00082327	-0.00485523	0.0117819
		26	-0.161689	-0.18014	-0.161186	-0.173977	-0.181017	-0.160834	-0.135677	-0.131609	-0.108734	-0.0366606	-0.0200626	0.00453561	-0.0109244	-0.00519051	0.00495773	-0.00237123	-0.00235759	-0.00826962	-0.161891	-0.172729	-0.159987	-0.158994	-0.170773	-0.15539	-0.135677	-0.131609	-0.108734	-0.0366606	-0.0200626	0.00453561	-0.00590479	-0.0061267	-0.00847387	-0.00276303	-4.1792e-05	0.00531734
		27	-0.173508	-0.16478	-0.161963	-0.176549	-0.171247	-0.162643	-0.138171	-0.127545	-0.111367	-0.0388114	-0.00698913	-0.00533094	-0.0056096	-0.00242822	0.00432859	-0.0115285	0.00694741	0.00373941	-0.162647	-0.168433	-0.155899	-0.16619	-0.169713	-0.15458	-0.138171	-0.127545	-0.111367	-0.0388114	-0.00698913	-0.00533094	-0.011152	0.00212885	0.00060905	-0.0059933	0.00232999	0.00440095
		28	-0.171076	-0.170445	-0.161664	-0.184763	-0.179697	-0.162963	-0.149311	-0.128037	-0.115646	-0.0385297	-0.00779125	0.00104802	-0.0129667	0.0038787	0.0100303	-0.00311998	-0.00635144	0.00048071	-0.16673	-0.17809	-0.156504	-0.165047	-0.172535	-0.156606	-0.149311	-0.128037	-0.115646	-0.0385297	-0.00779125	0.00104802	-0.0172995	0.00206153	-0.00127159	-0.00572237	-0.00300985	0.00079409
		29	-0.16812	-0.180717	-0.164789	-0.181045	-0.184937	-0.158875	-0.144684	-0.136387	-0.112238	-0.0457062	-0.0232726	0.00505781	-0.0150886	-0.00365561	8.2293e-05	-0.00966579	-0.00636126	-0.00224744	-0.169354	-0.171264	-0.159683	-0.162654	-0.180658	-0.159923	-0.144684	-0.136387	-0.112238	-0.0457062	-0.0232726	0.00505781	-0.00601415	-0.00838323	-0.000851	-0.00264303	0.00155424	0.00505636
		30	-0.167303	-0.170595	-0.162876	-0.186896	-0.175944	-0.16103	-0.143788	-0.134436	-0.123184	-0.0414134	0.00186829	-0.00253804	-0.00973307	-0.00115429	0.0020121	-0.00942891	0.00230403	-0.00149684	-0.163273	-0.171431	-0.162264	-0.167908	-0.170995	-0.159556	-0.143788	-0.134436	-0.123184	-0.0414134	0.00186829	-0.00253804	-0.0124551	0.00449182	-0.0115561	-0.00127657	0.00531605	-0.00608188
			GLP-1RA						GLP-1RA/Tesaglitazar
			10μM	1μM	100nM	10nM	1nM	100pM	10μM	1μM	100nM	10nM	1nM	100pM
		-iAUC	3.915	4.025	2.696	0.3181	0.07267	0.09638	3.816	3.772	2.696	0.3181	0.1203	0.05712
		SE	0.01779	0.02689	0.04667	0.04319	0.01688	0.0158	0.02357	0.02625	0.04667	0.04319	0.01476	0.0118

## Sheet: Fig_1d
	Figure 1d	Min6	GLP-1RA																																GLP-1RA/Tesaglitazar
	GLP-1R: G⍺s recruitment	Time (Min)	10μM				3.15μM				1μM				315nM				100nM				10nM				1nM				100pM				10μM				3.15μM				1μM				315nM
	Baseline and vehicle-corrected	0	-0.0011955	-0.0032398	-0.0020037	-0.0016854	-0.0007297	-0.0029683	-0.0019347	-0.001185	-0.0005293	-0.0032653	-0.0023396	-0.0010772	-0.0010413	-0.0028398	-0.0017539	-0.0006969	-0.0004655	-0.0036859	-0.002238	0.00026199	-0.0008328	-0.0022692	-0.0021924	-0.0009035	-0.0007529	-0.002042	-0.0014646	-0.0023762	-0.0014677	-0.0027854	-0.0015876	-0.0014738	-0.0002048	-0.0007723	-0.0020153	-0.0005282	6.463e-05	-0.0007935	-0.0002653	-0.0001654	-0.0001281	-0.0013923	-1.238e-05	-0.0008079	-2.189e-05	-0.0001288	-0.0004296
		0	0.00119548	0.00323981	0.00200372	0.00168536	0.00072968	0.0029683	0.00193465	0.00118497	0.00052929	0.00326527	0.00233964	0.00107721	0.00104133	0.00283978	0.00175389	0.0006969	0.00046545	0.00368588	0.00223796	-0.000262	0.00083282	0.00226917	0.00219241	0.00090353	0.00075291	0.00204197	0.0014646	0.00237623	0.00146766	0.00278544	0.00158757	0.00147379	0.00020481	0.00077231	0.00201527	0.00052815	-6.463e-05	0.00079351	0.0002653	0.00016543	0.00012807	0.00139234	1.2376e-05	0.00080786	2.1886e-05	0.00012875	0.00042965
		1	0.309585	0.367284	0.358194	0.372488	0.289132	0.353812	0.0245138	0.366046	0.253699	0.315936	0.328425	0.328993	0.172936	0.225837	0.241732	0.290833	0.0382404	0.0114733	-0.0003081	-0.0022593	0.00684357	0.0049501	-0.0042093	0.0016616	-0.0016695	0.00088679	-0.0064663	0.00309723	-0.0015374	-0.0007947	-0.0060442	0.00570132	0.270686	0.345977	0.352686	0.359535	0.253663	0.329597	0.344587	0.347631	0.233439	0.311067	0.324607	0.340862	0.165749	0.229269	0.235921
		2	0.40079	0.438383	0.430472	0.460803	0.394827	0.438245	0.0606506	0.467104	0.368792	0.421761	0.409939	0.447934	0.286684	0.325857	0.331725	0.398677	0.0878619	0.0196957	-0.0006107	0.0052861	0.0204476	0.00752318	-0.0033364	0.00937884	0.00050313	0.00079981	-0.0069928	0.0103583	2.4398e-05	0.00012901	-0.0045573	0.0106778	0.36692	0.408915	0.423671	0.43984	0.364801	0.407982	0.408129	0.452545	0.353073	0.401501	0.399068	0.466991	0.285882	0.336534	0.334511
		3	0.433825	0.463208	0.452995	0.473732	0.433898	0.468109	0.095597	0.482025	0.417866	0.460944	0.43509	0.476787	0.349183	0.38219	0.370123	0.447945	0.128948	0.029451	-0.000261	0.0111087	0.0316357	0.00914512	-0.0060199	0.0102733	0.00133421	0.00086294	-0.0083807	0.0106148	0.00040562	-0.0015417	-0.0066834	0.0112092	0.399796	0.430765	0.444359	0.451097	0.404029	0.43845	0.429855	0.467388	0.396633	0.434766	0.420073	0.485723	0.348699	0.384452	0.373479
		4	0.452269	0.476634	0.459812	0.474402	0.456041	0.48632	0.121427	0.482045	0.444626	0.483754	0.44519	0.480044	0.38263	0.411659	0.390788	0.462229	0.165031	0.0399131	0.00012387	0.0177703	0.0415814	0.0126835	-0.005478	0.0115315	0.00150756	0.00076766	-0.0095687	0.0126747	0.0006893	-0.0009609	-0.0088919	0.0118766	0.417964	0.44323	0.451617	0.448967	0.427282	0.452833	0.436765	0.466577	0.423667	0.45392	0.432249	0.490818	0.382906	0.413366	0.3912
		5	0.461673	0.481557	0.462069	0.467497	0.469737	0.493765	0.143663	0.479428	0.460634	0.494105	0.449264	0.481322	0.403974	0.428055	0.401777	0.464127	0.197883	0.0487375	0.00112614	0.023491	0.0513513	0.0151982	-0.00635776	0.0129177	0.00268787	0.00029124	-0.0104437	0.0118227	0.00156416	-0.00226089	-0.00889241	0.0147009	0.42863	0.449379	0.451471	0.446657	0.44167	0.462218	0.439332	0.461296	0.439118	0.462245	0.434313	0.489445	0.405654	0.428201	0.404784
		6	0.467289	0.48169	0.459207	0.457704	0.476227	0.493806	0.157325	0.471039	0.469234	0.498768	0.452376	0.473194	0.418283	0.439559	0.407331	0.46043	0.224487	0.0593749	-0.00077138	0.0271387	0.0605908	0.0178218	-0.00732041	0.013707	0.00347296	0.00033017	-0.0118685	0.0146144	0.00113696	-0.00164414	-0.00925081	0.0133479	0.43508	0.451323	0.450115	0.438193	0.448529	0.465464	0.4387	0.453358	0.448457	0.466244	0.434056	0.481626	0.417935	0.437695	0.408214
		7	0.469355	0.482045	0.457682	0.45101	0.479421	0.497021	0.168145	0.461491	0.474753	0.502206	0.448751	0.463697	0.428024	0.447766	0.410981	0.457512	0.245621	0.0678136	0.00084518	0.0327392	0.0684992	0.0200422	-0.00749066	0.0107991	0.00363803	0.00144361	-0.0125786	0.0123746	0.001309	-0.00175307	-0.00856839	0.0130923	0.439706	0.451587	0.449144	0.4273	0.45262	0.465274	0.435437	0.446865	0.453515	0.468388	0.433477	0.471598	0.42789	0.445419	0.413087
		8	0.467509	0.479413	0.453447	0.437673	0.478346	0.496465	0.178615	0.451681	0.475742	0.500898	0.445763	0.45623	0.433642	0.454074	0.414334	0.447776	0.26596	0.077882	0.00069239	0.0376199	0.0737492	0.0234972	-0.0082564	0.0136124	0.00498538	0.0013321	-0.0120927	0.0136086	-0.00030643	-0.0028283	-0.0102408	0.0129307	0.438895	0.450988	0.44416	0.417384	0.451942	0.46354	0.43218	0.435552	0.455344	0.467266	0.429369	0.462257	0.43266	0.449287	0.41333
		9	0.465483	0.475157	0.449545	0.429331	0.476829	0.491971	0.185362	0.443545	0.473908	0.497911	0.44244	0.446915	0.437875	0.456986	0.41351	0.442729	0.278552	0.0864751	0.00053984	0.0450786	0.0793754	0.0256996	-0.00785815	0.0121056	0.00475376	0.00027271	-0.0127022	0.0145355	0.00080461	-0.00256398	-0.0111043	0.0133032	0.438132	0.447469	0.438631	0.410046	0.45296	0.461423	0.422944	0.427678	0.454887	0.466156	0.424421	0.453542	0.43549	0.450707	0.412776
		10	0.46138	0.470356	0.443667	0.41988	0.472546	0.484959	0.192951	0.433462	0.472909	0.49372	0.436163	0.437378	0.440952	0.458291	0.412603	0.431624	0.29452	0.0933648	0.00094326	0.0472685	0.0857573	0.0283498	-0.00705246	0.0148236	0.00585657	-1.8619e-05	-0.0125534	0.0160569	0.00099564	-0.00361031	-0.0108001	0.0119148	0.437515	0.441445	0.43354	0.401049	0.449462	0.455823	0.420996	0.415993	0.452359	0.459996	0.418714	0.445304	0.438068	0.448161	0.412747
		11	0.457047	0.464204	0.435907	0.411725	0.469397	0.479544	0.199782	0.426534	0.468705	0.48789	0.430813	0.428042	0.44166	0.457007	0.409603	0.42479	0.303525	0.101153	0.00250697	0.0528009	0.0885893	0.0301172	-0.00862759	0.0126833	0.00705959	0.0011295	-0.0133623	0.0120622	-0.0004567	-0.00411159	-0.0127935	0.0113881	0.431294	0.435594	0.429119	0.391904	0.446538	0.449192	0.415127	0.403861	0.450366	0.454701	0.416862	0.436773	0.435477	0.445118	0.40852
		12	0.45112	0.45792	0.433826	0.404483	0.463509	0.472294	0.203873	0.418477	0.462961	0.4817	0.428084	0.420352	0.440839	0.457858	0.410393	0.421652	0.310744	0.111513	0.00172278	0.0572538	0.0933038	0.0313505	-0.0078656	0.0158522	0.00768626	0.00020574	-0.0116857	0.0163479	-9.2578e-05	-0.00374451	-0.0110566	0.0150301	0.427027	0.432753	0.425392	0.379964	0.443158	0.442715	0.411569	0.401391	0.445315	0.45028	0.412014	0.430264	0.43368	0.439886	0.405797
		13	0.445051	0.449652	0.428051	0.397306	0.456237	0.462839	0.207335	0.407726	0.457869	0.473668	0.420863	0.411364	0.436428	0.450961	0.408354	0.41056	0.317899	0.114553	0.00328949	0.0597425	0.097895	0.0330764	-0.00762017	0.0159325	0.00759592	-6.1211e-05	-0.0138473	0.0150135	5.4353e-05	-0.005687	-0.0109837	0.0141917	0.421147	0.424991	0.419645	0.37531	0.436274	0.437427	0.405886	0.392244	0.440971	0.443986	0.406327	0.420925	0.430235	0.434764	0.403579
		14	0.438317	0.443203	0.420099	0.388544	0.449926	0.457936	0.210526	0.39568	0.449795	0.466885	0.414063	0.40404	0.432893	0.449069	0.403899	0.400214	0.323695	0.123869	0.00446798	0.0661664	0.10082	0.0359732	-0.00820114	0.0136727	0.00848553	0.00095408	-0.0136825	0.0149613	-0.00143566	-0.00529341	-0.0110538	0.0115828	0.416763	0.419184	0.416021	0.36282	0.429332	0.431241	0.400219	0.381801	0.433173	0.4397	0.401353	0.412519	0.425863	0.431666	0.39821
		15	0.433018	0.43685	0.418239	0.381877	0.441978	0.45133	0.213875	0.390632	0.444131	0.458344	0.411089	0.397764	0.429239	0.444514	0.400218	0.394224	0.327675	0.127402	0.0047175	0.0650329	0.103762	0.0375589	-0.00728802	0.0153863	0.00931277	2.8519e-05	-0.0130279	0.0149321	-0.0004529	-0.00480016	-0.0115805	0.0161061	0.410646	0.414071	0.411394	0.35588	0.422238	0.426547	0.39493	0.373479	0.4267	0.433544	0.394269	0.404939	0.419652	0.426891	0.393535
		16	0.426054	0.430876	0.411132	0.372483	0.436785	0.445653	0.214302	0.385358	0.437023	0.452771	0.405506	0.386563	0.421363	0.443013	0.396467	0.382939	0.329603	0.134414	0.00576069	0.0689873	0.105684	0.0391289	-0.00730264	0.0135556	0.0102282	0.00106723	-0.0126995	0.0147905	-0.00102161	-0.00506825	-0.0114064	0.0110828	0.403461	0.407117	0.407067	0.350991	0.417023	0.419231	0.391461	0.363718	0.422128	0.424547	0.391031	0.396128	0.414329	0.423678	0.389981
		17	0.417693	0.424056	0.40615	0.365673	0.426903	0.438175	0.217326	0.377783	0.428502	0.449954	0.402084	0.380385	0.416781	0.437286	0.393187	0.377005	0.330965	0.139744	0.004718	0.0707035	0.107843	0.0426322	-0.00816648	0.0108887	0.0110473	0.00147228	-0.0143407	0.0144559	-0.00017747	-0.00437543	-0.011663	0.0129712	0.398806	0.40273	0.401124	0.339945	0.409126	0.415762	0.385732	0.357699	0.413086	0.421682	0.386234	0.389955	0.40942	0.416025	0.386153
		18	0.413361	0.422342	0.401325	0.362705	0.420635	0.435582	0.220179	0.371621	0.420215	0.441406	0.396613	0.376863	0.413478	0.430714	0.391027	0.371889	0.332668	0.14609	0.00680413	0.0755074	0.110043	0.0451734	-0.00847629	0.0129975	0.0108884	0.00214641	-0.0138181	0.0140659	-0.00152121	-0.0029843	-0.0109064	0.0134069	0.392453	0.398245	0.398307	0.3405	0.403553	0.410239	0.382886	0.35077	0.407994	0.415571	0.381285	0.385535	0.402475	0.411171	0.381056
		19	0.40622	0.416412	0.397668	0.356136	0.416697	0.428754	0.220421	0.365684	0.416044	0.435759	0.394685	0.369241	0.409189	0.428737	0.389685	0.366997	0.333456	0.150561	0.00775664	0.0774313	0.111177	0.0458264	-0.00713638	0.0122366	0.0126501	0.00242864	-0.0136083	0.0124837	-0.00030338	-0.00254417	-0.0121744	0.0147332	0.387728	0.394253	0.395509	0.33159	0.398965	0.403688	0.379748	0.346476	0.403091	0.410311	0.378487	0.378846	0.397562	0.408256	0.378312
		20	0.400637	0.411126	0.392842	0.348383	0.409849	0.42372	0.221871	0.356069	0.409042	0.431583	0.388748	0.362398	0.403345	0.422938	0.385277	0.362771	0.334526	0.156316	0.00760997	0.0752447	0.113763	0.0479902	-0.00955434	0.0139418	0.0129371	0.00127044	-0.0139115	0.0155728	-0.00019705	-0.00332782	-0.0108105	0.0154538	0.381339	0.388183	0.390823	0.327639	0.391675	0.398993	0.373563	0.33969	0.397493	0.405568	0.373515	0.376363	0.392041	0.403066	0.376399
		21	0.396248	0.405702	0.389574	0.341771	0.404382	0.41846	0.222241	0.357667	0.405153	0.425858	0.384463	0.358722	0.399971	0.419101	0.382389	0.356568	0.334485	0.1592	0.00828151	0.0822377	0.114972	0.0478956	-0.00704727	0.0162747	0.0145351	0.00107491	-0.0133994	0.011884	-9.0827e-05	-0.00446386	-0.011758	0.0117817	0.378875	0.384492	0.385773	0.319863	0.387422	0.395204	0.370396	0.329867	0.391338	0.400891	0.370023	0.370265	0.388727	0.39691	0.372
		22	0.393149	0.402255	0.386068	0.338776	0.400252	0.414283	0.224979	0.34818	0.399066	0.421011	0.379811	0.350081	0.394654	0.415757	0.377093	0.351862	0.334491	0.165953	0.00918506	0.0847421	0.115668	0.050222	-0.00783442	0.0136167	0.0155598	0.00274268	-0.0135974	0.0145417	0.00010927	-0.00365246	-0.0128932	0.0154142	0.373682	0.382891	0.384496	0.314518	0.382177	0.389767	0.366068	0.325369	0.385764	0.39692	0.367604	0.359892	0.383693	0.395609	0.367503
		23	0.386556	0.396518	0.381824	0.331557	0.396957	0.410732	0.225231	0.346395	0.396092	0.416105	0.378924	0.344744	0.392235	0.411515	0.374569	0.345399	0.334346	0.169557	0.0108057	0.0811438	0.117289	0.0506695	-0.0065864	0.0161967	0.0151817	0.0020144	-0.0131178	0.014321	0.00113619	-0.00243632	-0.0127418	0.0125971	0.371147	0.376544	0.380188	0.314407	0.37852	0.38529	0.363283	0.323076	0.383083	0.393221	0.362851	0.357457	0.377471	0.392098	0.36451
		24	0.382531	0.392751	0.378857	0.327563	0.391144	0.4029	0.224807	0.340718	0.390071	0.411481	0.374689	0.336086	0.384772	0.4069	0.371031	0.333998	0.332243	0.172295	0.0120379	0.0856905	0.117169	0.0512623	-0.00631231	0.0138236	0.0163896	0.00319301	-0.0132202	0.0129179	-0.00051055	-0.00492143	-0.0133928	0.0121366	0.366078	0.374091	0.378006	0.306123	0.374583	0.38355	0.360342	0.319438	0.377649	0.387594	0.359151	0.348298	0.374281	0.385293	0.362594
		25	0.379228	0.389185	0.373779	0.326177	0.387653	0.401602	0.224973	0.334374	0.384813	0.407401	0.370788	0.339776	0.383812	0.403071	0.36743	0.331412	0.331595	0.176151	0.0105033	0.088399	0.119644	0.053442	-0.00703627	0.0175553	0.0173782	0.00201717	-0.0133136	0.0161679	0.00030378	-0.00280684	-0.012849	0.0155076	0.361644	0.3696	0.37645	0.301929	0.369654	0.376451	0.356954	0.316865	0.372637	0.383668	0.356563	0.346298	0.369906	0.38222	0.360035
		26	0.374551	0.387942	0.370151	0.320381	0.382476	0.397179	0.223989	0.331544	0.380793	0.402449	0.3685	0.335025	0.379155	0.398626	0.365941	0.330735	0.332859	0.178568	0.0112018	0.0904253	0.121003	0.055843	-0.00855507	0.0167223	0.0162679	0.00206471	-0.0126645	0.00947013	0.0006759	-0.00368595	-0.0134881	0.0074604	0.355715	0.367343	0.370343	0.301773	0.366419	0.374305	0.352362	0.314513	0.369927	0.379728	0.355273	0.341561	0.368099	0.378986	0.355322
		27	0.371002	0.382098	0.369277	0.314037	0.380466	0.392122	0.223631	0.32858	0.377786	0.399627	0.364698	0.327123	0.375592	0.397325	0.362046	0.329368	0.332927	0.18507	0.00935188	0.0860546	0.121635	0.0568808	-0.00786555	0.00917081	0.0176433	0.00289974	-0.0139497	0.0158588	0.00130307	-0.00548365	-0.0128434	0.0125559	0.354852	0.364682	0.364538	0.291489	0.364368	0.372916	0.351331	0.302772	0.366022	0.378416	0.351076	0.337859	0.362759	0.377206	0.354194
		28	0.369702	0.381566	0.365146	0.311819	0.374951	0.390749	0.223714	0.323709	0.372893	0.396227	0.361248	0.324616	0.373443	0.393531	0.360573	0.322885	0.330823	0.185432	0.0118347	0.0937556	0.122386	0.0577406	-0.00794384	0.0142194	0.0186583	0.00315812	-0.0136519	0.0133283	0.00049086	-0.00483095	-0.0123288	0.0124148	0.351352	0.360648	0.363693	0.28893	0.358291	0.366871	0.348915	0.300668	0.361758	0.372857	0.348565	0.333911	0.359189	0.373778	0.350455
		29	0.363635	0.377305	0.362124	0.303439	0.372378	0.389664	0.221808	0.316758	0.371616	0.392034	0.355709	0.325796	0.368787	0.390931	0.356507	0.321717	0.327144	0.188904	0.0113125	0.0900464	0.121568	0.0584959	-0.00911842	0.014118	0.0198275	0.00416471	-0.0127658	0.0132571	0.00059755	-0.00307748	-0.012292	0.0122961	0.34932	0.357345	0.364467	0.290832	0.357372	0.365197	0.342996	0.299162	0.359023	0.37047	0.343522	0.328408	0.356269	0.368798	0.346834
		30	0.361349	0.371838	0.359606	0.304022	0.36925	0.381944	0.22292	0.317195	0.366629	0.388668	0.355992	0.315957	0.365883	0.388631	0.354675	0.317341	0.327568	0.19168	0.0139857	0.0894838	0.124699	0.0604588	-0.00670061	0.0162921	0.0199662	0.00320918	-0.0128216	0.0154345	0.00114152	-0.00286786	-0.012102	0.0171309	0.347725	0.355512	0.357231	0.285924	0.355557	0.360137	0.341837	0.298996	0.356156	0.368963	0.342351	0.328437	0.354249	0.367188	0.346735
			GLP-1RA								GLP-1RA/Tesaglitazar								Tesaglitazar
			10μM	3.15μM	1μM	315nM	100nM	10nM	1nM	100pM	10μM	3.15μM	1μM	315nM	100nM	10nM	1nM	100pM	10μM	3.15μM	1μM	315nM	100nM	10nM	1nM	100pM
		+iAUC	12.09	10.68	12.25	11.65	3.434	0.9813	0.09054	0.006241	11.55	11.67	11.91	11.43	4.446	1.382	0.08768	0	0.105	0.09039	0.05437	0.0588	0.08689	0.04359	0.06417	0.07968
		SE	0.09314	0.4722	0.1069	0.1079	0.4699	0.1687	0.04466	0.01387	0.1035	0.09671	0.08507	0.08993	0.5019	0.2284	0.04327	0	0.007918	0.01172	0.01026	0.008215	0.00783	0.007278	0.01041	0.009192
[truncated: 49 more columns]

## Sheet: Fig_1e
	Figure 1e	Min6	GLP-1RA
	GLP-1R: cAMP production	Time (Min)	10μM				1μM				100nM				10nM				1nM				100pM				10pM				1pM				100fM				10fM				1fM				100aM
	Baseline and vehicle-corrected	0	-0.0061045	0.00473488	-0.0116772	-0.0221776	-0.0147553	-0.0061636	-0.0283129	0.0248595	-0.0039007	0.0138695	-0.0205168	0.01128	0.0118867	0.0305262	-0.0083747	0.00233136	-0.011971	0.00715727	-0.0267735	0.00909557	-0.0283371	-0.0150119	-0.0010003	-0.0088079	0.0147757	0.0179071	-0.0075735	-0.0049826	0.00053605	-0.0001123	-0.0135689	0.00067989	0.00530806	-0.0192069	-0.0241054	-0.0152988	-0.0062726	0.00562059	-0.0002131	0.00336689	-0.0044942	0.00773361	-0.0086693	-0.0194803	-0.0120949	-8.531e-05	0.00536623
		0	0.00610453	-0.0047349	0.0116772	0.0221776	0.0147553	0.00616361	0.0283129	-0.0248595	0.00390067	-0.0138695	0.0205168	-0.01128	-0.0118867	-0.0305262	0.00837472	-0.0023314	0.011971	-0.0071573	0.0267735	-0.0090956	0.0283371	0.0150119	0.0010003	0.00880792	-0.0147757	-0.0179071	0.00757346	0.00498264	-0.000536	0.0001123	0.0135689	-0.0006799	-0.0053081	0.0192069	0.0241054	0.0152987	0.00627261	-0.0056206	0.00021313	-0.0033669	0.00449418	-0.0077336	0.00866928	0.0194803	0.0120949	8.531e-05	-0.0053662
		1	-0.487439	-0.494761	-0.516519	-0.365224	-0.520144	-0.502783	-0.533333	-0.349	-0.434454	-0.45506	-0.50382	-0.330899	-0.141559	-0.0876024	-0.0931598	-0.0882578	0.00888649	-0.0063174	-0.052667	0.0123039	-0.0449126	-0.0255753	0.0473515	-0.0081335	0.0250805	-0.0112502	0.0094987	-0.0195875	0.0476874	0.0385613	0.00299713	0.0166375	0.00832755	-0.016133	0.0695243	-0.0191578	0.0093844	0.0198191	0.0430338	-0.0103031	0.0530429	0.0237938	0.0183443	0.00645791	-0.0172387	0.0215857	0.0174294
		2	-0.501152	-0.483671	-0.536978	-0.532798	-0.548809	-0.506386	-0.551912	-0.535442	-0.509264	-0.489015	-0.54098	-0.47966	-0.236415	-0.15795	-0.254078	-0.127085	-0.0062555	-0.0272894	-0.135057	-0.0451545	-0.0362685	-0.014521	0.00734138	-0.0335857	-0.0307975	0.0120873	-0.0285896	-0.0040847	-0.0241414	0.0439256	-0.0142119	-0.0408381	0.0326339	0.00054304	-0.0053198	-0.0136155	-0.0199429	0.0132639	0.0040406	-0.018688	0.0148194	-0.0149287	0.00814191	0.0402865	-0.0351937	-0.0197564	-0.0322638
		3	-0.540923	-0.505642	-0.54168	-0.550007	-0.559724	-0.524929	-0.5395	-0.518822	-0.545464	-0.521721	-0.51455	-0.518501	-0.322682	-0.219241	-0.291417	-0.223872	-0.0453681	-0.0342414	-0.151002	-0.0388431	-0.0530711	-0.0009541	0.0204594	0.00275313	-0.0614854	0.0358635	0.0266283	-0.0396388	0.0449563	0.063311	0.0240359	0.00076923	0.0434074	-0.0214511	0.0465091	-0.0416099	0.04582	0.0228361	0.0326161	0.0363138	0.0331283	0.0108174	0.0423879	0.0204556	-0.0188033	-0.0093479	0.0250624
		4	-0.490302	-0.531732	-0.546932	-0.571645	-0.519778	-0.54901	-0.525053	-0.567771	-0.532759	-0.508387	-0.547641	-0.516273	-0.303921	-0.268871	-0.347252	-0.268072	-0.0262233	-0.0226618	-0.234748	-0.0315396	-0.0288118	-0.0263827	0.0165917	0.00350014	0.010905	-0.0128222	-0.0113547	-0.0014298	0.021618	-0.0338168	0.00789843	0.018186	-0.0034741	0.00255673	0.0431301	-0.0401581	-0.0223961	-0.0030918	0.0286463	0.0510281	0.0223296	-0.0223259	-0.0079906	0.019094	-0.0055584	0.0472425	0.0135292
		5	-0.528423	-0.49843	-0.529483	-0.559045	-0.555401	-0.510719	-0.523281	-0.597915	-0.523249	-0.536775	-0.539042	-0.560705	-0.347787	-0.233981	-0.388004	-0.298056	-0.0267883	-0.0556291	-0.284381	-0.0453136	-0.0766696	-0.026463	0.0417976	-0.046212	0.0086469	-0.00857257	-0.00771128	-0.0407704	0.00596174	0.0315117	0.0151715	-0.0367157	0.00197462	-0.0287915	0.0290503	-0.0435785	-0.00176526	0.0381254	0.0199249	0.0401295	0.0282684	0.0258727	0.0418535	0.0337194	0.0236853	-0.0109914	0.0157465
		6	-0.531944	-0.502403	-0.545922	-0.494195	-0.539162	-0.525576	-0.547639	-0.561429	-0.564202	-0.503796	-0.553539	-0.551334	-0.386897	-0.267553	-0.385987	-0.292358	-0.0594691	-0.0638414	-0.248545	-0.0736584	-0.0453106	-0.0359864	-0.00897947	0.0264015	-0.00877145	-0.0147587	0.00525537	0.0178374	-0.0169383	0.0180377	-0.0314535	-0.0137754	0.00060194	0.0063708	0.0381716	-0.018678	-0.0110668	0.0411615	-0.0155828	-0.00912315	0.00186692	0.0396015	0.061692	-0.0023404	-0.0191434	0.00672015	0.0177161
		7	-0.517029	-0.511534	-0.579614	-0.514162	-0.575757	-0.551242	-0.537182	-0.54681	-0.573228	-0.539055	-0.603106	-0.536532	-0.412656	-0.268195	-0.408622	-0.302357	-0.0709894	-0.0616769	-0.285846	-0.0495244	-0.0294685	0.0121614	0.00744003	-0.0281288	0.0128539	0.00790478	-0.0075254	-0.0264435	0.00666998	0.0759925	-0.0191085	0.0213995	0.021958	-0.00301812	-0.014594	0.0104042	0.0219948	0.0181697	-0.00887381	0.0142808	-0.0264878	0.0368775	-0.00115599	0.0564499	0.00078458	0.0192285	-0.0530414
		8	-0.540353	-0.503523	-0.524442	-0.538425	-0.559779	-0.540818	-0.545954	-0.529979	-0.600645	-0.510958	-0.555957	-0.549919	-0.396784	-0.225478	-0.377384	-0.302364	-0.0595508	-0.0627082	-0.299094	-0.0519382	-0.0588044	-0.0361686	-0.00369213	-0.00572458	0.0250286	0.00261518	0.0532136	-0.0437245	0.00520957	0.0472767	0.03118	0.0419315	0.00158244	0.00918942	0.0665137	-0.0185929	-0.00859131	-0.00157145	0.0878176	-0.0131237	0.0679772	0.00275856	0.015048	-0.0395454	-0.00421336	0.0574921	0.00609376
		9	-0.53918	-0.530637	-0.579647	-0.560783	-0.535752	-0.540645	-0.540809	-0.563148	-0.543483	-0.528397	-0.550915	-0.535176	-0.417488	-0.259208	-0.46874	-0.272305	-0.0578746	-0.0749367	-0.294648	-0.0153261	-0.00539001	0.00162298	0.00524445	-0.0147437	-0.00083666	0.012255	-0.00238525	-0.0446726	0.00942844	0.0701312	-0.0075049	0.0270823	0.0143737	-0.0120329	0.0149317	0.0133466	-0.0076883	-0.016029	0.0603104	0.0219423	0.0270003	0.0117875	-0.0299429	0.0816213	-0.0281698	0.0457844	0.00113883
		10	-0.532355	-0.548672	-0.548025	-0.518401	-0.520897	-0.513763	-0.508144	-0.541038	-0.536305	-0.506065	-0.536211	-0.559603	-0.329369	-0.230604	-0.432942	-0.261745	-0.0598975	-0.117925	-0.274659	-0.0013384	-0.0127719	-0.0126542	-0.0235653	0.0616489	0.0574395	0.0520987	0.00859637	0.0145112	0.00699632	0.045232	0.034537	-0.038746	0.0133356	-0.0110672	0.0437787	0.0050939	0.0352967	0.0565715	0.0285069	0.0597914	0.0426918	0.0343292	0.0188944	0.0684905	-0.0278769	0.023417	0.0447526
		11	-0.531075	-0.488517	-0.545553	-0.510271	-0.525171	-0.590048	-0.555523	-0.563129	-0.460002	-0.506306	-0.507475	-0.497122	-0.355481	-0.257681	-0.425215	-0.293983	-0.0619592	-0.0376896	-0.265671	-0.0771245	-0.0176645	-0.0204123	0.038908	-0.00429669	-0.0125367	-0.00920063	0.0257075	-0.0336804	0.0324816	-0.0244568	0.0314102	0.0275973	0.048095	-0.0420642	0.00612686	0.0364409	0.0300369	0.00698417	0.0243265	0.0593013	0.0792517	0.0141871	0.00997826	0.0468893	-0.0210038	-0.00059506	-0.011272
		12	-0.515799	-0.504915	-0.537835	-0.496892	-0.551331	-0.568528	-0.553036	-0.51583	-0.542418	-0.518144	-0.547074	-0.53764	-0.373964	-0.217759	-0.411819	-0.261278	-0.0641879	-0.0821468	-0.217237	0.00044803	-0.0581334	0.00784379	0.00573164	-0.0334386	0.00235754	-0.0343204	0.0496909	0.0229965	0.0324792	0.0503193	0.00517134	0.0233087	0.0121072	0.0195005	0.0732814	-0.00494669	0.0307841	0.0428055	0.0427177	0.0274878	0.0718139	0.0762883	0.0138938	0.0766258	-0.0167079	-0.0195236	0.0482813
		13	-0.503916	-0.486125	-0.57321	-0.591323	-0.545667	-0.526456	-0.553494	-0.575489	-0.530978	-0.478143	-0.561892	-0.593229	-0.363566	-0.284118	-0.451805	-0.325506	-0.0819767	-0.0901407	-0.302966	-0.0260583	-0.0500834	0.0430755	0.0220702	0.0413164	0.0584474	0.0108916	-0.0517325	-0.0336654	0.0572986	0.0268308	-0.0528765	0.0126878	0.0603959	-0.0256458	0.0179046	-0.0607876	-0.0320957	0.0667651	0.042182	0.0109141	0.028211	-0.0063074	0.00570094	0.0204728	0.0349285	-0.00289314	-0.0125622
		14	-0.487794	-0.505342	-0.506736	-0.530034	-0.55858	-0.543083	-0.544914	-0.539071	-0.54467	-0.528552	-0.522195	-0.551034	-0.423029	-0.215547	-0.423647	-0.256283	-0.0166617	-0.0978932	-0.259692	-0.00258799	-0.00656874	-0.0572655	0.020771	0.00991682	-0.0256149	-0.0415696	-0.0756735	0.0117968	0.0754923	-0.00696297	0.0529721	0.0439334	0.0429552	0.018489	0.0230222	-0.0146673	-0.0158712	-0.0224964	0.0592537	-0.0009578	0.0514762	-0.0256306	0.023517	-0.0433401	0.0281806	0.0298251	-0.0414721
		15	-0.446123	-0.51068	-0.543716	-0.540234	-0.527974	-0.540389	-0.545686	-0.547894	-0.505444	-0.519622	-0.514635	-0.521145	-0.398954	-0.219538	-0.404193	-0.338547	-0.051931	-0.0931025	-0.22787	-0.0454337	-0.0127263	0.0145554	0.00379098	0.0168904	0.0138394	0.0224291	-0.00071336	-0.0154549	0.0212266	0.00098513	0.0504665	-0.0100492	0.052629	0.0416278	0.0326511	-0.0244854	0.0214989	0.0265013	0.0499399	0.0203492	0.0285082	0.0390458	0.0318094	0.00823707	0.0173473	-0.00412902	0.017256
		16	-0.536847	-0.525415	-0.58822	-0.566611	-0.567669	-0.554048	-0.556395	-0.496299	-0.536607	-0.522759	-0.544314	-0.588188	-0.321978	-0.212843	-0.421775	-0.368754	-0.0617991	-0.0792273	-0.264761	-0.0445128	0.0352982	0.0323229	-0.0108001	0.0194785	0.021895	-0.0019991	0.00040556	-0.0113273	0.014576	0.0446787	0.0208774	0.0534328	0.0126175	0.0343363	0.0541035	-0.0139031	0.00397038	0.0290801	0.0584128	0.0427066	0.0122355	-0.010075	0.0472834	0.0703434	-0.00659579	0.0399102	0.0263621
		17	-0.503979	-0.434874	-0.5095	-0.538636	-0.534393	-0.507997	-0.50547	-0.556552	-0.563184	-0.466344	-0.596677	-0.532798	-0.401341	-0.218233	-0.419124	-0.279202	-0.0523211	-0.0498175	-0.240833	-0.0833169	-0.0339807	0.0156528	-6.1663e-05	0.0273178	0.0222449	0.0226315	-0.00495395	-0.0211348	0.045317	0.0696704	-0.00368116	0.0269653	-0.0131869	0.0167863	0.0091904	-0.0290569	-0.0571616	0.0844943	0.0304568	0.0492004	0.0262423	0.0895312	0.00525914	0.0492578	-0.0552141	0.00394393	0.0179258
		18	-0.548337	-0.481798	-0.599212	-0.492706	-0.517601	-0.473439	-0.510054	-0.556215	-0.570087	-0.491682	-0.52773	-0.575438	-0.329616	-0.229611	-0.392091	-0.307036	-0.0870153	-0.0367378	-0.28418	-0.0398776	-0.0364222	0.0121746	-0.00601956	-0.0313399	0.0426832	0.0429377	-0.0138129	-0.0221416	0.040196	0.0631968	0.0128813	-0.00214639	0.0635565	0.0677396	-0.0472158	0.0368262	0.0190082	0.10149	0.0800722	0.113668	0.0677394	0.0650959	0.027564	0.00355669	-0.0262918	0.0122844	-0.00025505
		19	-0.582845	-0.526699	-0.579181	-0.501217	-0.593761	-0.460435	-0.507913	-0.541893	-0.616965	-0.467128	-0.469826	-0.607567	-0.385799	-0.247634	-0.421937	-0.243974	0.00524649	-0.061283	-0.24962	-0.0554813	-0.0305612	-0.0710149	-0.0410512	0.00916776	0.0179877	0.0269048	-0.0480121	-0.0144299	-0.0218399	-0.00956952	-0.0204968	-0.0164724	0.00870086	0.0543479	0.00261402	-0.0425901	-0.020632	0.052217	0.102712	0.00212776	-0.0215465	0.0946535	0.0840634	-0.0372782	-0.0206044	0.0582258	-0.0197097
		20	-0.48629	-0.520528	-0.52252	-0.513335	-0.586119	-0.482125	-0.503305	-0.527193	-0.547222	-0.53801	-0.558768	-0.601714	-0.364433	-0.224153	-0.400748	-0.286391	-0.0497045	-0.0329919	-0.350805	-0.00684018	-0.0513058	0.0196304	-0.0391285	0.0328476	0.0456557	0.0692451	-0.0108733	-0.0802164	0.008312	0.067049	0.038794	-0.0339307	0.00814014	0.0363034	0.0354099	-0.0716694	0.0946036	0.111274	0.0505336	0.00226843	0.0664992	0.0686901	0.0273033	0.0183081	0.136935	0.0707734	0.0316866
		21	-0.50921	-0.572497	-0.593565	-0.567687	-0.481547	-0.481981	-0.55512	-0.619829	-0.589142	-0.504974	-0.557164	-0.646285	-0.332451	-0.283411	-0.441393	-0.315005	-0.0743441	-0.0628572	-0.273539	-0.0665204	0.0745966	0.00980545	-0.00404473	-0.0657859	1.4837e-05	0.0102337	0.00584388	-0.0594663	-2.2658e-05	-0.0494282	-0.0646358	-0.0226147	0.0764458	0.0854752	0.0173439	-0.0264646	-0.0308634	0.0389102	-0.0270469	-0.0115171	0.0166781	0.0426587	0.020734	0.0583506	-0.0257093	0.00668214	0.0121371
		22	-0.492803	-0.543327	-0.523672	-0.50317	-0.522917	-0.535472	-0.601236	-0.539031	-0.575017	-0.470011	-0.521172	-0.590224	-0.334224	-0.23264	-0.414901	-0.34598	-0.0147636	-0.0191479	-0.272186	-0.0901686	0.0317704	-0.0500732	0.0453243	0.0655086	-0.0266039	0.0269095	0.00429161	-0.00392788	-0.0162649	0.0515268	0.0237756	0.0138234	0.132206	0.0422197	0.0531832	0.0394969	0.00776052	0.018766	0.0299796	0.037577	0.111391	0.0514047	0.0663385	0.0494262	-0.0494959	-0.0458481	-0.0231214
		23	-0.566021	-0.498963	-0.543295	-0.506276	-0.493697	-0.496325	-0.526787	-0.551341	-0.503427	-0.448804	-0.593564	-0.554272	-0.342942	-0.200817	-0.430769	-0.285236	-0.0985539	-0.0771709	-0.336931	0.0110233	-0.0619604	-0.0385135	-0.0838381	0.0124552	-0.0327977	0.0279231	0.0266142	0.0140446	0.00240997	0.10463	-0.0136723	-0.0358653	0.0677555	-0.00373241	0.109202	0.0143537	-0.0628545	0.125126	-0.00019169	0.0312975	0.0499259	0.12001	-0.011845	0.0776489	0.0514536	0.0834847	0.00304255
		24	-0.487837	-0.4974	-0.586638	-0.594814	-0.515739	-0.543024	-0.549085	-0.481993	-0.51645	-0.52213	-0.568796	-0.579146	-0.444991	-0.266039	-0.409011	-0.307713	-0.0427452	-0.0920683	-0.244198	-0.0475764	-0.0416057	0.0273051	-0.0896829	-0.0367641	-0.0211014	0.0160071	-0.00061946	0.00254203	0.0204642	0.0678407	-0.0522786	0.00241269	0.0127309	0.0529114	-0.0707305	0.0597518	-0.00286896	0.104916	0.0081269	0.0606882	0.00763979	0.0718839	0.024045	0.128785	0.00400601	0.0487775	0.0272412
		25	-0.546118	-0.595549	-0.535684	-0.509488	-0.529022	-0.524458	-0.528399	-0.574108	-0.548837	-0.586711	-0.536367	-0.576559	-0.394305	-0.308307	-0.369568	-0.282344	-0.11378	-0.0777253	-0.295024	-0.113926	-0.0230312	0.067252	0.0419832	-0.00600748	-0.0574876	0.0352277	0.0297023	0.0197013	-0.114564	0.0693377	0.00365074	-0.0376503	-0.0460167	0.034237	-0.0356123	0.0138139	0.0166402	0.029974	0.0356284	0.0314458	-0.0158481	0.0570168	0.00130813	0.137521	-0.0821748	0.0804205	0.0619725
		26	-0.53213	-0.528822	-0.573939	-0.518059	-0.463861	-0.552402	-0.511991	-0.585203	-0.445278	-0.477688	-0.51203	-0.553682	-0.284806	-0.2436	-0.365922	-0.297589	0.00633392	-0.0455822	-0.219856	-0.0558431	0.0570343	-0.0168308	-0.0319707	-0.0467216	0.0238353	0.0348279	0.0197859	0.0430405	0.0432935	0.0222937	-0.019574	-4.251e-05	0.108539	0.0697492	-0.0103748	-0.0253574	-0.0215207	0.0843726	0.131066	0.0583706	0.131584	0.0341472	0.0990376	-0.00825793	-0.0183178	0.0969871	0.0504636
		27	-0.513709	-0.535475	-0.540296	-0.522912	-0.533548	-0.556014	-0.554147	-0.58685	-0.533374	-0.57264	-0.657785	-0.516441	-0.373695	-0.182197	-0.387595	-0.303205	-0.0400997	-0.0425762	-0.280541	-0.0668396	0.0784422	0.0293513	-0.060194	-0.0158867	0.0305014	0.0268017	-0.0339402	-0.0830488	-0.0706676	0.0611973	0.0282106	0.00754643	0.0271031	0.0350369	0.0275757	-0.0354406	0.0312152	0.0164595	0.0150673	0.0874223	0.0560015	0.0878517	-0.0191869	0.0243585	0.0800749	0.12718	0.00443235
		28	-0.540502	-0.504923	-0.640537	-0.60336	-0.521505	-0.568602	-0.555391	-0.546187	-0.545379	-0.476457	-0.479422	-0.577326	-0.431321	-0.156787	-0.442916	-0.201179	-0.0170961	-0.124627	-0.28122	0.0236213	0.0282954	0.0686273	0.0271435	-0.0347458	0.0513053	-0.016408	-0.0125675	-0.0505173	-0.0329724	0.0490819	-0.0296818	-0.0149617	0.0394565	0.0435723	0.0297411	0.0168135	-0.0390842	0.0694065	0.163955	-0.0378771	-0.03305	0.143271	0.0143061	-0.0121594	0.0168602	0.102507	0.0777342
		29	-0.521823	-0.54438	-0.554595	-0.472058	-0.559383	-0.488547	-0.487981	-0.578014	-0.524696	-0.490881	-0.538125	-0.566859	-0.381878	-0.281664	-0.358565	-0.338088	-0.0939013	-0.0603165	-0.234012	0.0579549	-0.0919897	-0.00598399	-0.0327506	-0.0815342	0.0894513	0.019678	-0.0658751	-0.0642286	0.0549506	0.131889	-0.00802837	0.0667232	0.0836291	0.0333724	-0.00948924	-0.0002782	0.120705	0.165889	0.0349406	0.0247547	0.0854077	0.0403699	0.0211097	0.00642936	-0.0774922	0.121001	-0.0168941
		30	-0.493428	-0.492889	-0.566395	-0.517751	-0.510776	-0.591718	-0.550729	-0.536106	-0.566891	-0.592835	-0.568222	-0.599116	-0.428799	-0.301802	-0.381044	-0.290901	-0.148443	-0.0527782	-0.283945	-0.0476048	-0.0502275	0.0468219	0.0871473	0.0579204	-0.00855593	0.0379914	0.014545	-0.166139	0.0352156	0.030955	-0.00813253	-0.00040252	0.0743217	0.01972	-0.0113319	0.0105221	0.0171952	0.103974	0.0231327	-0.00260658	0.0362208	0.148381	0.0559497	0.0613362	0.00625465	0.00252255	0.0631606
			GLP-1RA												GLP-1RA/Tesaglitazar												Tesaglitazar
			10μM	1μM	100nM	10nM	1nM	100pM	10pM	1pM	100fM	10fM	1fM	100aM	10μM	1μM	100nM	10nM	1nM	100pM	10pM	1pM	100fM	10fM	1fM	100aM	10μM	1μM	100nM	10nM	1nM	100pM	10pM	1pM	100fM	10fM	1fM	100aM
		-iAUC	15.59	15.82	15.77	9.263	2.976	0.2952	0.07064	0.03485	0	0	0	0.0227	15.83	16.58	15.97	12.7	3.337	0.4735	0.1235	0.1186	0.2791	0.06896	0.05426	0.09549	0	0.01047	0.0184	0.04246	0	0.01997	0.1057	0	0.1071	0.03167	0.02194	0.01359
		SE	0.1346	0.1303	0.1553	0.3057	0.4117	0.08723	0.0721	0.03018	0	0	0	0.01004	0.1611	0.1279	0.1488	0.3976	0.3174	0.1611	0.06324	0.06747	0.07154	0.05489	0.07081	0.0552	0	0.0263	0.03389	0.05559	0	0.027	0.047	0	0.05352	0.05675	0.0396	0.009365
[truncated: 97 more columns]

## Sheet: Fig_1f
	Figure 1f	Min6	GLP-1RA																																GLP-1RA/Tesaglitazar
	GLP-1R: Receptor Internalization	Time (Min)	10μM				3.15μM				1μM				315nM				100nM				10nM				1nM				100pM				10μM				3.15μM				1μM				315nM
	Baseline and vehicle-corrected	0	-0.0050221	0.00505179	-0.0154477	-0.0011778	-0.0023854	0.00044287	-0.0087452	-0.0070261	-0.0014035	-0.003231	-0.0100768	-0.0099852	-0.0052681	-0.0039093	-0.0029453	0.00062182	0.0100507	-0.0019724	-0.0005005	-0.0063186	0.00466285	0.00060339	-0.0048479	-0.0093371	0.0023904	0.00202262	-0.0016476	-0.0059581	0.00882087	-0.0101119	0.00125084	-0.0156143	-0.0096034	-0.0033089	-0.0129428	0.00190961	-0.0008527	-0.0018548	-0.0065327	-0.0029132	0.0023623	-0.0052845	-0.0022314	-0.0100712	-0.0008205	0.00069167	-0.0063928
		0	0.00502205	-0.0050518	0.0154477	0.00117783	0.00238544	-0.0004429	0.00874515	0.00702606	0.00140354	0.00323103	0.0100768	0.00998518	0.00526811	0.00390926	0.00294533	-0.0006218	-0.0100507	0.00197244	0.00050045	0.00631856	-0.0046629	-0.0006034	0.00484787	0.00933706	-0.0023904	-0.0020226	0.00164765	0.00595814	-0.0088209	0.0101119	-0.0012508	0.0156143	0.00960339	0.00330893	0.0129428	-0.0019096	0.00085267	0.00185482	0.00653267	0.00291324	-0.0023623	0.00528445	0.00223139	0.0100712	0.00082051	-0.0006917	0.0063928
		1	-0.0015728	-0.0067779	0.013577	-0.023338	0.0134345	-0.0103692	0.00776803	-0.0473187	-0.0036945	-0.0062085	-0.0037293	-0.0203001	-0.0017978	-0.009297	-0.0174698	-0.0180466	0.00652541	0.0055361	-0.0074235	-0.0122719	-0.0123865	0.00164468	-0.014116	-0.0140472	0.0113075	0.00696712	-0.0004776	-0.0205838	0.00459942	0.00885686	-0.002508	-0.0355814	-0.0010849	0.0182415	0.0016877	-0.0308121	0.014909	-0.0029747	-0.0045491	-0.0363329	0.00323093	0.00057575	-0.0147739	-0.0076303	-0.0019204	-0.0070516	-0.0166217
		2	-0.0086785	-0.0253238	-0.0024631	-0.0163648	0.00086939	-0.030701	0.00111613	-0.0197582	-0.0046183	-0.0359266	-0.0198962	-0.0098679	-0.004163	-0.0169736	-0.0009241	-0.0208581	0.0141471	-0.0220272	0.00765736	0.0127416	-0.0050816	-0.0173582	-0.0008161	-0.002091	0.00530871	0.00308258	-0.0211687	0.0046731	0.00304317	-0.00613	-0.004644	0.0133178	-0.0183524	-0.0027041	0.0204238	-0.016728	-0.0045661	-0.0181215	-0.0034022	-0.0316159	-0.007021	-0.0180265	-0.0139069	-0.0234074	-0.0075676	-0.0250571	-0.0158392
		3	-0.0252193	-0.037477	-0.0118817	-0.0290416	-0.0167278	-0.0421367	-0.0013955	-0.0381053	-0.0337995	-0.0518034	-0.0200219	-0.0404072	-0.0351909	-0.0338963	-0.0118826	-0.0109656	-0.0089277	-0.0406482	0.00154198	0.00364683	-0.019622	-0.00328	0.00030176	-0.0039838	-0.0015458	0.0179936	-0.0017373	0.0157022	-0.0059871	0.0109772	0.00970039	-0.0117156	-0.0273194	-0.0264253	0.00632636	-0.0471787	-0.0373152	-0.0312591	-0.0101318	-0.0577754	-0.0223557	-0.0456569	-0.0117299	-0.0356657	-0.034297	-0.0310029	-0.006509
		4	-0.0350061	-0.0731505	-0.0125347	-0.0539472	-0.0360842	-0.0760159	-0.0130448	-0.0576047	-0.0341756	-0.0631115	-0.0347978	-0.0469961	-0.0575506	-0.0535655	-0.0259342	-0.0510252	-0.0007083	-0.0449422	0.00268146	0.010274	-0.0090486	-0.0047526	0.00930291	0.00413323	0.00346891	-0.0049023	0.00431159	0.0037401	0.0003999	-0.0001077	0.0135351	-0.002368	-0.0458288	-0.0474388	-0.0073502	-0.0616959	-0.0482691	-0.0555381	-0.0077661	-0.0540422	-0.0536733	-0.0487229	-0.0347439	-0.0613549	-0.0564835	-0.0654532	-0.0282015
		5	-0.0594292	-0.079091	-0.0291594	-0.074631	-0.078299	-0.0808723	-0.0301112	-0.0740003	-0.0695173	-0.103586	-0.0479696	-0.0625599	-0.0677273	-0.0714311	-0.0396752	-0.0606703	0.00523492	-0.0534191	0.00221395	0.0071329	-0.0180086	-0.0204785	-0.00495004	0.00208066	-0.0036137	0.00835683	-0.00264597	0.0144473	0.00322157	-0.0077568	0.00448418	-0.0093846	-0.0707662	-0.0712125	-0.0219848	-0.0710153	-0.0596964	-0.103002	-0.0416488	-0.0684965	-0.0623731	-0.0821002	-0.0475001	-0.0554264	-0.0821402	-0.0916553	-0.0309032
		6	-0.0832617	-0.105393	-0.0424027	-0.0755773	-0.0909293	-0.111046	-0.0422809	-0.0919735	-0.0925022	-0.114543	-0.0547622	-0.0780768	-0.099054	-0.097356	-0.0601656	-0.0670937	-0.0107744	-0.0736576	-0.00413445	0.00494219	-0.0158671	-0.0153372	0.00207387	-0.0061206	-0.00615074	-0.0015837	0.00100827	0.00294346	-0.0205129	-0.0103041	-0.00070106	0.00752773	-0.102354	-0.0791672	-0.0432923	-0.0951473	-0.102806	-0.10888	-0.0532246	-0.0940452	-0.0903388	-0.0831596	-0.064587	-0.0749929	-0.106296	-0.105562	-0.0639297
		7	-0.0861148	-0.120728	-0.0555959	-0.112828	-0.0933051	-0.142872	-0.0722591	-0.0861798	-0.1024	-0.128467	-0.0971	-0.102911	-0.10227	-0.126237	-0.0713199	-0.095668	-0.011018	-0.0769203	-0.00059429	0.00521317	-0.0119246	-0.0290956	0.00026553	0.00627637	0.0107224	0.00385338	-0.00374026	-0.0024716	-0.00179881	0.0126634	0.00604548	-0.0145806	-0.117266	-0.111962	-0.0569141	-0.105231	-0.108643	-0.117554	-0.0567451	-0.0863001	-0.102462	-0.122169	-0.0687201	-0.0925182	-0.114061	-0.117402	-0.0895122
		8	-0.113249	-0.131215	-0.0810557	-0.110751	-0.120883	-0.139882	-0.0561256	-0.107647	-0.124514	-0.141636	-0.097704	-0.0999425	-0.130173	-0.12364	-0.0933184	-0.101544	-0.0185262	-0.0876762	-0.00407513	0.00289982	-0.0137918	-0.0215705	0.0195875	0.00343589	0.0069205	0.00711906	-0.00578296	-0.0103449	-0.00911872	0.0153011	0.0115894	-0.0089998	-0.136996	-0.117477	-0.0746396	-0.122631	-0.130695	-0.135878	-0.0731684	-0.106251	-0.126537	-0.127694	-0.0807091	-0.108607	-0.122491	-0.129494	-0.0959261
		9	-0.138837	-0.149306	-0.072447	-0.140029	-0.136186	-0.15389	-0.0858834	-0.119253	-0.13907	-0.172967	-0.0831813	-0.117013	-0.14462	-0.156704	-0.0893644	-0.118957	-0.0203036	-0.120324	-0.00130615	0.00238352	-0.00397561	-0.0370405	-0.00579347	-0.0057561	0.00223631	0.0061275	0.00108198	0.00235028	-0.0016842	-0.00957165	0.00748518	0.00795297	-0.142486	-0.137501	-0.0746435	-0.136705	-0.146292	-0.148778	-0.0891174	-0.124343	-0.147504	-0.151558	-0.093295	-0.103719	-0.139711	-0.151632	-0.0861988
		10	-0.146807	-0.173752	-0.109906	-0.135885	-0.151617	-0.177852	-0.0918083	-0.114724	-0.162294	-0.180355	-0.108158	-0.11792	-0.156734	-0.161339	-0.105207	-0.116665	-0.0286226	-0.115089	0.0102208	0.00143355	-0.0126313	-0.0538126	0.00431733	0.00386119	0.00452026	0.00690069	0.00612019	0.00575534	-0.0188645	-0.0131062	-0.00041955	0.0177735	-0.157357	-0.161829	-0.0921253	-0.145072	-0.167055	-0.152085	-0.109084	-0.120745	-0.164304	-0.151352	-0.127804	-0.116705	-0.154426	-0.160165	-0.10224
		11	-0.166794	-0.185094	-0.128817	-0.138739	-0.160625	-0.173334	-0.122739	-0.146822	-0.178443	-0.190097	-0.128348	-0.117944	-0.182847	-0.170483	-0.113601	-0.12789	-0.0308981	-0.143553	0.00344608	-0.0020984	-0.0218752	-0.0441436	-0.00534066	0.00744933	-0.0147208	-0.0104432	0.00100524	0.00199955	-0.0231915	-0.0137505	0.0113639	0.0102156	-0.177398	-0.160078	-0.110777	-0.145638	-0.167937	-0.171519	-0.12591	-0.129984	-0.182215	-0.172022	-0.136003	-0.141633	-0.184055	-0.182188	-0.135732
		12	-0.14829	-0.19471	-0.139158	-0.158239	-0.175235	-0.199118	-0.141299	-0.138076	-0.168173	-0.205528	-0.140271	-0.151799	-0.18756	-0.181792	-0.133948	-0.140218	-0.0288985	-0.153376	-0.0134303	0.0151093	-0.0189174	-0.0432244	-0.0139489	-0.0041252	-0.00148823	-0.0148645	-0.00529395	-0.0096886	0.00624726	-0.00608372	-0.0130592	-0.0010952	-0.176368	-0.174859	-0.136612	-0.168744	-0.196804	-0.189027	-0.147932	-0.15095	-0.182872	-0.189938	-0.165637	-0.149418	-0.176948	-0.186469	-0.150893
		13	-0.188452	-0.191743	-0.15483	-0.17294	-0.195819	-0.210868	-0.145883	-0.153356	-0.188686	-0.216926	-0.154924	-0.155746	-0.196398	-0.188718	-0.145852	-0.161135	-0.0535446	-0.162833	-0.0140192	0.00217201	-0.0195544	-0.0591376	-0.0191498	0.0269834	-0.0157494	-0.0142217	-0.0160342	0.0318279	-0.00721815	-0.016954	0.00305055	-0.0148759	-0.199913	-0.19721	-0.133803	-0.173238	-0.206487	-0.192918	-0.150853	-0.148711	-0.199795	-0.195512	-0.157881	-0.145165	-0.202063	-0.217574	-0.144364
		14	-0.18548	-0.198708	-0.154484	-0.16884	-0.183308	-0.202006	-0.159445	-0.150495	-0.198128	-0.213006	-0.16022	-0.162169	-0.190609	-0.211994	-0.16249	-0.154166	-0.0562348	-0.167382	-0.0141526	-0.0076379	-0.0183736	-0.042875	-0.0116305	0.0096679	-0.0164724	0.00161024	-0.0113878	0.00455515	0.00336073	0.00119618	0.0101581	0.00644297	-0.197287	-0.18929	-0.14868	-0.183202	-0.199902	-0.201209	-0.172387	-0.149161	-0.190399	-0.190336	-0.163854	-0.145462	-0.205029	-0.201724	-0.157892
		15	-0.198247	-0.212904	-0.16681	-0.195505	-0.199311	-0.227085	-0.166215	-0.162504	-0.206579	-0.214559	-0.170058	-0.167859	-0.214363	-0.210567	-0.167714	-0.145923	-0.04702	-0.162112	0.00458948	0.0150773	-0.0136953	-0.0502083	-0.00398546	0.00480695	0.00737416	0.00212155	-0.0115681	0.016449	0.00173865	0.0119341	-0.00272952	0.00068154	-0.202411	-0.207396	-0.163832	-0.172251	-0.205581	-0.221639	-0.173183	-0.153281	-0.212021	-0.206351	-0.175241	-0.162323	-0.200896	-0.198088	-0.168633
		16	-0.217214	-0.215235	-0.159971	-0.203848	-0.207997	-0.220634	-0.175059	-0.174791	-0.213844	-0.23582	-0.178481	-0.173268	-0.202891	-0.212617	-0.17664	-0.178651	-0.0686894	-0.194838	-0.0212781	0.00772475	-0.0205964	-0.0676256	-0.003551	0.0193855	0.0203095	0.00393898	9.7286e-05	0.00737814	0.00478892	-0.00287538	0.0145698	-0.0125011	-0.217376	-0.215224	-0.150253	-0.177238	-0.208044	-0.211196	-0.177446	-0.181769	-0.205905	-0.211387	-0.170567	-0.188424	-0.210692	-0.222386	-0.195429
		17	-0.217644	-0.229647	-0.185625	-0.200426	-0.213132	-0.224493	-0.186756	-0.18723	-0.211749	-0.227641	-0.186432	-0.177191	-0.223062	-0.218808	-0.189774	-0.183616	-0.0666525	-0.173898	-0.00597161	0.0161315	-0.0144243	-0.0795581	-0.00874634	0.0004242	-0.0145261	-0.0150905	0.00186001	0.00993186	-0.0179728	-0.0163765	0.0264713	0.0148804	-0.223453	-0.209196	-0.180373	-0.203015	-0.223128	-0.233321	-0.197034	-0.165847	-0.216144	-0.2246	-0.194529	-0.172141	-0.237715	-0.217934	-0.181649
		18	-0.230354	-0.23576	-0.188457	-0.204064	-0.22529	-0.219352	-0.172596	-0.185937	-0.220291	-0.228092	-0.179045	-0.187015	-0.232186	-0.215948	-0.171896	-0.166359	-0.0627469	-0.197409	0.00159444	0.0189807	-0.0324226	-0.0834199	-0.00826764	0.0259356	0.0168798	-0.00828869	-0.0104728	0.0168454	0.00043247	0.0138799	0.0093716	0.0106932	-0.22614	-0.19172	-0.182436	-0.197658	-0.22377	-0.224902	-0.197698	-0.188252	-0.225482	-0.211348	-0.200263	-0.160971	-0.220761	-0.219174	-0.206962
		19	-0.213284	-0.229224	-0.189118	-0.203345	-0.222535	-0.249476	-0.192546	-0.186717	-0.218521	-0.237595	-0.211724	-0.192673	-0.21748	-0.236174	-0.206998	-0.191648	-0.0802942	-0.202496	-0.0291613	0.0071474	-0.0308105	-0.0834458	0.00215908	0.00417265	0.00882298	-0.0289599	0.00037441	-0.0108357	0.00938064	-0.0162905	-0.0104441	-0.002826	-0.233887	-0.225787	-0.167232	-0.20189	-0.229371	-0.248612	-0.199239	-0.199046	-0.22121	-0.233242	-0.20216	-0.184636	-0.226813	-0.222126	-0.204103
		20	-0.233723	-0.25384	-0.206219	-0.212135	-0.232664	-0.244263	-0.210644	-0.181888	-0.238176	-0.251501	-0.213659	-0.193949	-0.235558	-0.226093	-0.205304	-0.190037	-0.0839334	-0.206042	-0.0326021	-0.0001859	-0.0374538	-0.0930818	-0.0272607	0.00989952	-0.00654121	-0.0191646	-0.0122234	0.0184602	-0.0211251	-0.0100387	0.0171478	0.00756139	-0.236356	-0.234677	-0.200912	-0.209013	-0.233871	-0.240422	-0.208449	-0.177613	-0.238366	-0.245992	-0.219828	-0.193762	-0.236869	-0.239825	-0.212539
		21	-0.233184	-0.238609	-0.197513	-0.222256	-0.234932	-0.237107	-0.197317	-0.213333	-0.234608	-0.256222	-0.20324	-0.205284	-0.240441	-0.235359	-0.189549	-0.178452	-0.0904884	-0.204185	-0.00462236	-0.0192301	-0.0348477	-0.0997619	-0.0126664	0.00570602	-0.0268735	0.0101473	0.0010888	-0.0167993	-0.00255262	-0.00622555	-0.00257279	0.0113969	-0.254584	-0.227762	-0.197257	-0.212725	-0.244056	-0.221583	-0.204729	-0.200108	-0.234703	-0.232871	-0.199429	-0.194286	-0.244685	-0.247883	-0.207724
		22	-0.227556	-0.234271	-0.214427	-0.218101	-0.230116	-0.252713	-0.198805	-0.203877	-0.228811	-0.256671	-0.217476	-0.203886	-0.217954	-0.249043	-0.218415	-0.19304	-0.0808571	-0.21638	-0.0155853	-0.0027134	-0.0229477	-0.0856692	-0.00674478	0.0072814	0.0210356	-0.00567135	-0.00119457	0.00767764	0.00691178	-0.0141531	0.00383708	0.0131375	-0.210459	-0.241329	-0.21688	-0.208723	-0.220642	-0.237841	-0.211472	-0.209447	-0.249395	-0.229215	-0.219974	-0.199312	-0.2392	-0.227919	-0.217426
		23	-0.232571	-0.253278	-0.213617	-0.244569	-0.23272	-0.229248	-0.20774	-0.216062	-0.24424	-0.260359	-0.235323	-0.223245	-0.254	-0.22842	-0.222393	-0.214438	-0.0891728	-0.205103	-0.0255694	0.00669957	-0.0421919	-0.0910411	0.00959914	0.00914671	-0.0184238	0.00413715	0.00450496	-0.0215629	-0.010997	-0.0170059	0.00531889	-0.0085941	-0.225456	-0.237931	-0.204418	-0.229992	-0.23083	-0.238242	-0.215619	-0.199493	-0.23846	-0.229469	-0.249422	-0.205154	-0.244268	-0.232355	-0.234375
		24	-0.231445	-0.266516	-0.22098	-0.214873	-0.236336	-0.261246	-0.213992	-0.226367	-0.229346	-0.240085	-0.219752	-0.189146	-0.246043	-0.256666	-0.206398	-0.184695	-0.0884056	-0.211648	-0.0220301	-0.0078337	-0.0213849	-0.0934128	-0.0101834	0.0187941	0.0112879	-0.00917578	-0.00553341	0.0275367	-0.0190123	-0.0225674	0.0140715	-0.0192525	-0.256771	-0.246014	-0.217759	-0.238558	-0.235785	-0.256677	-0.2039	-0.221604	-0.223794	-0.251601	-0.221279	-0.207059	-0.239484	-0.237674	-0.227744
		25	-0.211557	-0.272613	-0.227958	-0.231688	-0.228599	-0.260272	-0.229436	-0.218251	-0.226121	-0.271215	-0.236359	-0.209509	-0.239009	-0.247183	-0.225377	-0.22297	-0.0797839	-0.22061	-0.0457847	-0.0120577	-0.0201432	-0.112605	-0.00866289	-0.0003214	0.00179862	-0.0159975	-0.0151622	0.0248251	0.00069842	-0.0246704	0.00671694	-0.0031766	-0.228418	-0.245121	-0.221299	-0.233609	-0.229938	-0.254889	-0.217311	-0.228844	-0.235002	-0.243783	-0.242664	-0.212964	-0.2388	-0.254088	-0.241686
		26	-0.233896	-0.24625	-0.241348	-0.243496	-0.251576	-0.234304	-0.216318	-0.211397	-0.239523	-0.26196	-0.245223	-0.203479	-0.247192	-0.235285	-0.21615	-0.212736	-0.105539	-0.22651	-0.0537531	0.0150578	-0.0527986	-0.0729448	-0.0265349	0.00888115	-0.00085432	-0.012135	0.0135435	-0.0021783	-0.016185	0.00395365	-0.00668771	0.0111803	-0.241157	-0.242578	-0.244651	-0.218258	-0.251444	-0.252836	-0.23286	-0.222815	-0.230382	-0.225498	-0.237946	-0.195344	-0.244584	-0.251431	-0.232539
		27	-0.245053	-0.259722	-0.215715	-0.247182	-0.235562	-0.24864	-0.241469	-0.231895	-0.234382	-0.281166	-0.230974	-0.223106	-0.24735	-0.248698	-0.232608	-0.221493	-0.0861835	-0.209838	-0.0327546	-0.0083894	-0.050466	-0.105871	-0.0401673	0.00814111	0.00301107	0.00263726	-0.0135531	-0.0107914	0.0154787	-0.0175031	0.0179914	0.0124909	-0.256467	-0.235239	-0.229065	-0.237123	-0.237222	-0.238538	-0.256921	-0.197679	-0.253815	-0.245391	-0.250231	-0.214019	-0.250132	-0.264596	-0.229659
		28	-0.235086	-0.272078	-0.221997	-0.24616	-0.249144	-0.245902	-0.220897	-0.224978	-0.256741	-0.265834	-0.2351	-0.207937	-0.248125	-0.23436	-0.228543	-0.228749	-0.12883	-0.219078	-0.0132307	0.00665061	-0.0457289	-0.0918865	-0.0101641	0.00789528	-0.00694824	0.00351951	-0.00844761	0.00357659	-0.0138038	0.00549803	0.0128839	0.0209998	-0.236581	-0.228382	-0.212254	-0.221631	-0.247945	-0.260267	-0.247953	-0.212914	-0.252258	-0.242304	-0.224829	-0.210839	-0.262593	-0.243746	-0.234258
		29	-0.262708	-0.259836	-0.230447	-0.224294	-0.2337	-0.253369	-0.242686	-0.204384	-0.273797	-0.257604	-0.230948	-0.226967	-0.254527	-0.250426	-0.23061	-0.200461	-0.10318	-0.240076	-0.0555733	0.0204071	-0.0413045	-0.12653	-0.0299703	0.0169628	0.0276331	-0.0122976	-0.0245709	0.00885413	-0.0025728	-0.00149969	0.0184988	-0.0042565	-0.257181	-0.254332	-0.223145	-0.236439	-0.249655	-0.273691	-0.24757	-0.221863	-0.251305	-0.228364	-0.2619	-0.212533	-0.244239	-0.262372	-0.241207
		30	-0.268624	-0.253219	-0.222694	-0.253524	-0.227984	-0.243102	-0.228019	-0.214582	-0.248224	-0.256203	-0.236053	-0.219893	-0.230572	-0.212797	-0.216299	-0.221694	-0.0808504	-0.208455	-0.017219	0.0128664	-0.0425461	-0.0966526	-0.0100796	0.00236605	0.00902212	0.0085007	0.0143229	0.012182	0.0163593	0.0340719	0.00135857	0.0243367	-0.248082	-0.236536	-0.237619	-0.228766	-0.258778	-0.230854	-0.230167	-0.235727	-0.24586	-0.245565	-0.245678	-0.233088	-0.238167	-0.240413	-0.211434
			GLP-1RA								GLP-1RA/Tesaglitazar								Tesaglitazar
			10μM	3.15μM	1μM	315nM	100nM	10nM	1nM	100pM	10μM	3.15μM	1μM	315nM	100nM	10nM	1nM	100pM	10μM	3.15μM	1μM	315nM	100nM	10nM	1nM	100pM
		-iAUC	4.862	4.769	4.91	4.736	1.568	0.6334	0.0421	0.06088	4.76	4.833	4.792	4.897	3.212	0.7278	0.1928	0.003824	0.05255	0.03685	0.05725	0.0914	0.1146	0.1578	0.07354	0.01895
		SE	0.08137	0.09412	0.0925	0.08469	0.2843	0.1259	0.02392	0.02864	0.08527	0.08826	0.07597	0.07643	0.2879	0.1745	0.04078	0.008617	0.02231	0.04287	0.03152	0.02688	0.05067	0.04989	0.02088	0.01036
[truncated: 49 more columns]

## Sheet: Fig_1g
	Figure 1g	HEK293T	GLP-1RA																								GLP-1RA/Tesaglitazar
	GLP-1R: LAMP1 Colocoalization	Time (Min)	10μM			1μM			100nM			10nM			1nM			100pM			10pM			1pM			10μM			1μM			100nM			10nM			1nM			100pM			10pM			1pM
	Baseline and vehicle-corrected	0	0.00249867	0.000747918	0.000845896	0.00188405	-0.000166866	-6.57875e-05	0.00183642	0.00130115	-0.00228014	0.00287835	0.00188457	-0.000286504	0.000849116	-0.000108999	-0.00115604	0.00206803	0.00122053	-0.000947588	0.00130197	-0.000338099	-0.000124004	0.00224377	0.000676218		0.00134897	0.000113234	-0.000109021	-0.000898484	0.000481651	-0.00113769	-0.000147434	0.00156887	-0.00142672	0.00230752	0.000733318	-0.00133705	0.000153082	0.000118701	-0.000701838	6.4549e-05	0.000538268	-0.000582254	-0.00130857	-0.000338632	0.000107862	0.000287616	-9.80323e-05
		0	-0.00249867	-0.000747918	-0.000845896	-0.00188405	0.000166866	6.57875e-05	-0.00183642	-0.00130115	0.00228014	-0.00287835	-0.00188457	0.000286504	-0.000849116	0.000108999	0.00115604	-0.00206803	-0.00122053	0.000947588	-0.00130197	0.000338099	0.000124004	-0.00224377	-0.000676218		-0.00134897	-0.000113234	0.000109021	0.000898484	-0.000481651	0.00113769	0.000147434	-0.00156887	0.00142672	-0.00230752	-0.000733318	0.00133705	-0.000153082	-0.000118701	0.000701838	-6.4549e-05	-0.000538268	0.000582254	0.00130857	0.000338632	-0.000107862	-0.000287616	9.80323e-05
		1	-0.00916482	-0.00143505	-0.00318683	-0.00756987	0.000202736	-0.00328654	-0.00560123	-0.00255221	-0.00062146	-0.00423793	0.00102087	-0.00244819	-0.00625367	0.00033937	0.000720806	-0.00586872	-0.0010074	-0.00335591	-0.00538355	0.00276697	-0.00577803	-0.00605428	-0.000958514		-0.00816125	-0.00303586	-0.00224631	-0.00428713	-0.00499901	-0.00328808	-0.00318888	1.10365e-05	-0.00321578	-0.0014357	-0.00144581	-0.000582077	-0.000555601	0.00098667	0.00253467	-0.00264097	0.00279594	-0.000738777	0.000707349	0.00151444	0.00074974	-0.0047099	0.0011398
		2	-0.00507129	-0.00270402	-0.00685298	-0.00445214	-0.000931501	-0.00771923	-0.00656387	-0.000168918	0.000743983	-0.00349341	0.00194037	-0.00116008	-0.00226447	0.000841799	-0.00135248	-0.00329682	5.02656e-05	-0.00390543	-0.00418129	1.9899e-05	-0.00131198	-0.00379342	0.00259492		-0.00181539	0.000217932	-0.0036782	-0.00270181	-0.00358045	-0.00417637	-0.00187576	0.00105427	-0.0001734	-0.00202194	0.00162488	-0.00191763	-0.000420674	0.00158257	-0.00047055	-0.00106017	0.0023057	-0.00159563	-0.000741224	0.000850232	0.00176762	-0.00151917	0.00465187
		3	-0.00339185	-0.00129024	-0.00299771	0.000295536	0.000313039	-0.00612099	-0.00228133	-0.000889811	-0.000763277	-0.00401536	0.00283637	0.00015989	-0.000266364	0.000169772	-0.00250221	-0.00423475	-0.000429895	-0.00406389	-0.00463568	0.00147911	-0.00269878	-0.00179028	0.00212496		-0.00032898	0.00141754	-0.00106929	0.00020947	-0.00193754	-0.00202039	0.00220105	0.00194801	-0.00105103	-0.0016212	0.00250452	0.000346773	0.00019607	-0.000643128	-0.00035051	-0.000735964	3.48052e-05	-0.00086646	-0.00227735	0.000640805	-0.00056201	-0.000678964	0.00308994
		4	0.000929045	0.00508301	-8.2324e-05	0.00494263	0.00252706	-0.00391662	0.00397069	-0.000367059	-0.000789801	-0.00197277	0.00362012	-0.0034842	-0.000701272	0.00222156	-0.00247143	-0.00301496	-0.00115944	-0.00325623	-0.00541392	0.00323852	-0.00251351	-0.00518429	0.00262424		0.00352751	0.00279069	0.00178015	0.00334726	0.00156224	0.00157684	0.00250658	0.00401266	0.000720216	0.00140163	0.00413517	-0.000945744	0.00108403	0.00127059	0.000858916	-0.000206105	-0.000576576	0.000913226	0.000273278	0.00247546	0.000806596	0.00192356	0.00448266
		5	0.00788722	0.00459037	0.00180048	0.00524368	0.00731992	2.17352e-05	0.00442776	0.00567183	0.00247789	-0.00114077	0.00488873	0.00100515	-0.00201219	0.00455236	-0.000421921	-0.00225717	0.00318887	-0.003333	-0.00383855	0.00346558	-0.000394251	-0.00541403	0.00318829		0.00823447	0.00865953	0.00736518	0.0068697	0.00211813	0.00848465	0.0076003	0.00637174	0.00346385	-0.000474253	0.00559886	-0.000650171	0.00533673	0.00237193	-0.00246658	-0.00204688	0.00202913	-0.00119083	0.00151523	0.00274483	-0.000117885	-0.00386295	0.00551819
		6	0.00597564	0.00709965	0.00664888	0.00667006	0.00976175	0.00438087	0.00665061	0.00704765	0.00570156	-0.00311945	0.00199283	-0.0013407	-0.00296805	0.00392499	0.00104467	-0.00473139	0.000357675	-0.0023205	-0.00384461	0.000602592	-0.00227531	-0.00455003	0.00365028		0.00838994	0.00722747	0.0100272	0.008159	0.00415205	0.00624474	0.0099239	0.00531177	0.00244682	-0.00357888	0.0046282	-0.000276898	-0.000117794	0.000327188	0.000334309	-0.00116387	0.00127305	0.00198312	-0.00197442	0.00407702	0.00197407	-0.00101582	0.000234662
		7	0.013027	0.00995632	0.00885899	0.0104413	0.00777137	0.00623329	0.0130918	0.00881375	0.00697765	0.000810471	0.00216024	0.00154236	-0.00125403	0.00141807	0.000728739	0.000414977	0.000764172	-0.00134702	-0.00104506	0.00110429	0.00221846	-0.00356047	0.00172568		0.0131628	0.00836432	0.010938	0.010725	0.00692285	0.00978069	0.0140355	0.00546499	0.00749911	0.00142838	0.00401172	0.00145734	0.00453679	0.000316145	0.00427536	0.000526787	0.000812348	0.00303466	0.003282	0.00172573	0.00602844	0.000258417	0.00399868
		8	0.0116119	0.0100574	0.0112279	0.0114929	0.0111301	0.00707725	0.0126132	0.0128876	0.0100647	-0.00136605	0.00450167	-0.00120536	-0.00126142	0.00207685	0.00308607	-0.000387477	0.0037379	-0.00247669	-0.0018732	0.00213949	-0.000953261	-0.00365321	0.00148821		0.0143133	0.00887902	0.0103977	0.0130437	0.00969861	0.0119501	0.0139199	0.00621103	0.00530336	0.00163858	0.0014375	0.00333508	0.00388942	0.00142582	0.00230078	0.00049896	-0.000257743	0.00121024	0.00041921	-0.000859063	-0.000294041	0.00117316	0.00218889
		9	0.0133294	0.0135133	0.0129982	0.0162133	0.0134785	0.00833036	0.0138932	0.0138636	0.0138363	-0.00432159	0.00598617	0.00415962	-0.00130315	0.00209732	0.00362425	-0.00146547	-0.00156236	0.00179762	-0.00442517	0.00503122	-0.00248715	-0.00188096	0.00348203		0.0114037	0.0141334	0.0111209	0.0124235	0.0109795	0.0145553	0.0130006	0.0102405	0.00936266	0.00181811	0.00397003	0.00411454	0.00238759	0.00363032	0.00134525	0.00489036	0.000413876	0.00311402	-0.00323884	0.00100927	0.00324534	0.000222311	0.00300368
		10	0.0132394	0.0150877	0.0155265	0.0142859	0.0164087	0.0135067	0.0185583	0.0157273	0.0150915	-0.00130093	0.00320306	0.00231068	-0.00165757	0.00553554	0.00393898	-0.00266193	0.000843766	0.000555381	-0.00129373	0.00199558	0.00159284	-0.00286455	0.00305081		0.0158344	0.01218	0.0144447	0.0119323	0.0123225	0.019191	0.0176926	0.00965677	0.013158	-0.000227009	0.0041143	0.00591039	0.00419061	0.0036575	0.00356293	0.00106116	0.00240145	0.00444802	0.0033988	0.00211962	0.00821939	9.47479e-06	0.00325811
		11	0.0167107	0.0152716	0.0157887	0.0149643	0.0203552	0.0137237	0.0206967	0.017547	0.0197984	0.000178152	0.00457358	0.00279581	-0.000832195	0.00137579	0.00484954	0.00232114	0.0020495	0.000465308	-0.00101334	0.00471008	0.00210945	0.000293092	0.00449054		0.0167462	0.0170007	0.0170749	0.020145	0.0145648	0.0189817	0.020394	0.0150873	0.0133108	0.00650568	0.00313589	0.00846221	0.00819218	0.00364132	0.00531352	0.000996495	0.00198927	0.00602191	0.00143244	-0.000427446	0.00680283	0.00131255	0.00210394
		12	0.0144402	0.0171346	0.0171403	0.018916	0.0199985	0.0152003	0.0205881	0.0190679	0.0211743	-0.00168617	0.0047067	0.00637784	-0.000175482	0.00095202	0.0053376	-0.00586203	0.00101683	0.000309812	-0.00309326	0.00451344	0.00288099	-0.00427443	0.00406242		0.0182381	0.0175176	0.0180842	0.0168305	0.0147965	0.0204651	0.0229404	0.0108522	0.015315	0.00504757	0.00368535	0.00899519	0.00220099	0.00477498	0.00706758	0.000623634	0.0021838	0.00697387	0.00222211	0.00240293	0.00427282	-0.00155756	0.00331744
		13	0.0193211	0.0173832	0.0202233	0.0183231	0.020899	0.0174274	0.0234034	0.0195154	0.0215125	0.000865668	0.00537429	0.00552897	0.000711791	0.00469354	0.00503714	-0.00136321	0.00288708	0.00221662	-0.000954272	0.00514313	0.00140403	-0.00101909	0.00391564		0.0189445	0.0167931	0.0178796	0.0172969	0.0162426	0.0200674	0.0236912	0.0181362	0.0185014	0.000714611	0.00424799	0.00850725	0.00474606	0.00430699	0.00825147	0.00523045	0.00356972	0.00530317	0.000934911	0.00277078	0.00555649	0.00293574	0.00612446
		14	0.0200936	0.0206438	0.0209029	0.0208227	0.0220051	0.0197765	0.0221597	0.0245177	0.025248	0.000617776	0.00459849	0.00714554	0.0017503	0.00605588	0.00552234	-0.00279913	0.000950402	0.00733432	-0.00246615	0.00480653	0.00397866	-0.00660426	0.00295224		0.0193779	0.0166691	0.0192896	0.0219849	0.0171828	0.0244887	0.0247314	0.0180628	0.0208476	0.00364961	0.00661136	0.00950979	0.00435501	0.00622136	0.00437783	0.00285053	0.00194696	0.00483286	0.00170431	0.00319301	0.00539926	-0.000745881	0.00258474
		15	0.0232748	0.0246583	0.019889	0.0213597	0.0264792	0.022023	0.0233917	0.0186517	0.0246607	0.00564746	0.0033907	0.00578171	0.00385283	0.00264652	0.00553244	-0.00160823	0.00325743	0.00443823	-0.0019008	0.00499713	0.00493245	-0.00499483	0.00213479		0.0242428	0.022052	0.0170174	0.0197151	0.0171356	0.0221204	0.0251028	0.0195154	0.0204047	0.00703229	0.00557648	0.00809901	0.00686833	0.00464353	0.00766925	0.00433513	0.00256023	0.00457108	0.0036842	0.00266623	0.00899386	0.00209391	0.00560234
		16	0.0187971	0.0218802	0.0242983	0.0180397	0.0228295	0.0234745	0.0259311	0.0209222	0.0312511	0.000865233	0.00674532	0.00797576	-0.00184001	0.00317342	0.0069176	-0.0041086	-0.000249971	0.00369588	-0.00446846	0.00374305	0.00487447	-0.00191495	0.00250812		0.018988	0.0193654	0.0213546	0.0207442	0.0163856	0.0241188	0.0254871	0.0200039	0.0196348	0.00388021	0.0041627	0.00695354	0.00367717	0.00223494	0.00663295	0.0042051	0.00466306	0.00783422	0.000670509	0.00542023	0.00788009	-0.00158431	0.00522813
		17	0.0235909	0.0252591	0.0230332	0.0229851	0.0250639	0.022509	0.026334	0.0286998	0.0323176	0.00277087	0.00545947	0.0103582	0.00156597	0.00784219	0.00699935	0.000330889	0.00185301	0.00407773	-0.00159504	0.00363941	0.00748566	-0.0027683	0.00379854		0.0198604	0.0235628	0.0214474	0.0235955	0.0191045	0.0234402	0.0261067	0.020545	0.0222927	0.0058795	0.00472196	0.0111651	0.00823674	0.00639469	0.00986956	0.00141314	0.00297509	0.00925671	0.002424	0.00339628	0.00648737	0.0017264	0.00358373
		18	0.0215288	0.0228397	0.024927	0.0245213	0.0257222	0.0253066	0.0282194	0.0248789	0.0321679	-0.000189949	0.00423379	0.0106837	-0.00218867	0.00589969	0.00663109	-0.00373518	0.0017246	0.00753094	4.98812e-05	0.00432391	0.00759927	0.000359265	0.00172269		0.0220948	0.0207277	0.022129	0.0202851	0.0145054	0.0254231	0.0256178	0.0213634	0.0220681	0.00510727	0.0060301	0.00981614	0.00711519	0.001252	0.00919113	0.00235077	0.00149852	0.00889236	0.00252272	-0.000234904	0.00976668	0.000741528	0.00240193
		19	0.0274481	0.0265286	0.0275172	0.0255771	0.0281826	0.0266543	0.0266842	0.02831	0.0297261	0.00115506	0.00731777	0.0140572	-0.00144181	0.00586954	0.0111373	-0.000402013	0.00359743	0.00672154	-0.00194156	0.00361468	0.00488276	0.00198479	0.0024304		0.0264539	0.0235913	0.0229477	0.0219692	0.0219381	0.0289784	0.0319128	0.0233631	0.027101	0.00541194	0.00558868	0.00876961	0.0069948	0.00439355	0.00717117	0.00654352	0.00575955	0.00772113	0.00446834	0.0024272	0.0100748	0.00438292	0.00655515
		20	0.0193118	0.0281328	0.0265212	0.0205292	0.0325702	0.0261863	0.0218282	0.0260859	0.0331406	-0.00240389	0.00494791	0.0108424	-0.00197836	0.00773511	0.00808225	-0.0040531	0.00222251	0.00539869	-0.00276193	0.00556085	0.0064211	-0.006295	0.00562484		0.0209867	0.0217171	0.0226074	0.0204473	0.0222098	0.0269081	0.0273849	0.0233135	0.0232939	0.00331165	0.00806016	0.0102358	0.0045878	0.00343966	0.00618534	0.00109764	0.00203025	0.00914962	-0.00512499	0.00358148	0.00814474	5.95073e-05	0.00404321
		21	0.023313	0.0282299	0.0280952	0.026024	0.0315713	0.0213935	0.0252451	0.0320244	0.0349243	-0.000648414	0.0104017	0.0115584	2.78256e-05	0.00674978	0.00919041	-0.00125765	0.0015006	0.00570346	-0.000135034	0.00541426	0.00581139	-0.00344274	0.00514716		0.0261105	0.0222012	0.0235133	0.0236986	0.0213938	0.0278013	0.0287276	0.0262296	0.0262824	0.00545779	0.00918649	0.00851776	0.00753498	0.00569296	0.00921825	0.00306678	0.00312548	0.00670861	0.00236141	0.00491998	0.00786317	0.00157461	0.00492523
		22	0.0257621	0.0282447	0.0338817	0.0266176	0.0312309	0.0270918	0.031578	0.0302474	0.0339468	0.00440235	0.00644661	0.0133987	0.000688473	0.00450271	0.00975232	0.00438922	0.00234212	0.00462139	0.000236099	0.00211657	0.00688472	-0.000597054	0.00299896		0.0251613	0.0204224	0.0230515	0.0263191	0.0234438	0.0272816	0.0299195	0.022127	0.0263756	0.00761599	0.00386415	0.0101667	0.00728291	0.00341728	0.00898082	0.00371328	0.00131354	0.00821784	0.00323319	0.00505454	0.0103258	0.00422252	0.00288735
		23	0.0233867	0.0282598	0.0304945	0.0246114	0.0305645	0.0302081	0.0324237	0.0350256	0.0361176	0.000993835	0.00793764	0.00746726	-0.000377148	0.00412833	0.00789849	-0.0025069	0.00305673	0.00656081	-0.00284949	0.00436528	0.00439833	-0.00196635	0.00170892		0.0249646	0.0277789	0.0243351	0.0237005	0.0235385	0.0317385	0.0276215	0.0250187	0.0259983	0.00357673	0.00757066	0.0113552	0.00302846	0.00453582	0.00470205	0.00274711	0.00209813	0.00907345	0.00473105	0.00366406	0.00829972	0.000113125	0.00435407
		24	0.027946	0.0270604	0.0312796	0.0280872	0.0344558	0.0339296	0.0328253	0.0294242	0.0377406	0.00275258	0.0057945	0.0111866	-0.00208917	0.00589522	0.00978553	0.000179982	-0.000110399	0.00570885	0.00240315	0.00537665	0.00395404	0.0020958	0.00467428		0.0287322	0.0235354	0.0236032	0.0296397	0.0215883	0.0269093	0.0305081	0.0240395	0.0257249	0.00654295	0.00729497	0.0103643	0.00662035	0.00164383	0.00973595	0.00386521	0.00780601	0.00980874	0.0037646	-0.00109072	0.00795438	0.00446717	0.00208391
		25	0.0291696	0.0314287	0.0312586	0.0280561	0.0324577	0.0275583	0.0272355	0.0357886	0.0387463	0.00462993	0.00627733	0.00917402	0.00196879	0.00635122	0.00910107	-0.00103003	0.00582678	0.00776557	-0.00198109	0.0056058	0.0039724	0.000902041	0.00478683		0.0230537	0.0272036	0.0265979	0.0259012	0.0259633	0.032599	0.0311452	0.0252834	0.0275057	0.00372699	0.00837094	0.0138231	0.0084539	0.00633699	0.00877944	0.00301115	0.00374771	0.0101016	0.00233921	0.00901421	0.00842401	-0.000317613	0.00776077
		26	0.0287089	0.0290001	0.0384861	0.0287966	0.0280664	0.034232	0.0312342	0.0360566	0.0432069	0.00319537	0.00414823	0.0111415	-0.00182771	0.00390893	0.0111506	-0.000647408	-0.00176187	0.00739808	0.00123267	0.0021236	0.0123552	0.000159059	0.00419157		0.0254082	0.0216194	0.0288073	0.0264894	0.0267817	0.0330003	0.032853	0.0274121	0.0333545	0.0052804	0.00688779	0.0121483	0.00624245	0.00561118	0.00775838	0.00428557	0.0026968	0.00849967	0.00238538	0.00205726	0.0142093	0.00197114	0.0037766
		27	0.030453	0.0336971	0.0349115	0.0323458	0.0377859	0.0318932	0.0307972	0.0343923	0.044019	0.000821531	0.00583125	0.00843033	-0.000324039	0.00186845	0.00831068	0.00134314	-0.00141477	0.00768112	-0.00334142	0.00281026	0.00513905	0.00165155	0.00319374		0.031382	0.0265796	0.0269263	0.0239949	0.0259908	0.0325924	0.0320569	0.0283071	0.0296162	0.00847417	0.00993926	0.0119319	0.0096312	0.00242849	0.00857192	0.00195756	0.00200082	0.00876053	0.00522362	-0.000362742	0.00932198	0.00856297	0.00585381
		28	0.0297241	0.0319678	0.0351631	0.0305492	0.0295147	0.0335906	0.0302967	0.0364028	0.0386494	0.00260574	0.00632208	0.00898176	0.00113453	0.00295313	0.00530986	-0.00736388	0.00124785	0.00923639	-0.00152066	0.000837223	0.0078042	-0.00222133	0.00507426		0.0273371	0.0249731	0.0263234	0.0283392	0.0233518	0.0293355	0.0308906	0.0314476	0.026955	0.00502263	0.00543552	0.0114219	0.0111486	0.00113545	0.00831959	0.0011156	0.000902953	0.0065545	0.00481526	-0.00172604	0.0087649	0.00398957	0.00036343
		29	0.0269303	0.0321637	0.036152	0.032657	0.0364549	0.0334216	0.0350139	0.0359427	0.0403531	-0.00152842	0.00696741	0.0103456	0.00191366	0.00433564	0.00713412	-0.00122479	0.000579959	0.00741731	0.00145942	0.00640055	0.0061738	0.00256205	0.00513608		0.0362571	0.0290915	0.0280421	0.0270612	0.0263512	0.0332416	0.0303391	0.0274549	0.0325432	0.00346767	0.00363047	0.0105756	0.00737399	0.00287838	0.008671	0.00178867	0.00148973	0.00941958	0.00524122	0.00233422	0.0101815	0.00489087	0.00506738
		30	0.0277432	0.034834	0.0359182	0.0287559	0.0346842	0.0363554	0.0331118	0.0360447	0.0404741	8.12612e-05	0.00645271	0.00901438	-4.08354e-05	0.00821217	0.00851041	-0.00538405	0.00177597	0.00614896	-0.00506999	0.00440601	0.00882351	0.00289679	0.000625095		0.0322098	0.0284543	0.0297184	0.0240494	0.0253878	0.0344359	0.0344792	0.0275411	0.0329844	0.00368399	0.00191958	0.00894649	0.00762945	0.00681983	0.0108803	0.00868211	0.00206396	0.00802249	0.00230333	0.0040473	0.00849854	0.00348626	0.00403811
			GLP-1RA								GLP-1RA/Tesaglitazar								Tesaglitazar
			10μM	1μM	100nM	10nM	1nM	100pM	10pM	1pM	10μM	1μM	100nM	10nM	1nM	100pM	10pM	1pM	10μM	1μM	100nM	10nM	1nM	100pM	10pM	1pM
		+iAUC	0.5652	0.5692	0.6374	0.1122	0.08677	0.03621	0.05479	0.02659	0.5187	0.5223	0.5434	0.1505	0.1342	0.09683	0.1002	0.05102	0.0007401	0.06992	0.08745	0.1334	0.1258	0.07074	0.08453	0.002194
		SE	0.009207	0.01121	0.01267	0.01441	0.01402	0.0126	0.0128	0.01107	0.007489	0.01189	0.01184	0.01074	0.008697	0.009929	0.01314	0.009052	0.002161	0.01847	0.01786	0.02182	0.01274	0.009328	0.008731	0.001229
[truncated: 25 more columns]

## Sheet: Fig_1h
	Figure 1h	HEK293T	GLP-1RA								GLP-1RA/Tesaglitazar (1μM)								Tesaglitazar (1μM)
	RXR/PPAR𝛾 Heterodimerization	Time (Min)	1μM								1μM								1μM
	Baseline and vehicle-corrected	0	100	100	100	100	100	100	100	100	100	100	100	100	100	100	100	100	100	100	100	100	100	100	100	100
	GLP-1R (+)	1.25	100	100	100	100	100	100	100	100	103.124	101.498	100.494	101.371	104.599	100.969	99.2453	100.414	104.4	103.18	101.945	104.837	103.864	103.263	104.109	103.299
		3.25	100	100	100	100	100	100	100	100	101.724	100.044	101.491	101.006	102.055	99.7203	99.4566	101.279	102.951	103.785	102.573	104.421	100.809	103.587	104.247	106.725
		5.25	100	100	100	100	100	100	100	100	101.185	99.7782	100.196	100.029	104.08	100.39	98.987	99.689	102.87	104.413	101.844	103.458	100.877	103.963	104.731	104.374
		7.25	100	100	100	100	100	100	100	100	100.163	100.783	99.5303	100.35	105.698	101.091	99.5317	99.8205	102.699	104.182	102.54	104.476	103.112	102.502	103.267	103.478
		9.25	100	100	100	100	100	100	100	100	102.979	98.8216	101.101	101.408	104.857	99.0453	99.309	100.097	104.459	104.251	102.962	103.646	100.224	102.791	104.956	103.947
		11.25	100	100	100	100	100	100	100	100	103.292	101.305	100.092	98.8803	106.432	99.3512	100.526	100.674	104.606	103.887	103.208	102.562	101.552	103.909	104.574	104.969
		13.25	100	100	100	100	100	100	100	100	102.945	101.999	99.9855	101.139	107.958	100.653	102.015	101.068	103.597	106.004	102.852	102.916	102.129	103.254	105.686	104.73
		15.25	100	100	100	100	100	100	100	100	103.374	102.545	101.583	99.4649	105.861	99.3291	100.085	98.9105	103.798	103.809	104.478	102.058	102.723	103.002	102.897	104.667
		17.25	100	100	100	100	100	100	100	100	102.326	100.353	101.985	100.142	104	101.384	100.708	99.6936	102.109	106.153	104.441	101.771	103.102	103.456	101.986	103.534
		19.25	100	100	100	100	100	100	100	100	105	101.692	100.7	101.408	102.221	101.943	100.907	101.878	106.33	105.298	104.015	103.355	99.2602	104.358	104.224	104.352
		21.25	100	100	100	100	100	100	100	100	103.229	99.9637	102.37	100.549	105.722	100.801	98.5916	101.87	103.745	104.17	105.123	99.7324	100.516	101.728	102.858	104.881
		23.25	100	100	100	100	100	100	100	100	101.375	101.272	102.252	103.072	104.705	99.8733	99.8796	102.614	101.217	103.264	104.292	102.79	99.6427	100.514	102.861	104.647
		25.25	100	100	100	100	100	100	100	100	106.315	99.8565	100.157	99.8555	106.469	98.8272	100.595	100.372	103.217	103.514	102.317	100.255	102.277	100.334	102.172	103.221
		27.25	100	100	100	100	100	100	100	100	103.523	102.455	101.855	99.2594	109.309	100.665	99.702	99.9191	103.852	104.5	104.131	102.696	98.8167	101.473	100.172	104.509
		29.25	100	100	100	100	100	100	100	100	103.377	100.375	101.601	102.045	105.417	99.9074	98.2233	101.841	103.043	103.817	102.684	101.649	94.7127	100.13	100.336	105.063
		31.25	100	100	100	100	100	100	100	100	106.439	102.262	100.442	99.8934	105.256	101.498	99.706	100.62	105.233	105.211	102.256	99.9696	104.748	99.4836	102.305	104.325
		33.25	100	100	100	100	100	100	100	100	105.223	102.07	101.548	101.791	107.472	99.8793	101.805	99.2763	104.065	104.722	103.372	100.41	101.361	100.265	104.282	103.483
		35.25	100	100	100	100	100	100	100	100	103.342	103.592	103.923	99.7379	109.996	98.5924	100.451	100.373	102.369	106.278	103.16	98.4842	103.828	100.255	102.483	103.736
		37.25	100	100	100	100	100	100	100	100	103.034	103.398	104.008	100.317	106.264	100.9	101.834	102.232	103.142	107.009	105.407	100.763	100.19	101.672	99.8823	106.698
		39.25	100	100	100	100	100	100	100	100	100.799	100.849	102.765	100.498	106.906	100.979	100.21	102.023	100.769	105.058	103.786	100.385	104.216	102.647	100.559	105.607
		41.25	100	100	100	100	100	100	100	100	107.224	102.548	102.791	102.4	107.867	99.0031	99.393	100.323	101.955	103.486	103.741	100.671	99.0105	102.152	98.3162	103.858
		43.25	100	100	100	100	100	100	100	100	107.677	103.76	103.704	99.01	108.675	99.8301	98.1316	100.854	102.243	107.076	104.502	99.4555	103.261	100.653	99.6005	104.401
		45.25	100	100	100	100	100	100	100	100	105.407	101.822	102.463	101.183	102.668	101.509	99.8402	101.095	101.969	103.952	104.329	101.03	98.1925	100.113	100.766	103.667
		47.25	100	100	100	100	100	100	100	100	105.9	100.342	101.057	98.7399	102.958	100.991	98.0975	100.797	105.295	105.957	103.361	99.8341	100.322	102.737	99.6008	103.632
		49.25	100	100	100	100	100	100	100	100	106.58	102.888	102.614	100.227	114.878	93.2062	102.799	98.4728	103.607	104.311	101.995	98.4666	101.704	101.105	102.861	101.675

## Sheet: Fig_1i
	Figure 1i		GLP-1RA								GLP-1RA/Tesaglitazar								Tesaglitazar
	RXR/PPAR𝛾 Heterodimerization (AUC)		1μM								1μM								1μM
	GLP-1R (+)	+iAUC	0	0	0	0	0	0	0	0	92.27	35.59	39.64	16.32	144.9	10.6	9.192	19.24	81.74	115.1	84.31	42.82	35.86	49.17	59.85	106.6

## Sheet: Fig_1j
	Figure 1j	HEK293T	GLP-1RA					GLP-1RA/Tesaglitazar (1μM)					Tesaglitazar (1μM)
	RXR/PPAR𝛾 Heterodimerization	Time (Min)	1μM					1μM					1μM
	Baseline and vehicle-corrected	0	100	100	100	100	100	100	100	100	100	100	100	100	100	100	100
	GLP-1R (-)	1.25	100	100	100	100	100	99.3766	100.09	98.3985	104.092	99.6316	102.164	102.618	104.924	102.67	99.6316
		3.25	100	100	100	100	100	100.509	100.073	98.3296	100.701	100.013	103.421	103.877	103.128	101.311	100.013
		5.25	100	100	100	100	100	100.058	99.4492	98.8531	101.973	100.117	103.348	103.44	102.066	102.535	100.117
		7.25	100	100	100	100	100	100.292	100.02	98.0043	102.605	100.26	103.026	103.874	104.133	102.146	100.26
		9.25	100	100	100	100	100	99.118	99.5845	100.452	103.85	100.621	102.036	102.757	103.559	103.868	100.621
		11.25	100	100	100	100	100	100.905	99.8531	100.06	99.1024	100.308	101.288	104.217	103.211	99.6645	100.308
		13.25	100	100	100	100	100	99.4614	100.82	101.478	100.201	102.293	103.18	105.26	102.235	105.927	102.293
		15.25	100	100	100	100	100	99.8091	99.2831	100.913	105.583	101.079	102.456	104.481	103.11	106.946	101.079
		17.25	100	100	100	100	100	102.573	101.949	101.288	104.51	100.178	103.865	104.064	103.051	104.29	100.178
		19.25	100	100	100	100	100	99.7411	100.339	97.5816	99.2313	102.703	102.775	103.053	101.067	104.713	102.703
		21.25	100	100	100	100	100	100.268	101.614	101.602	100.936	100.856	101.135	105.181	104.742	104.043	100.856
		23.25	100	100	100	100	100	99.7426	99.3643	101.341	100.816	99.2147	100.633	105.036	102.355	105.08	99.2147
		25.25	100	100	100	100	100	101.206	100.026	98.8217	99.2922	99.5	104.01	102.36	104.152	100.534	99.5
		27.25	100	100	100	100	100	100.857	98.1931	100.805	104.248	100.126	103.635	103.345	103.515	107.635	100.126
		29.25	100	100	100	100	100	98.843	100.024	97.9917	103.198	99.5314	101.179	104.754	101.586	106.502	99.5314
		31.25	100	100	100	100	100	100.095	101.498	102.179	104.156	101.917	103.474	104.042	106.841	104.625	101.917
		33.25	100	100	100	100	100	102.159	101.806	97.8266	97.7074	101.917	104.287	106.043	102.776	106.092	101.917
		35.25	100	100	100	100	100	99.8593	100.306	97.4717	99.5079	101.163	99.1128	105.185	99.4667	105.473	101.163
		37.25	100	100	100	100	100	99.5453	100.862	102.295	102.308	97.8811	102.835	104.624	102.644	103.672	97.8811
		39.25	100	100	100	100	100	104.919	100.181	99.6634	97.4494	99.9684	105.906	104.038	102.271	112.184	99.9684
		41.25	100	100	100	100	100	101.36	98.7856	101.313	102.219	99.3521	101.283	105.111	101.918	109.256	99.3521
		43.25	100	100	100	100	100	100.116	101.976	97.1933	102.81	101.648	102.326	104.929	100.614	98.9787	101.648
		45.25	100	100	100	100	100	99.5236	99.7718	97.143	100.844	100.177	100.008	106.506	102.145	107.151	100.177
		47.25	100	100	100	100	100	99.5255	102.25	101.364	101.692	101.339	102.719	106.756	103.54	105.972	101.339
		49.25	100	100	100	100	100	97.3884	99.1019	103.252	105.424	102.075	97.8912	103.376	105.464	105.285	102.075

[truncated: 1 more sheets: Fig_1k]
