# Supplementary material for: GLP-1-mediated delivery of tesaglitazar improves obesity and glucose metabolism in male mice
Source: Nat Metab. 2022 Aug 22;4(8):1071–83. doi: 10.1038/s42255-022-00617-6 (PMC9398908; doi:10.1038/s42255-022-00617-6)
Supplement: Source Data Fig. 2 — Statistical source data for Fig. 2. [file 42255_2022_617_MOESM7_ESM.xlsx]

## Sheet: Fig_2a
		Figure 2a
		delta body weight (%)	Day	Vhcl								GLP-1RA (50 nmol/kg/day)								Tesaglitazar (50 nmol/kg/day)								GLP-1RA/Tesaglitazar (50 nmol/kg/day)
			0	0	0	0	0	0	0	0	0	0	0	0	0	0	0	0	0	0	0	0	0	0	0	0	0	0	0	0	0	0	0	0	0
			1	-4.62	-3.56	0	0.18	-1.79	-3.47	-1.9	-1.55	-2.36	-3.7	-4.97	-3.15	-0.93	-2.68	-3.06	-2.44	0	-2.37	-1.41	-0.91	-3.54	-0.74	-2.11	-0.86	0	-2.37	-1.41	-0.91	-3.54	-0.74	-2.11	-0.86
			2	-6.68	-4.45	0.71	0	-1.39	-3.84	-1.33	-0.78	-2.36	-3.17	-4.44	-2.41	0.75	-3.63	-2.24	-3.05	1.05	-1.36	-1.24	-1.82	-3.36	-2.02	-2.74	-0.65	1.05	-1.36	-1.24	-1.82	-3.36	-2.02	-2.74	-0.65
			3	-8.56	-4.27	0.18	0.18	-1.79	-4.39	-1.52	-0.39	-3.55	-4.59	-4.09	-3.9	0.56	-4.97	-2.86	-3.67	-0.52	-3.22	-2.3	-2.19	-4.29	-1.65	-2.53	-1.72	-0.52	-3.22	-2.3	-2.19	-4.29	-1.65	-2.53	-1.72
			4	-9.08	-5.52	-1.43	-0.36	-1.99	-4.02	-2.29	-1.74	-3.72	-4.76	-4.97	-3.71	0.93	-5.16	-3.27	-5.3	-1.57	-3.22	-1.06	-2.73	-5.22	-3.12	-2.74	-1.51	-1.57	-3.22	-1.06	-2.73	-5.22	-3.12	-2.74	-1.51
			5	-8.56	-6.05	-1.6	-2.32	-1.79	-5.85	-2.86	-2.91	-4.56	-5.29	-3.55	-4.45	-0.37	-6.12	-3.67	-5.7	-2.1	-4.24	-2.83	-4.55	-4.29	-2.76	-3.16	-1.94	-2.1	-4.24	-2.83	-4.55	-4.29	-2.76	-3.16	-1.94
			6	-9.25	-5.34	-1.96	-1.07	-2.39	-6.03	-3.62	-2.91	-4.56	-4.94	-4.97	-4.82	-0.37	-6.5	-4.08	-6.31	-3.32	-5.59	-2.12	-4.92	-5.41	-3.12	-3.8	-2.58	-3.32	-5.59	-2.12	-4.92	-5.41	-3.12	-3.8	-2.58
			7	-8.22	-4.98	-1.96	-1.07	-2.99	-6.4	-4.57	-3.88	-5.57	-5.82	-5.51	-6.31	-1.12	-7.27	-4.69	-8.76	-4.37	-5.76	-3.53	-6.01	-4.66	-4.04	-5.06	-3.44	-4.37	-5.76	-3.53	-6.01	-4.66	-4.04	-5.06	-3.44
			8	-10.96	-7.47	-6.6	-5.18	-6.37	-8.59	-8.57	-6.98	-6.59	-10.05	-8.7	-9.28	-4.85	-8.6	-7.14	-11.41	-5.94	-7.63	-5.3	-8.38	-7.84	-8.64	-6.96	-7.1	-5.94	-7.63	-5.3	-8.38	-7.84	-8.64	-6.96	-7.1
			9	-10.96	-8.9	-6.06	-5	-7.77	-9.14	-9.52	-7.75	-6.08	-8.11	-6.39	-7.98	-4.48	-8.22	-7.76	-11.81	-4.55	-7.46	-5.12	-8.93	-7.84	-8.82	-6.75	-7.74	-4.55	-7.46	-5.12	-8.93	-7.84	-8.82	-6.75	-7.74
			10	-9.76	-7.3	-4.99	-5.18	-8.17	-10.42	-9.33	-8.91	-6.76	-8.99	-7.64	-8.91	-4.85	-9.56	-8.16	-12.02	-6.12	-7.29	-5.65	-8.93	-7.84	-9.01	-8.02	-8.39	-6.12	-7.29	-5.65	-8.93	-7.84	-9.01	-8.02	-8.39
			11	-9.25	-6.76	-5.17	-5	-8.76	-10.6	-8.57	-8.91	-5.74	-8.29	-7.1	-8.16	-6.53	-9.56	-8.37	-12.22	-5.94	-8.14	-5.48	-9.65	-7.65	-9.01	-8.86	-8.82	-5.94	-8.14	-5.48	-9.65	-7.65	-9.01	-8.86	-8.82
			12	-9.25	-7.12	-4.99	-6.07	-8.57	-9.87	-9.71	-9.5	-5.41	-7.58	-7.28	-7.98	-4.29	-9.18	-7.55	-11.61	-7.17	-7.8	-5.3	-9.65	-9.14	-10.85	-7.59	-8.82	-7.17	-7.8	-5.3	-9.65	-9.14	-10.85	-7.59	-8.82
			13	-8.39	-6.76	-5.53	-5.18	-9.56	-9.87	-8	-9.3	-5.57	-7.76	-6.04	-8.16	-4.29	-9.18	-8.16	-12.63	-6.82	-7.8	-5.48	-10.2	-9.14	-10.85	-8.23	-8.39	-6.82	-7.8	-5.48	-10.2	-9.14	-10.85	-8.23	-8.39
			14	-8.05	-6.76	-5.53	-5.71	-8.17	-9.69	-8.95	-8.53	-6.93	-9.35	-7.1	-9.46	-5.22	-10.52	-9.18	-13.44	-8.92	-7.97	-6.18	-10.56	-9.7	-11.58	-10.13	-9.25	-8.92	-7.97	-6.18	-10.56	-9.7	-11.58	-10.13	-9.25

## Sheet: Fig_2b
		Figure 2b
		Cumul. Food intake (g)	Day	Vhcl				GLP-1RA				Tesaglitazar				GLP-1RA/Tesaglitazar
			0	0	0	0	0	0	0	0	0	0	0	0	0	0	0	0	0
			1	0.9	0.85	1.45	1.5	0.9	0.85	1.45	1.5	1.8	2	1.6	1.8	0.7	0.8	1	1.15
			2	2.5	2.7	3.3	3.5	2.5	2.7	3.3	3.5	4.8	4.2	3.75	3.6	2.25	1.9	2.75	2.8
			3	4.1	4.35	5.05	5.3	4.1	4.35	5.05	5.3	6.75	6.2	5.65	5.35	3.1	2.4	3.85	4.45
			4	6.35	6.6	7.15	7.25	6.35	6.6	7.15	7.25	9.15	8.4	8	7.1	4.5	3.4	5.7	6.45
			5	8.15	9.15	9.2	9.35	8.15	9.15	9.2	9.35	11.65	10.4	10.5	9.1	6.3	4.6	7.45	8.75
			6	10.9	11.7	11.25	11.85	10.9	11.7	11.25	11.85	14.1	12.9	12.9	10.65	8.7	6.2	9.55	11.6
			7	12.75	13.7	13	13.4	12.75	13.7	13	13.4	16.2	14.6	14.95	12.35	10.05	7.55	10.85	13.3
			8	14.5	15.05	14.25	14.7	14.5	15.05	14.25	14.7	18.4	16.35	16.2	13.4	11.4	8.25	11.75	15.4
			9	16.65	17.4	16.55	16.45	16.65	17.4	16.55	16.45	21.05	18.6	17.85	14.65	13.35	9.5	13.2	17.7
			10	18.9	18.4	18.05	18.3	18.9	18.4	18.05	18.3	23.2	20.55	19.85	16.05	15.15	10.7	14.6	19.55
			11	21.4	21.75	20.1	20.25	21.4	21.75	20.1	20.25	25.65	22.65	21.85	17.8	16.95	12.1	16.25	21.9
			12	24.05	24.45	22.4	22.75	24.05	24.45	22.4	22.75	28.15	25.05	24.1	19.65	19.15	13.5	17.95	24.6
			13	27.05	27.55	24.95	25.45	27.05	27.55	24.95	25.45	31.1	27.6	26.4	21.65	21.8	15.7	20.15	27.8
			14	28.8	29.5	26.3	27.2	28.8	29.5	26.3	27.2	33.15	29.6	28.25	23.1	23.15	16.6	21.65	29.55
				food intake was assessed per cage in double-housed mice

## Sheet: Fig_2c
		Figure 2c
		delta Fat mass (%)		Vhcl	GLP-1RA	Tesa	GLP-1RA/Tesa
				-15.8468	-10.7	-14.42	-34.89
				-9.5	-20.28	-13.51	-36.63
				-16.21	-19.8	-9.8	-37.11
				-14.93	-20.79	-21.2	-32.7
				-22.14	-17.39	-17.11	-28.31
				-24.73	-18.76	-21.91	-37.3
				-20.72	-18.99	-19	-30.19
				-23.08	-35.12	-17.53	-44.51
					outlier based on grubbs test

## Sheet: Fig_2d
		Figure 2d
		delta lean mass (%)		Vhcl	GLP-1RA	Tesa	GLP-1RA/Tesa
				-3.09762	-4.63901	-6.43166	-9.39922
				-4.90006	-1.70683	-3.82685	-4.58087
				-0.402994	-0.811298	-4.52818	-11.3409
				-1.2404	-3.43348	-3.02154	-8.29416
				0.486449	-1.2991	-3.3871	-5.06369
				-0.0621118	-4.34034	-3.72611	-5.72656
				-2.60926	-0.379441	-4.61755	-3.5545
				-2.66578	1.25893	-4.20561	-3.42219

## Sheet: Fig_2e
		Figure 2e
		blood glucose (mg/dl)		Vhcl	GLP-1RA	Tesa	GLP-1RA/Tesa
				109	120	112	104
				131	123	112	119
				123	110	107	129
				227	116	150	112
				137	137	108	106
				127	104	110	94
				152	136	133	92
				145	128	143	95
				outlier based on grubbs test

## Sheet: Fig_2f
		Figure 2f
		insulin (mg/dl)		Vhcl	GLP-1RA	Tesa	GLP-1RA/Tesa
				6.03	3.27	1.32	1.3962
				5.6	2.38	2.56	0.81805
				7.7	4.4	2.63	0.696825
				11.46	3.42	1.88	1.0232
				0.64	2.01	1.65	1.2843
				3.78	1.31	1.06	0.6875
				1.07	1.24	1.72	1.75055
				2.33	0.82	0.73	0.3518

## Sheet: Fig_2g
		Figure 2g
		ITT fold over baseline	Day	Vhcl								GLP-1RA (50 nmol/kg/day)								Tesaglitazar (50 nmol/kg/day)								GLP-1RA/Tesaglitazar (50 nmol/kg/day)
			0	0.88	1.21	1.06	0.97	1.02	0.93	0.97	0.97	1.02	1.23	0.95	0.99	0.79	0.9	1.05	1.08	0.89	0.95	0.81	0.99	0.93	1.07	1.22	1.13	1.06	1.05	1.14	1.22		0.91	0.99	0.75
			15	1.11	1.12	1.1	0.94	0.75	1.31	0.73	0.96	0.92	1.32	1.02	0.99	0.93	0.81	0.76	0.78	0.52	1.09	0.99	1.04	0.72	0.74	1.11	0.9	0.87	0.83	0.82	0.89		0.82	0.68	0.6
			30	0.96	0.71	0.84	0.9	0.47	0.69	0.65	0.87	0.92	0.95	0.73	0.76	0.77	0.72	0.51	0.48	0.52	0.86	0.82	0.73	0.56	0.54	0.76	0.6	0.52	0.5	0.44	0.55		0.52	0.63	0.51
			60	0.87	0.7	0.8	0.88	0.53	0.87	0.68	0.69	0.61	0.66	0.79	0.7	0.65	0.54	0.45	0.47	0.38	0.83	0.72	0.67	0.52	0.53	0.55	0.39	0.34	0.44	0.33	0.46		0.33	0.41	0.28
			120	1	0.83	1.15	0.94	0.34	0.99	0.58	0.71	0.83	0.81	1.02	0.76	0.53	0.83	0.45	0.73	0.52	0.93	0.92	0.62	0.89	0.79	0.58	0.89	0.46	0.84	0.28	0.75		0.71	0.56	0.37
																																missinjected

## Sheet: Fig_2h
		Figure 2h
		AUC	Vhcl	GLP-1RA	Tesa	GLP-1RA/Tesa
			114	94.5	58.88	61.8
			98.25	104.4	108.1	76.58
			113.9	105	99.38	54
			109.4	93.68	88.2	78.08
			63.53	82.35	80.48
			111	84.3	78.83	66.98
			80.85	64.5	85.05	67.05
			93.6	73.65	79.73	49.8
						missinjected

## Sheet: Fig_2i
		Figure 2i
		GSIS	Vhcl	GLP-1RA	Tesa	GLP-1RA/Tesa
			1.478	3.941	0.796	9.5
			1.317	2.867	0.457	0.867
			1.91	3.098	0.687	3.877
			0.336	6.565	1.335	4.393
			1.345	1.616	1.19	6.663
			1.555	5.344	0.684	5.129
			1.1	5.157	1.33	1.914
			0.919		1.611	0.982

## Sheet: Fig_2j
		Figure 2j
		Fabp4	Vhcl	GLP-1RA	Tesa	GLP-1RA/Tesa
			0.323957	0.798228	4.88336	0.468095
			0.84961	1.35085	3.64236	1.81488
			0.408632	0.777478	11.4309	0.315754
			0.793814	0.90681	6.15549	1.96547
			0.853151	0.789972	1.26564	0.990256
			2.30038	0.544451	8.80225	1.59978
			0.970549	1.83004	6.97829	1.24304
			1.49991	1.07019	3.75516	1.21915

[truncated: 10 more sheets: Fig_2k, Fig_2l, Fig_2m, Fig_2n, Fig_2o, Fig_2p, Fig_2q, Fig_2r, Fig_2s, Fig_2t]
