# Supplementary material for: GLP-1-mediated delivery of tesaglitazar improves obesity and glucose metabolism in male mice
Source: Nat Metab. 2022 Aug 22;4(8):1071–83. doi: 10.1038/s42255-022-00617-6 (PMC9398908; doi:10.1038/s42255-022-00617-6)
Supplement: Source Data Fig. 3 — Statistical source data for Fig. 3. [file 42255_2022_617_MOESM8_ESM.xlsx]

## Sheet: Fig_3a
	Figure 3a
	GTT	Time (min)	Vhcl								Tesaglitazar (100nmol/kg)								Tesaglitazar (10nmol/kg)
		0	180	154	97	149	112	142	109	131	90	127	152	118	172	124	128	134	123	148	181	168	163	130	155	141
		15	297	275	215	264	216	263	184	206	346	362	386	261	306	289	399	355	302	344	382	345	383	381	307	334
		30	356	219	244	316	307	285	281	267	334	352	329	349	437	382	500	455	426	351	383	367	435	441	324	302
		60	461	355	338	363	323	349	190	262	285	310	227	258	417	266	500	488	332	408	357	322	381	346	353	264
		120	262	223	403	381	282	257	147	244	178	216	209	249	311	199	373	218	270	299	216	187	234	190	241	188

## Sheet: Fig_3b
	Figure 3b			100nmol/kg	10 nmol/kg
	AOC		Vhcl	Tesa	Tesa
			615	764.5	739
			421.5	734.5	687.5
			659	596.5	514.5
			612	539.5	579.5
			595	745.5	713.5
			528.5	808	602.5
			347	562	1138
			398.5	500.5	938

## Sheet: Fig_3c
	Figure 3c
	GTT	Time (min)	Vhcl								GLP-1RA (100 nmol/kg)								GLP-1RA/Tesaglitazar (100 nmol/kg)
		0	180	154	97	149	112	142	109	131	60	66	60	84	76	75	76	73	66	61	56	59	78	51	57	59
		15	297	275	215	264	216	263	184	206	103	147	128	143	148	187	95	156	110	117	77	97	86	91	64	89
		30	356	219	244	316	307	285	281	267	108	88	101	90	125	146	105	126	97	98	88	107	69	87	60	44
		60	461	355	338	363	323	349	190	262	94	58	81	82	137	124	78	70	57	64	65	87	78	74	45	42
		120	262	223	403	381	282	257	147	244	91	75	66	129	99	127	47	83	30	30	64	85	87	87	55	32

## Sheet: Fig_3d
	Figure 3d			100nmol/kg	100 nmol/kg
	AOC		Vhcl	GLP-1RA	GLP-1RA/Tesa
			615	140.5	71.51
			421.5	102.4	94.63
			659	133	66
			612	85.79	127
			595	193.5	10.38
			528.5	258	117
			347	49.06	8.8
			398.5	138.4	25

## Sheet: Fig_3e
	Figure 3e
	GTT	Time (min)	Vhcl								GLP-1RA (10 nmol/kg)								GLP-1RA/Tesaglitazar (10 nmol/kg)
		0	180	154	97	149	112	142	109	131	67	82	82	100	83	89	80	109	68	58	57	63	67	42	76	43
		15	297	275	215	264	216	263	184	206	160	124	177	176	171	215	170	145	108	86	102	107	101	96	124	103
		30	356	219	244	316	307	285	281	267	137	156	174	111	200	184	118	186	63	94	101	92	124	83	116	102
		60	461	355	338	363	323	349	190	262	109	145	120	80	115	135	113	156	65	82	79	43	89	82	107	85
		120	262	223	403	381	282	257	147	244	115	136	142	73	96	117	102	138	58	102	110	60	63	82	90	111

## Sheet: Fig_3f
	Figure 3f			10 nmol/kg	10 nmol/kg
	AOC		Vhcl	GLP-1RA	GLP-1RA/Tesa
			615	229	37.78
			421.5	206	110
			659	255	137.5
			612	83.45	67.08
			595	243.5	111.3
			528.5	281	155
			347	172	126
			398.5	174.5	195

## Sheet: Fig_3g
	Figure 3g
	GTT	Time (min)	Vhcl								GLP-1RA (3 nmol/kg)								GLP-1RA/Tesaglitazar (3 nmol/kg)
		0	140	150	134	105	132	108	146	126	100	150	92	112	117	91	98	111	74	83	85	93	82	75	92	82
		15	266	293	198	305	274	258	244	315	258	301	227	238	282	258	275	315	113	176	100	117	139	63	220	141
		30	332	268	266	286	229	235	337	286	254	443	252	270	217	238	200	272	94	138	100	98	115	75	165	130
		60	337	207	316	213	245	192	305	221	207	189	187	230	187	171	110	251	71	78	95	97	79	71	57	95
		120	183	169	189	123	169	112	189	141	142	364	141	220	125	112	118	156	91	77	57	78	62	57	45	90

## Sheet: Fig_3h
	Figure 3h			3 nmol/kg	3 nmol/kg
	AOC		Vhcl	GLP-1RA	GLP-1RA/Tesa
			536.5	440	64.92
			327.5	590	145.7
			405.5	414.5	36.32
			498	456	31.42
			370.5	339	88.63
			363	404.5	0
			469.5	301	189.2
			451.5	527.5	124

## Sheet: Fig_3i
	Figure 3i
	GTT	Time (min)	Vhcl								GLP-1RA (0.5 nmol/kg)								GLP-1RA/Tesaglitazar (0.5 nmol/kg)								GLP-1RA + Tesaglitazar (0.5 nmol/kg)
		0	121	179	164	171	173	167	195	142	114	119	110	102	136	140	138	124	90	85	103	79	109	96	107	148	120	144	142	168	175	114	151
		15	350	319	397	311	394	263	310	315	378	386	344	313	295	262	185	244	209	170	196	198	152	241	125	305	413	307	321	311	412	263	369
		30	404	341	439	453	432	343	397	379	351	406	353	320	346	379	329	213	214	220	234	203	185	283	173	272	433	426	369	413	363	333	439
		60	346	356	314	406	368	366	329	320	276	420	299	271	312	321	246	227	147	207	233	131	149	225	152	165	398	373	296	360	317	263	278
		120	227	313	255	245	256	268	264	214	270	477	243	288	182	211	139	171	106	128	166	60	138	193	80	137	424	361	305	268	204	248	231

## Sheet: Fig_3j
	Figure 3j
	AOC		Vhcl	GLP-1RA	GLP-1RA/Tesa	GLP-1R + tesa
			790	741	308	1036
			546	1034	363.5	782.5
			703.5	732.5	385.5	641.5
			694	691	288	630
			716.5	568	173.5	581.5
			521.5	577.5	509.5	584
			485.5	346.5	120.6	673
			624	335.5	294.7

[truncated: 4 more sheets: Fig_3k, Fig_3l, Fig_3m, Fig_3n]
