# Supplementary material for: GLP-1-mediated delivery of tesaglitazar improves obesity and glucose metabolism in male mice
Source: Nat Metab. 2022 Aug 22;4(8):1071–83. doi: 10.1038/s42255-022-00617-6 (PMC9398908; doi:10.1038/s42255-022-00617-6)
Supplement: Source Data Fig. 4 — Statistical source data for Fig. 4. [file 42255_2022_617_MOESM9_ESM.xlsx]

## Sheet: Fig_4a
	Figure 4a
	delta body weight (%)	Time (Day)	Vhcl					GLP-1RA							GLP-1RA/Tesaglitazar
		0	0	0	0	0	0	0	0	0	0	0	0	0	0	0	0	0	0	0
		1	-0.21645	-1.53551	0	-1.96078	-0.389105	-3.78251	-3.33333	9.55556	-0.609756	-0.458716	-0.630252	0	-3.71901	-1.37795	-3.88548	-4.80769	-3.18725	-2.26804
		2	0.649351	-1.15163	1.01626	-0.980392	0.389105	-3.07329	-3.11111	10	-1.62602	-0.458716	0.420168	-0.230947	-4.13223	-2.75591	-3.27198	-4.08654	-3.58566	-3.09278
		3	0.4329	-0.959693	0.203252	-2.94118	-0.194552	-2.36407	-3.55556	9.77778	-1.21951	0	0.840336	0.230947	-4.95868	-2.55905	-4.70348	-5.52885	-3.78486	-3.50515
		4	1.08225	0	1.21951	-1.71569	0.77821	-1.89125	-3.55556	8.88889	-2.03252	-0.688073	0.840336	2.07852	-5.57851	-1.5748	-4.49898	-6.97115	-3.78486	-5.15464
		5	-1.08225	-1.15163	0	-1.47059	0.389105	-4.49173	-5.77778	8.66667	-2.43902	-1.14679	1.2605	1.38568	-5.57851	-1.1811	-4.90798	-6.25	-3.18725	-3.91753
		6	0	-0.575816	0.406504	-1.96078	1.36187	-2.83688	-5.11111	10	-2.64228	-1.37615	1.47059	1.61663	-4.75207	-0.787402	-4.29448	-5.76923	-3.78486	-5.56701
		7	0.21645	-1.15163	0.813008	-2.94118	0.389105	-3.5461	-6.22222	8	-3.65854	-0.917431	1.05042	2.07852	-6.81818	-2.95276	-6.74847	-9.375	-4.38247	-5.97938

## Sheet: Fig_4b
	Figure 4b
	cumul food inake (g)	Time (Day)	Vhcl			GLP-1RA				GLP-1RA/Tesaglitazar
		0	0	0	0	0	0	0	0	0	0	0
		1	2.3	2.25	3.4	1.85	2.15	1.8	3.2	1.3	1	1.4
		2	4.65	4.4	6.6	4.2	4.45	4.3	6.4	3.3	2.9	2.25
		3	6.15	6.3	9.8	6.9	7	6.45	9.5	5.45	4.7	3.3
		4	9.85	8.45	13.1	9.75	9.6	8.7	11.5	7.65	6.65	4.1
		5	12.3	10.7	15.9	12.65	12.2	11.25	14.5	10.4	8.85	5.35
		6	14.5	12.7	18.6	14.7	14.7	13.5	17.2	12.8	11.3	6.3
		7	16.85	14.55	22.1	16.85	16.6	15.4	20.2	14.4	12.6	8.65

## Sheet: Fig_4c
	Figure 4c
	delta fat mass	Vhcl	GLP-1	GLP-1/Tesa
		-0.18	-7.02	-3.81
		0.94	-0.46	-3.12
		1.01	-0.34	-5.5
		-0.37	-0.9	-4.25
		1.19	-0.52	-4.31
			-1.89	-2.44
			0.38
		outlier based on grubbs test

## Sheet: Fig_4d
	Figure 4d
	delta lean mass	Vhcl	GLP-1	GLP-1/Tesa
		1.09	-0.14	-0.77
		0.43	0.96	0.44
		0.01	-0.2	-1.14
		0.15	0.52	-1
		1.54	0.4	-0.45
			0.68	-0.16
			0.53

## Sheet: Fig_4e
	Figure 4e
	blood glucose	Vhcl	GLP-1	GLP-1/Tesa
		184	159	120
		211	147	122
		145	154	109
		149	151	127
		149	144	115
			170	151
			157

## Sheet: Fig_4f
	Figure 4f
	GTT	Time (min)	Vhcl					GLP-1RA							GLP-1RA/Tesaglitazar
		0	184	211	145	149	149	159	147	154	151	144	170	157	120	122	109	127	115	151
		15	400	297	330	438	482	436	422	497	382	192	323	375	286	331	182	372	335	333
		30	490	446	450	450	480	430	362	417	320	160	405	347	208	320	151	326	350	318
		60	400	434	340	400	335	275	205	408	297	124	414	303	178	240	74	190	188	178
		120	225	201	227	227	250	217	220	150	106	163	173	149	100	180	74	130	135	140

## Sheet: Fig_4g
	Figure 4g
	AOC	Vhcl	GLP-1	GLP-1/Tesa
		758.5	693	307.1
		539.2	584.5	554
		726	858	148.4
		880	534.1	508.5
		900.5	74.87	538
			633.5	372.1
			550.2
		outlier based on grubbs test
