# Supplementary material for: GLP-1-mediated delivery of tesaglitazar improves obesity and glucose metabolism in male mice
Source: Nat Metab. 2022 Aug 22;4(8):1071–83. doi: 10.1038/s42255-022-00617-6 (PMC9398908; doi:10.1038/s42255-022-00617-6)
Supplement: Source Data Fig. 5 — Statistical source data for Fig. 5. [file 42255_2022_617_MOESM10_ESM.xlsx]

## Sheet: Fig_5a
	Figure 5a
	delta body weight (%)	Time (Day)	Vhcl								GLP-1/Tesa
		0	0	0	0	0	0	0	0	0	0	0	0	0	0	0	0	0
		1	-0.96	-0.75	-1.26	-1.58	0.19	0	-1.05	-0.44	-1.5	-2.89	-2.38	-3.46	-3.9	-4.47	-3.43	-4.47
		2	-1.34	-1.88	-1.26	-2.7	0.78	1.07	-1.68	-1.09	-3.37	-4.44	-4.32	-4.89	-4.82	-3.72	-6.44	-6.71
		3	-3.25	-2.44	-2.52	-3.38	1.16	1.07	-2.31	-1.96	-4.12	-6	-5.83	-7.13	-7.05	-6.15	-9.44	-7.32
		4	-4.02	-2.26	-1.05	-2.25	2.33	-0.36	-2.52	-2.4	-5.62	-5.78	-6.91	-7.74	-7.61	-6.7	-11.37	-8.13
		5	-3.63	-3.2	-1.68	-3.6	1.36	-0.18	-2.94	-3.92	-4.87	-3.78	-6.05	-6.52	-6.49	-6.89	-11.59	-7.32
		6	-5.16	-3.2	-1.68	-3.6	0.19	-2.67	-4.2	-3.05	-8.24	-6.44	-9.29	-11.2	-10.2	-9.68	-15.24	-9.35

## Sheet: Fig_5b
	Figure 5b
	fat mass	Vhcl	GLP-1/Tesa
		116	81
		150	71
		143	61
		150	96
		115	84
		147	83
		136	95
		130	79

## Sheet: Fig_5c
	Figure 5c
	lean mass	Vhcl	GLP-1/Tesa
		0.42	-0.85
		0.2	0.13
		0.91	-0.64
		-0.14	-0.83
		0.38	-1.06
		0.4	-0.49
		-0.01	-0.28
		0.23	-0.31

## Sheet: Fig_5d
	Figure 5d
	food intake	Time (Day)	Vhcl				GLP-1/Tesa
		0	0	0	0	0	0	0	0
		1	1.85	2.1	3.25	2	1.75	0.8	1.35
		2	3.95	4.2	7.05	3.7	3.4	1.9	2.55
		3	5.95	6.9	10.3	6	5.2	3.95	3.65
		4	8.1	9.65	13.4	7.8	6.1	5.85	4.9
		5	10	12.1	13.55	9.75	9.1	8.25	7.75
		6	12	15.05	18.6	11.45	10.3	9.9	8.7

## Sheet: Fig_5e
	Figure 5e
	blood glucose	Vhcl	GLP-1/Tesa
		116	81
		150	71
		143	61
		150	96
		115	84
		147	83
		136	95
		130	79

## Sheet: Fig_5f
	Figure 5f
	GTT	Time (Day)	Vhcl								GLP-1/Tesa
		0	116	150	143	150	115	147	136	130	81	71	61	96	84	83	95	79
		15	165	356	226	300	214	266	497	344	108	165	140	142	222	175	169	205
		30	187	349	216	367	188	285	332	339	96	98	125	113	232	107	103	130
		60	185	342	141	317	156	221	393	312	74	86	145	88	329	80	61	84
		120	134	170	130	174	104	132	188	274	78	85	146	160	305	45	76	89

## Sheet: Fig_5g
	Figure 5g
	AOC	Vhcl	GLP-1/Tesa
		198	33.5
		607	143
		147.5	269.5
		546	87
		207.5	641.5
		324.8	94
		840	38.5
		677	187

## Sheet: Fig_5h
	Figure 5h
	delta body weight	Time (Day)	Vhcl							GLP-1/Tesa
		1	0	0	0	0	0	0	0	0	0	0	0	0	0	0
		2	-0.99	-0.17	-1.26	-0.87	-0.39	-0.62	1.63	0.59	0.4	-0.91	0.76	-1	-1.34	1.58
		3	-0.79	-1.04	-3.14	-2.04	0.58	-2.67	-0.41	-0.98	-0.6	-1.37	-0.57	-3.98	-2.3	1.06
		4	-1.98	-2.26	-3.14	-1.75	0.58	-2.67	-0.81	-1.38	0	-1.83	0.19	-4.78	-2.3	1.06
		5	-0.99	-1.04	-2.72	-0.58	1.93	-2.05	0.41	-0.39	0	-2.74	1.14	-4.98	-2.49	1.06
		6	-0.99	-0.52	-2.72	0	2.7	-1.44	-0.2	0.2	0.4	-2.74	0.19	-4.38	-2.11	-0.26
			-1.58	1.74	-3.14	0.29	2.31	-2.26	0.61	-0.98	-0.8	-2.51	0.38	-3.98	-2.49	-0.26

## Sheet: Fig_5i
	Figure 5i
	fat mass	Vhcl	GLP-1/Tesa
		0.55	0.3
		0.63	-0.18
		-0.43	0.9
		-0.35	2.44
		-1.23	-3.32
		2.07	5.7
		2.86	0.72

## Sheet: Fig_5j
	Figure 5j
	lean mass	Vhcl	GLP-1/Tesa
		2.17	1.25
		2.59	1.79
		-0.35	1.9
		1.23	3.03
		8.42	3.28
		2.13	5.25
		3.52	1.96

[truncated: 4 more sheets: Fig_5k, Fig_5l, Fig_5m, Fig_5n]
