# Supplementary material for: GLP-1-mediated delivery of tesaglitazar improves obesity and glucose metabolism in male mice
Source: Nat Metab. 2022 Aug 22;4(8):1071–83. doi: 10.1038/s42255-022-00617-6 (PMC9398908; doi:10.1038/s42255-022-00617-6)
Supplement: Source Data Fig. 6 — Statistical source data for Fig. 6. [file 42255_2022_617_MOESM11_ESM.xlsx]

## Sheet: Fig_6a
	Figure 6a
	delta body weight (%)	Time (days)	Vhcl						GLP-1							Tesaglitazar						GLP-1/Tesaglitazar
		0	0	0	0	0	0	0	0	0	0	0	0	0	0	0	0	0	0	0	0	0	0	0	0	0	0	0
		1	-0.93	-0.69	-2.41	-2.3	-0.88	-2.11	0.65	-2.78	-4.49	-3.51	-3.27	-2.23	-5.1	0	0	-2.17	-0.2	-3.18	0.22	-6.72	-5.71	-4.31	-3.51	-5.45	-5.36	-4.78
		2	-0.74	-0.92	-1.48	-3.35	-2.64	-2.49	0	-1.3	-3.15	-1.32	-1.63	-1.49	-3.47	-1.79	-0.72	-1.27	-0.41	-5.23	-0.88	-7.33	-4.19	-5.88	-3.14	-5.06	-4.64	-4.78
		3	-0.74	-0.69	-2.04	-2.93	-3.08	-1.72	-0.43	-2.6	-2.7	-0.44	-3.06	-1.67	-3.88	-0.33	0	-1.27	-0.41	-6.36	-2.41	-6.92	-3.43	-10.39	-3.69	-5.45	-3.93	-3.78
		4	-0.56	0	-3.33	-5.23	-4.4	-2.49	-1.29	-3.15	-4.27	-3.95	-4.08	-3.53	-5.92	-0.16	-0.18	-0.72	-0.81	-7.73	-4.39	-8.15	-2.86	-7.25	-4.06	-5.45	-4.46	-2.79

## Sheet: Fig_6b
	Figure 6b
	cumulative food intake		Vhcl				GLP-1				Tesaglitazar				GLP-1/Tesaglitazar
			0	0	0	0	0	0	0	0	0	0	0	0	0	0	0	0
			7.55	6.2	6.7	5.8	5.45	6.25	5.6	5.2	7.5	6.45	6.7	7.3	2.6	3.7	3	2.7
			13.6	13.75	14.9	11.8	10.9	13.7	12.1	13.8	14.6	13.5	14.9	16.3	7.45	10.65	8.3	8
			19.6	18.65	24.3	18.6	17.05	20.35	17.35	20.7	21.75	19.9	21.4	25.3	11.7	17.3	13	13.6
			24.9	27.2	30.8	29.8	22.25	26.1	21.95	26.3	28.5	25.05	27.4	32.1	15.2	22.25	17.25	17.5

## Sheet: Fig_6c
	Figure 6c
	blood glucose	Vhcl	GLP-1	Tesa	GLP-1/Tesa
		358	410	462	367
		328	395	314	223
		439	412	500	415
		382	491	452	237
		464	395	446	333
		401	469	482	330
			404		232

## Sheet: Fig_6d
	Figure 6d
	blood glucose	Vhcl	GLP-1	Tesa	GLP-1/Tesa
		49	104	120	-121
		-72	-42	-49	-121
		-52	26	69	-85
		34	89	52	-76
		52	-24	7	-43
		38	74	33	-21
			26		-76

## Sheet: Fig_6e
	Figure 6e
	GTT	Time (min)	Vhcl						GLP-1							Tesaglitazar						GLP-1/Tesaglitazar
		0	474	401	500	436	482	500	424	471	483	435	495	446	470	445	374	490	478	500	500	500	365		319	441	481	227
		15	500	500	500	500	500	443	353	423	463	442	462	426	396	484	374	500	500	500	500	490	442		321	425	372	343
		30	500	376	448	490	453	393	322	444	384	400	459	367	310	482	415	461	500	500	491	427	261		261	322	325	148
		60	326	299	380	423	331	388	232	409	392	314	328	310	216	466	398	347	322	436	500	257	212		162	202	158	137
		120	308	339	475	356	464	362	344	414	368	417	485	353	232	500	359	321	325	500	500	341	214		196	256	203	202
																								missinjected

## Sheet: Fig_6f
	Figure 6f
	AOC	Vhcl	GLP-1	Tesa	GLP-1/Tesa
		260.9	405	124.5	405.5
		237	165.5	63.27	365.3
		184.5	267.5	252.8	275.5
		160.5	162.1	257.2	466.5
		195.9	241	64	727
		345	281.5	9	250.5
			607
