# Supplementary material for: GLP-1-mediated delivery of tesaglitazar improves obesity and glucose metabolism in male mice
Source: Nat Metab. 2022 Aug 22;4(8):1071–83. doi: 10.1038/s42255-022-00617-6 (PMC9398908; doi:10.1038/s42255-022-00617-6)
Supplement: Source Data Fig. 7 — Statistical source data for Fig. 7. [file 42255_2022_617_MOESM12_ESM.xlsx]

## Sheet: Fig_7b
	Figure 7b
	cFOS	Vhcl	GLP-1	Tesa	GLP-1/Tesa
		74	142	43	130
		15	64	38	92
		57	104	21	50
		19	94	45

## Sheet: Fig_7c
	Figure 7c
	Hypothalamic proteome measurements		Quantified (min. 2 valid per group)	ANOVA significant
	Quantified vs. Significant Proteins	Vehicle	6510	1167
		Tesaglitazar	6527	1167
		GLP-1RA	6531	1167
		GLP-1RA/Tesaglitazar	6531	1167
		Overall	6542	1167

## Sheet: Fig_7d
	Figure 7d
	Hypothalamic proteome measurements			Component 1	Component 6	Component 2	Component 3	Component 4	Component 5	Component 7	Component 8	Component 9	Component 10	Component 11	Component 12	Component 13	Component 14	Component 15	Component 16	Component 17	Component 18	Component 19
	Principle component Analysis	Vehicle	A	-16.0365	-3.26107	-4.75475	-3.37215	-5.23037	9.49493	-1.05945	-6.82964	5.82109	10.8974	-2.84778	0.323548	-3.29137	0.577952	18.2492	-5.22625	-14.3174	-5.32155	-8.38245
			B	-10.0234	17.3725	-9.03692	-17.6716	15.0396	12.8729	11.7621	6.5747	16.3068	-14.3031	8.0985	1.42187	-3.19054	5.71388	-3.03635	-5.33156	0.435314	-1.34274	2.02689
			C	-23.6219	2.22179	-11.6044	22.459	22.0662	0.482107	-15.7997	17.8191	-10.9226	2.5122	-0.0920122	1.24167	1.05165	-2.21636	1.09947	-3.66087	4.25269	-0.476748	-0.691313
			D	-18.0537	-12.3501	8.11848	-7.32585	3.26433	2.14862	-10.0126	-11.7332	-0.856514	-11.4587	5.87829	14.4971	-8.83315	-9.39144	0.721991	13.4419	-1.35208	5.30061	3.48022
			E	-18.9082	-11.01	3.36178	-2.55605	-2.19335	-5.09671	-2.94293	-9.69565	-0.218887	-7.5772	-16.0848	1.98269	13.1056	15.8372	-9.70743	-0.655836	0.0955173	-7.59306	0.280042
		Tesaglitazar	A	-7.34304	10.0085	1.52712	19.0172	-18.4185	0.702393	-6.29201	-8.71376	0.50718	-4.53477	20.8558	-13.8192	2.49031	0.795383	-7.6979	3.5081	-5.72039	-3.48381	-0.457901
			B	-2.33035	2.6659	-23.1426	-15.4172	-6.22997	-11.3747	3.52656	2.81323	-15.2495	-1.95826	-9.65948	-14.4732	-15.1638	0.93937	-2.42065	7.21452	-2.1269	1.35486	0.273168
			C	-2.37334	-9.20659	11.628	-5.7563	0.331385	-7.97073	-0.374259	-3.05919	3.67567	0.576867	8.58628	-10.3844	-2.70886	7.3254	12.0532	-0.647002	20.9356	1.29795	-5.09359
			D	4.00699	-0.482217	-3.00996	-3.27315	-14.7419	-8.60962	-11.9495	3.32172	12.9797	-6.62925	-7.95345	1.35875	-0.129272	-14.0731	-8.0272	-13.462	2.68352	5.9277	-9.16884
			E	-3.46816	-2.07722	-1.68447	-4.36314	-9.50036	3.61491	-2.02249	-3.3744	-1.15901	4.59689	-2.17416	-5.14257	6.10575	-5.71979	6.46344	-11.1348	1.6221	3.23298	20.6218
		GLP-1RA	A	4.07176	-7.1415	20.6343	4.51076	-17.8662	3.17559	10.3632	29.5995	-4.07698	-10.5027	-1.93859	2.87603	-1.33789	1.69606	4.43731	2.92161	-4.31249	-2.43277	0.991678
			B	-2.21313	-5.84864	10.4121	-3.05386	0.92543	5.32475	5.11908	2.74998	5.17054	24.0147	1.58156	3.07794	-12.6323	-3.46826	-14.8465	-0.508145	4.1159	-9.4404	1.98253
			C	5.72007	-12.8037	-9.63083	16.5457	11.7111	-20.4714	28.086	-7.37783	1.41266	-4.16821	4.35528	2.93402	1.79242	-7.06201	0.909513	-3.86727	-3.08105	-1.72178	0.11102
			D	0.440635	0.832476	-2.41848	-12.2308	5.23893	10.1884	6.90976	4.32081	0.224379	7.35386	-1.66712	-7.51784	21.7644	-12.7408	-0.879241	13.6689	1.85286	1.11424	-4.32036
			E	0.568385	-4.30076	1.8876	5.77581	0.757628	6.97463	6.64609	0.0629838	-0.302585	10.8734	1.26572	1.43326	0.339741	12.9877	-5.71968	-1.00514	-5.07138	21.1055	-2.10961
		GLP-1RA/Tesaglitazar	A	2.43105	26.5213	7.46249	17.7434	-6.32428	7.73987	9.73235	-12.2703	-3.50934	-0.815725	-15.5745	6.9849	-4.02338	-2.17072	4.08701	3.99474	8.63217	0.470347	-0.748434
			B	14.5325	7.49075	-16.8565	-11.3851	-12.9404	-8.65653	-4.10948	1.86557	-11.8554	6.35041	12.4797	20.4468	7.25979	5.72451	1.638	-1.05875	3.33141	-2.982	-1.36464
			C	11.0155	15.425	28.8974	-11.3399	18.7792	-20.2042	-8.03788	-1.90707	-6.3711	2.29209	0.163638	-3.15469	1.49604	-0.28632	0.779042	-3.08187	-9.66582	0.146193	0.235889
			D	28.3884	-2.20004	-11.2919	10.7802	5.11547	-5.4322	-14.2163	4.09538	22.5758	1.86798	-5.59414	-0.408726	-1.62658	5.88173	3.96865	11.6765	-2.14603	-1.72241	5.09036
			E	33.1964	-11.8563	-0.498431	0.912931	10.216	25.097	-5.32855	-8.26199	-14.1518	-9.38792	0.321371	-3.67797	-2.46849	-0.350326	-2.07188	-6.78679	-0.163566	-3.43308	-2.75649

## Sheet: Fig_7e and f
	Figure 7e (including extract 7f)
	Hypothalamic proteome changes			Vehicle					Tesaglitazar					GLP-1RA					GLP-1RA/Tesaglitazar					ANOVA (permutation-based FDR 0.025)			Annotations						ProteinGroups
	Clustering of z-scored ANOVA significant values	Cluster	Protein	E	D	B	C	A	B	D	E	C	A	D	B	C	A	E	A	B	C	D	E	Significant	-Log10 p value	q-value	GOBP slim name	GOCC slim name	KEGG name	Pfam	Keywords	Corum
		Tesaglitazar ↑	Trmt6	-0.0648004	0.132129	-0.93474	-1.01659	0.0718318	-0.774909	0.126386	-1.13842	-0.377484	-0.476819	0.308773	-0.139807	-1.35173	0.073522	-0.657439	0.68602	1.89558	2.52644	1.37423	-0.262175	+	2.34805	0.0158193	cellular metabolic process;cellular nitrogen compound metabolic process;cellular process;macromolecule metabolic process;macromolecule modification;metabolic process;nitrogen compound metabolic process;nucleobase-containing compound metabolic process;one-carbon metabolic process;primary metabolic process;RNA metabolic process;RNA modification;RNA processing;small molecule metabolic process;tRNA m…	cell part;intracellular membrane-bounded organelle;intracellular organelle;macromolecular complex;nucleus;organelle;protein complex;tRNA methyltransferase complex		Gcd10p	Alternativesplicing;Completeproteome;Nucleus;Phosphoprotein;Referenceproteome;tRNAprocessing		Q8CE96;Q8CE96-3
		Tesaglitazar ↑	Snx6	-0.416218	-1.17813	-0.684433	-1.24998	-0.565237	0.283118	0.449566	2.24265	2.41829	-0.46334	-1.37819	-0.225129	-0.522814	-0.269556	-0.305678	0.0469125	-0.139491	0.779807	0.567982	0.609857	+	2.33055	0.0162529	biological regulation;cellular component organization;cellular membrane organization;cellular process;endocytosis;endosome transport;establishment of localization;membrane invagination;membrane organization;organelle organization;protein transport;transport;vesicle organization;vesicle-mediated transport	cell part;cytoplasm;cytoplasmic membrane-bounded vesicle;endosome;intracellular membrane-bounded organelle;intracellular organelle;macromolecular complex;membrane;nucleus;organelle;protein complex;retromer complex;vesicle		PX;Vps5	Acetylation;Completeproteome;Cytoplasm;Cytoplasmicvesicle;Directproteinsequencing;Endosome;Lipid-binding;Membrane;Nucleus;Phosphoprotein;Proteintransport;Referenceproteome;Transport		Q6P8X1
		Tesaglitazar ↑	Wapal	0.218491	-0.459108	-0.243873	-2.26991	0.669647	0.758916	0.478087	0.209032	1.60575	0.827662	-0.114278	-1.22744	-1.38332	-1.77406	-0.376893	0.286537	0.570047	1.05175	0.737593	0.435369	+	2.39453	0.0146137	biological regulation;cell division;cellular component organization;cellular localization;cellular process;localization;mitosis;nuclear division;organelle fission;organelle organization;regulation of cell cycle;regulation of DNA metabolic process;regulation of organelle organization;response to chemical stimulus;response to stimulus	cell part;cohesin complex;cytoplasm;cytoskeleton;intracellular membrane-bounded organelle;intracellular non-membrane-bounded organelle;intracellular organelle;macromolecular complex;nucleoplasm;nucleus;organelle;protein complex		WAPL	Acetylation;Cellcycle;Celldivision;Chromosome;Coiledcoil;Completeproteome;Cytoplasm;Mitosis;Nucleus;Phosphoprotein;Proteomicsidentification;Referenceproteome		B7ZP47;Q65Z40
		Tesaglitazar ↑	Dync1i1	-0.716143	-0.983071	-1.09924	-1.24714	-0.51422	1.08697	-0.919454	1.03765	1.56832	-0.0267535	-0.600507	-0.406082	-0.865196	-1.31716	0.951985	0.310263	1.84756	0.613604	0.24581	1.0328	+	2.17271	0.0205862	cellular component movement;cellular localization;cellular process;cytoskeleton-dependent intracellular transport;establishment of localization;localization;metabolic process;organelle localization;transport	cell part;endosome;intracellular membrane-bounded organelle;intracellular non-membrane-bounded organelle;intracellular organelle;kinetochore;macromolecular complex;organelle;protein complex;vesicle	Phagosome;Vasopressin-regulated water reabsorption	Dynein_IC2;WD40	Alternativesplicing;Centromere;Chromosome;Completeproteome;Cytoplasm;Cytoskeleton;Dynein;Kinetochore;Microtubule;Motorprotein;Phosphoprotein;Proteomicsidentification;Referenceproteome;Repeat;Transport;WDrepeat	dynein-dynactin complex	D3Z0M6;O88485;O88485-2;Q3TYJ3
		Tesaglitazar ↑	Stxbp5l	-0.580095	-1.11125	-0.916126	-1.18209	-1.26047	1.49643	1.188	1.57459	-0.209805	-0.141167	-0.428243	-0.415013	-1.79599	0.230807	-0.415909	0.455724	1.28783	0.543719	0.716408	0.962651	+	3.4952	0.003296	biological regulation;cellular process;establishment of localization;exocytosis;homeostatic process;protein transport;regulation of transport;secretion;transport;vesicle-mediated transport	cell part;cytoplasm;membrane;plasma membrane		Lgl_C;LLGL;WD40	Acetylation;Alternativesplicing;Cellmembrane;Coiledcoil;Completeproteome;Cytoplasm;Exocytosis;Membrane;Proteintransport;Referenceproteome;Repeat;Transport;WDrepeat		Q5DQR4;Q5DQR4-2
		Tesaglitazar ↑	Snrpd3	-0.10185	-0.2115	-0.468354	-0.898855	0.598629	2.24978	1.22233	1.44147	0.154029	0.078764	-0.50934	-0.824179	-2.45848	-0.178206	-0.626779	-0.632239	0.349264	-0.392307	0.808129	0.399692	+	2.12392	0.0218857	cellular component assembly;cellular component organization;cellular macromolecular complex assembly;cellular metabolic process;cellular process;macromolecular complex assembly;macromolecule metabolic process;macromolecule modification;metabolic process;one-carbon metabolic process;primary metabolic process;protein alkylation;protein metabolic process;protein modification process;ribonucleoprotei…	cell part;cytoplasm;cytosol;extracellular organelle;intracellular membrane-bounded organelle;intracellular organelle;macromolecular complex;nucleoplasm;nucleus;organelle;protein complex;ribonucleoprotein complex;small nuclear ribonucleoprotein complex;spliceosomal complex;vesicle	Spliceosome;Systemic lupus erythematosus	LSM	Acetylation;Completeproteome;Cytoplasm;Methylation;mRNAprocessing;mRNAsplicing;Nucleus;Referenceproteome;Repeat;Ribonucleoprotein;RNA-binding;Spliceosome		P62320
		Tesaglitazar ↑	Slc8a3	-1.03211	0.29755	-1.64765	0.123843	-1.61814	0.509455	0.296829	1.12467	1.48926	-0.364214	-1.18737	-1.2932	-0.843662	0.309714	-0.182549	0.352521	1.23465	0.219054	0.620992	1.59035	+	2.24571	0.018091	cell communication;cell differentiation;cellular process;developmental process;establishment of localization;ion transport;transmembrane transport;transport	cell part	Calcium signaling pathway;Protein digestion and absorption	Calx-beta;Na_Ca_ex	3D-structure;Completeproteome;Membrane;Referenceproteome;Transmembrane;Transmembranehelix		E9PX50;Q7TS90
		Tesaglitazar ↑	A830010M20Rik	-1.48675	-1.31575	-0.97022	-0.913374	-1.37037	0.98446	-0.0856541	0.743325	-0.056861	-0.077205	0.588205	-0.663282	-1.43587	0.156011	1.02345	1.09793	1.81144	0.526499	0.456808	0.98721	+	3.32159	0.00438926					Completeproteome;Proteomicsidentification;Referenceproteome		G3X9V7
		Tesaglitazar ↑	Jakmip3	-0.239578	0.180036	-2.06361	-1.40706	-0.775725	0.927265	2.0643	1.21884	1.35221	-0.337128	-1.11124	-0.214458	-0.0918985	-0.901222	0.0319305	0.884932	0.420343	-0.506775	0.426563	0.142273	+	2.41665	0.0141248		cell part;Golgi apparatus;intracellular membrane-bounded organelle;intracellular organelle;organelle			Alternativesplicing;Coiledcoil;Completeproteome;Golgiapparatus;Referenceproteome		Q5DTN8
		Tesaglitazar ↑	Inpp5a	-2.04775	-0.440185	-1.45267	-0.27139	-0.614815	2.20749	0.398559	1.64758	1.15729	-0.0238553	-0.730275	-0.585566	-0.403614	0.275878	0.599453	0.749848	-0.325745	-0.69949	-0.0171698	0.576439	+	2.42979	0.0139688	carbohydrate metabolic process;catabolic process;cellular lipid metabolic process;cellular metabolic process;cellular process;lipid metabolic process;metabolic process;phosphorus metabolic process;primary metabolic process	cell part;extracellular organelle;membrane;organelle;vesicle	Inositol phosphate metabolism;Phosphatidylinositol signaling system	Exo_endo_phos	Completeproteome;Proteomicsidentification;Referenceproteome		E9QAS7;Q3TZT4;Q7TNC9
		Tesaglitazar ↑	Dnm3	-0.858343	-0.068625	-1.56956	-0.354777	-0.129671	0.643711	0.649752	2.07011	2.46745	0.503618	-0.271036	0.24587	-0.293443	-0.967248	-0.241921	-0.810757	-0.858025	-0.371673	-0.735238	0.949803	+	2.55732	0.0116919	cellular component assembly;cellular component organization;cellular membrane organization;cellular process;endocytosis;establishment of localization;membrane invagination;membrane organization;transport;vesicle-mediated transport	cell part;cell projection;extracellular organelle;intracellular membrane-bounded organelle;intracellular organelle;macromolecular complex;mitochondrion;neuron projection;organelle;photoreceptor inner segment;protein complex;vesicle	Bacterial invasion of epithelial cells;Endocrine and other factor-regulated calcium reabsorption;Endocytosis;Fc gamma R-mediated phagocytosis	Dynamin_M;GED;PH	Acetylation;Alternativesplicing;Completeproteome;Cytoplasm;Cytoskeleton;Endocytosis;GTP-binding;Hydrolase;Microtubule;Motorprotein;Nucleotide-binding;Phosphoprotein;Proteomicsidentification;Referenceproteome		E9QLL2;Q8BZ98;Q8BZ98-2
		Tesaglitazar ↑	Ghitm	-1.60612	-0.55994	-2.25478	-1.32931	-0.448338	0.755318	0.95066	0.359139	0.493761	0.739686	-0.995986	-1.01385	0.817504	-0.0241902	0.692763	1.26167	0.880765	0.460287	-0.125895	0.946873	+	3.15939	0.00508791	cell death;cellular process;death	cell part;extracellular organelle;intracellular membrane-bounded organelle;intracellular organelle;membrane;mitochondrion;organelle;vesicle		Bax1-I;BaxI_1	Apoptosis;Completeproteome;Membrane;Mitochondrion;Mitochondrioninnermembrane;Referenceproteome;Transitpeptide;Transmembrane;Transmembranehelix		Q91VC9
		Tesaglitazar ↑	Aph1a	-2.32812	-0.742786	-1.50041	-1.6747	-0.303144	0.420579	1.14467	1.47111	0.842923	-0.383565	-0.117214	-0.238474	-0.483008	0.0354347	1.1133	0.831047	0.774193	0.182756	0.631027	0.324382	+	3.30643	0.0044459	anatomical structure development;biological regulation;catabolic process;cellular metabolic process;cellular process;developmental process;macromolecule metabolic process;metabolic process;primary metabolic process;protein maturation;protein metabolic process;proteolysis;response to stimulus;signal transduction	cell part;endoplasmic reticulum;Golgi apparatus;intracellular membrane-bounded organelle;intracellular organelle;membrane;organelle;plasma membrane	Alzheimer's disease;Notch signaling pathway	Aph-1	Alternativesplicing;Completeproteome;Endoplasmicreticulum;Golgiapparatus;Membrane;Notchsignalingpathway;Referenceproteome;Transmembrane;Transmembranehelix	Aph1a-Psen1-Ncstn complex;Gamma-secretase complex (Aph1a, Ncstn, Psen1, Psenen, Tmp21);Gamma-secretase complex (Aph1a, Psen1, Psenen, Ncstn)	Q8BVF7;Q8BVF7-2
		Tesaglitazar ↑	Camk2b	-2.84528	-1.07644	-0.701764	-0.108374	-0.748688	0.568528	0.269372	0.615249	0.772833	0.444939	0.768568	-1.4142	-0.0779037	-0.264847	-0.0723713	0.656736	1.52126	-0.133562	0.846619	0.979325	+	2.44284	0.0137188	biological regulation;cellular metabolic process;cellular process;establishment of localization;ion transport;macromolecule metabolic process;macromolecule modification;metabolic process;multicellular organismal process;neurological system process;peptidyl-amino acid modification;phosphorus metabolic process;primary metabolic process;protein metabolic process;protein modification process;protein …	cell part;cytosol	Calcium signaling pathway;ErbB signaling pathway;Gastric acid secretion;Glioma;GnRH signaling pathway;ko05152;Long-term potentiation;Melanogenesis;Neurotrophin signaling pathway;Olfactory transduction;Oocyte meiosis;Phototransduction - fly;Wnt signaling pathway	CaMKII_AD;Pkinase	ATP-binding;Completeproteome;Kinase;Nucleotide-binding;Proteomicsidentification;Referenceproteome;Serine/threonine-proteinkinase;Transferase		Q5SVJ0
		Tesaglitazar ↑	Il6st	-2.66053	-0.717824	-1.67944	-1.07095	-0.458544	0.458256	0.0171623	1.19232	0.32623	0.787259	0.0395335	-0.57242	0.558916	-0.552642	-0.0172967	1.09691	0.66742	0.965431	0.687826	0.932382	+	4.2201	0.00143333	biological regulation;carbohydrate metabolic process;cellular metabolic process;cellular process;energy reserve metabolic process;generation of precursor metabolites and energy;macromolecule metabolic process;metabolic process;polysaccharide metabolic process;primary metabolic process;regulation of protein modification process;response to chemical stimulus;response to stimulus;signal transduction	cell body;cell part;cell projection;extracellular organelle;extracellular space;macromolecular complex;membrane;neuron projection;neuronal cell body;organelle;protein complex;receptor complex;vesicle	Cytokine-cytokine receptor interaction;Jak-STAT signaling pathway	fn3;IL6Ra-bind;Lep_receptor_Ig	3D-structure;Completeproteome;Disulfidebond;Glycoprotein;Immunoglobulindomain;Membrane;Phosphoprotein;Proteomicsidentification;Receptor;Referenceproteome;Repeat;Signal;Transmembrane;Transmembranehelix	Heterodimer complex (Cdk9, Il6st)	Q00560;V9GX00
		Tesaglitazar ↑	Bcl2l1	-2.19082	-0.488177	-1.53975	-1.05666	-0.333094	0.199936	-0.381231	0.0645321	1.03257	1.74377	-0.103243	-0.913741	-0.150049	0.13385	-0.409931	1.54799	1.20423	0.42645	0.959376	0.253988	+	3.02251	0.00617577	anatomical structure development;anatomical structure morphogenesis;biological regulation;cell death;cell development;cell proliferation;cellular component morphogenesis;cellular component organization;cellular homeostasis;cellular ion homeostasis;cellular membrane organization;cellular process;cytokinesis;death;developmental process;embryo development;growth;homeostatic process;interspecies inte…	cell part;centrosome;cytoplasm;cytosol;intracellular;intracellular membrane-bounded organelle;intracellular non-membrane-bounded organelle;intracellular organelle;macromolecular complex;membrane;microtubule organizing center;mitochondrion;nucleolus;nucleus;organelle;protein complex	Amyotrophic lateral sclerosis (ALS);Apoptosis;Chronic myeloid leukemia;Jak-STAT signaling pathway;Pancreatic cancer;Pathways in cancer;Small cell lung cancer;Toxoplasmosis	Bcl-2;BH4	3D-structure;Alternativesplicing;Apoptosis;Celljunction;Completeproteome;Cytoplasm;Cytoplasmicvesicle;Cytoskeleton;Membrane;Mitochondrion;Mitochondrioninnermembrane;Mitochondrionoutermembrane;Nucleus;Phosphoprotein;Proteomicsidentification;Referenceproteome;Synapse;Transmembrane;Transmembranehelix	BAD-BCL2xL complex;Bcl-xL-p53-PUMA complex, DNA damage induced;p53-Bcl-xL complex, DNA-damage induced;PUMA-Bcl-xL complex, DNA-damage induced	A2AHX9;Q64373;Q64373-3;Q64373-4;Q9QWX2
		Tesaglitazar ↑	Cct2	-1.32562	-1.05178	-1.51612	-1.98816	0.40258	1.09253	0.904232	0.538176	0.374594	0.275027	-0.468932	-1.2632	0.556636	-0.118267	-0.667293	1.14899	0.955911	0.288858	1.46519	0.39665	+	3.24253	0.00458359	cell recognition;cellular component assembly;cellular component organization;cellular macromolecular complex assembly;cellular metabolic process;cellular process;macromolecular complex assembly;macromolecule metabolic process;metabolic process;primary metabolic process;protein complex assembly;protein folding;protein metabolic process	cell body;cell part;cytoplasm;extracellular organelle;macromolecular complex;organelle;protein complex;vesicle		Cpn60_TCP1	Acetylation;ATP-binding;Chaperone;Completeproteome;Cytoplasm;Directproteinsequencing;Nucleotide-binding;Phosphoprotein;Referenceproteome	CCT complex (chaperonin containing TCP1 complex);CCT complex (chaperonin containing TCP1 complex), testis specific;CCT micro-complex	P80314
		Tesaglitazar ↑	Porcn	-0.856948	0.0676788	-1.80828	-1.43696	-0.595822	1.39546	0.0648986	1.16839	0.766439	1.56728	-0.603948	-1.71	-0.0265242	0.137998	-0.175364	1.02941	0.93854	-0.221853	-0.49707	0.796679	+	2.66038	0.0100065	biological regulation;cellular metabolic process;cellular process;macromolecule metabolic process;macromolecule modification;metabolic process;primary metabolic process;protein acylation;protein lipidation;protein metabolic process;protein modification process;response to stimulus;signal transduction	cell part;endoplasmic reticulum;intracellular membrane-bounded organelle;intracellular organelle;macromolecular complex;membrane;organelle;protein complex;receptor complex	Wnt signaling pathway	MBOAT	Acyltransferase;Alternativesplicing;Completeproteome;Endoplasmicreticulum;Membrane;Referenceproteome;Transferase;Transmembrane;Transmembranehelix;Wntsignalingpathway		Q9JJJ7;Q9JJJ7-2;Q9JJJ7-3;Q9JJJ7-4;Q9JJJ7-5
		Tesaglitazar ↑	Arfip2	-0.0342068	-0.727032	-1.52068	-1.92356	0.213193	1.43622	1.25301	-0.00892745	1.16882	0.820878	-0.365576	-1.81176	1.00986	-0.719378	-0.730424	0.0824105	0.675712	0.479389	-0.0444901	0.746538	+	2.07302	0.0237462	biological regulation;cellular component organization;cellular process;cytoskeleton organization;organelle organization;regulation of organelle organization	cell cortex;cell part;cell projection;cytoplasm;membrane		Arfaptin	Completeproteome;Referenceproteome		Q8K221
		Tesaglitazar ↑	Ppfia3	-0.745683	0.193475	-2.98183	-0.365098	0.210927	1.63515	1.17538	0.895085	0.741951	0.638964	-1.15396	-0.653524	-0.361039	-0.571251	-0.0286356	0.153573	1.07491	0.0970303	-0.219188	0.263768	+	2.11998	0.0220243	biological regulation;cellular process;establishment of localization;neurotransmitter transport;secretion;transport			SAM_1;SAM_2	Completeproteome;Proteomicsidentification;Referenceproteome		B8QI35
		Tesaglitazar ↑	Nrcam	-0.252147	-0.646364	-1.2568	-2.27282	-0.948059	1.00134	0.876192	-0.235883	1.83788	1.74899	-0.991363	-0.134672	0.382783	0.406436	-0.039893	0.268659	0.536618	-0.20838	0.631316	-0.703826	+	2.72552	0.00912587	anatomical structure development;anatomical structure formation involved in morphogenesis;biological adhesion;biological regulation;cell adhesion;cellular component organization;cellular membrane organization;cellular process;developmental process;localization;locomotion;membrane organization;multicellular organismal process;neurological system process;response to chemical stimulus;response to ex…	cell part;cell projection;membrane;neuron projection;plasma membrane;synapse	Cell adhesion molecules (CAMs)	Bravo_FIGEY;fn3;I-set	Alternativesplicing;Celladhesion;Cellmembrane;Completeproteome;Directproteinsequencing;Disulfidebond;Glycoprotein;Immunoglobulindomain;Membrane;Phosphoprotein;Referenceproteome;Repeat;Signal;Transmembrane;Transmembranehelix		Q810U4-3
		Tesaglitazar ↑	Rap1gap	0.68081	-0.207544	-1.22356	-0.830447	-1.46886	1.13127	1.72782	1.02698	0.372337	0.43634	-1.46006	-0.998722	-0.443524	-0.884622	-0.018852	-0.528662	1.22031	-0.362454	0.277616	1.55382	+	2.2281	0.0186848	biological regulation	cell part;cytosol;membrane		GoLoco;Rap_GAP	Alternativesplicing;Completeproteome;Golgiapparatus;GTPaseactivation;Membrane;Phosphoprotein;Proteomicsidentification;Referenceproteome		A2ALS4;A2ALS5;A2ALS5-2;A2ALS5-3;A2ALS5-4
		Tesaglitazar ↑	Wasf1	0.709075	1.03774	0.217257	-0.715343	-1.16155	1.02108	1.73408	1.51297	-0.550036	0.571075	-0.529685	-0.902179	-1.19231	-1.90312	-0.932519	-0.0644518	1.06568	0.240337	-0.483495	0.325401	+	2.14681	0.0211747	anatomical structure morphogenesis;biological regulation;cellular component morphogenesis;cellular component organization;cellular process;cytoskeleton organization;developmental process;organelle organization;regulation of organelle organization;response to stimulus;signal transduction	cell part;cell projection;cytoplasm;cytoskeleton;intracellular membrane-bounded organelle;intracellular non-membrane-bounded organelle;intracellular organelle;macromolecular complex;membrane;mitochondrion;organelle;protein complex;synapse	Adherens junction;Bacterial invasion of epithelial cells;Fc gamma R-mediated phagocytosis;Regulation of actin cytoskeleton;Shigellosis	WH2	Actin-binding;Celljunction;Completeproteome;Cytoplasm;Cytoskeleton;Directproteinsequencing;Referenceproteome;Synapse	Bad-Gk-Wave1-Pkaca-Ppp1cc complex;Wave1-Bcl-xl-Pancortin-2 complex, focal ischemic stroke induced	Q8R5H6
		Tesaglitazar ↑	Ntm	-0.387796	0.253651	-1.83714	-0.996425	-1.60712	-0.218855	0.784857	-0.601586	-0.603348	-0.447845	-0.585281	0.0811494	-0.00405203	-0.855954	1.45269	1.20181	1.40428	1.21025	1.43867	0.31803	+	2.43498	0.0138824	biological adhesion;biological regulation;cell adhesion;cellular process	cell body;cell part;cell projection;cell surface;membrane;neuron projection;neuronal cell body;plasma membrane		I-set	Celladhesion;Cellmembrane;Completeproteome;Disulfidebond;Glycoprotein;GPI-anchor;Immunoglobulindomain;Lipoprotein;Membrane;Proteomicsidentification;Referenceproteome;Repeat;Signal		D3Z396;Q8BG33;Q99PJ0
		Tesaglitazar ↑	Znf598	-1.48581	0.646816	-2.02179	-0.363404	-1.7866	0.3377	-0.400976	-0.457532	-0.730648	-0.158626	0.115587	-0.275921	1.08435	-0.296104	0.895561	1.31438	1.61538	0.472931	0.53954	0.955173	+	2.45297	0.0135615					Alternativesplicing;Completeproteome;Metal-binding;Phosphoprotein;Referenceproteome;Zinc;Zinc-finger		Q80YR4;Q80YR4-2;Q80YR4-3
		Tesaglitazar ↑	Cpsf7	-1.6871	0.0605382	-1.63108	-0.977012	-1.52636	-0.59623	-0.259908	0.436984	-0.839619	-0.0450466	0.980099	-0.126474	-0.461534	0.66908	1.07982	0.819618	1.67796	0.419886	0.553416	1.45296	+	3.41112	0.00378182	cellular component assembly;cellular component organization;cellular metabolic process;cellular nitrogen compound metabolic process;cellular process;macromolecular complex assembly;macromolecule metabolic process;metabolic process;mRNA metabolic process;mRNA processing;nitrogen compound metabolic process;nucleobase-containing compound metabolic process;primary metabolic process;protein complex as…	cell part;intracellular membrane-bounded organelle;intracellular organelle;macromolecular complex;membrane;mRNA cleavage factor complex;nucleus;organelle;protein complex	mRNA surveillance pathway	RRM_1	Alternativesplicing;Completeproteome;mRNAprocessing;Nucleus;Phosphoprotein;Referenceproteome;RNA-binding		Q8BTV2;Q8BTV2-2
		Tesaglitazar ↑	Spag9	0.0636094	-0.0848057	-2.17154	-1.65049	-0.832709	-0.0352498	-0.00175451	0.0678891	-0.704666	1.08186	-0.0747145	0.324544	-0.298837	-1.16275	0.0449272	1.74766	1.36531	0.215388	0.581199	1.52513	+	2.41523	0.0141499	biological regulation;cell differentiation;cellular component assembly;cellular component organization;cellular metabolic process;cellular process;developmental process;endosome transport;establishment of localization;macromolecular complex assembly;macromolecule metabolic process;macromolecule modification;metabolic process;phosphorus metabolic process;primary metabolic process;protein complex a…	cell part;cytoplasm;cytosol;extracellular organelle;organelle;vesicle		Jnk-SapK_ap_N	Acetylation;Alternativesplicing;Coiledcoil;Completeproteome;Cytoplasm;Phosphoprotein;Referenceproteome		Q58A65-2
		Tesaglitazar ↑	Rtn3	-1.74268	0.545239	-2.11233	-1.04191	-0.818599	0.64113	-0.527782	0.199534	0.328215	0.884135	0.221543	-0.251387	-0.738572	-0.597411	-0.28465	1.26649	1.73914	0.973793	0.276814	1.0393	+	3.01519	0.00621176	cell death;cellular component organization;cellular process;death;endoplasmic reticulum organization;establishment of localization;organelle organization;transport;vesicle-mediated transport	cell part;endomembrane system;endoplasmic reticulum;extracellular organelle;intracellular membrane-bounded organelle;intracellular organelle;membrane;organelle;vesicle		Reticulon	Acetylation;Alternativesplicing;Apoptosis;Completeproteome;Directproteinsequencing;Endoplasmicreticulum;ER-Golgitransport;Golgiapparatus;Membrane;Phosphoprotein;Referenceproteome;Transmembrane;Transmembranehelix;Transport		Q9ES97;Q9ES97-2
		Tesaglitazar ↑	Pacsin1	-0.820535	-0.172165	-2.49613	-1.25969	-0.141605	0.198664	-0.228395	-0.690933	-0.0603816	0.509524	-0.563745	0.239977	-1.14444	0.225155	0.997529	1.61398	1.11139	0.976982	0.282946	1.42186	+	2.4436	0.0137211	anatomical structure morphogenesis;biological regulation;cellular component morphogenesis;cellular component organization;cellular localization;cellular membrane organization;cellular process;cytoskeleton organization;developmental process;endocytosis;establishment of localization;localization;membrane invagination;membrane organization;organelle organization;regulation of transport;response to s…	cell part;cell projection;cytoplasm;cytoplasmic membrane-bounded vesicle;cytosol;endosome;intracellular membrane-bounded organelle;intracellular organelle;membrane;neuron projection;organelle;synapse;vesicle		FCH;SH3_9	3D-structure;Celljunction;Cellmembrane;Cellprojection;Coiledcoil;Completeproteome;Cytoplasm;Cytoplasmicvesicle;Directproteinsequencing;Endocytosis;Lipid-binding;Membrane;Phosphoprotein;Referenceproteome;SH3domain;Synapse;Synaptosome		Q61644
		Tesaglitazar ↑	Mff	-1.40265	0.0289217	-2.02312	-1.00368	-1.60803	1.17221	-0.0898662	0.174987	0.347916	0.667742	0.156009	0.246407	-0.385221	-0.893068	0.97256	1.12961	0.792496	-0.717945	1.1644	1.27031	+	2.54392	0.0119009	anatomical structure morphogenesis;biological regulation;cellular component assembly;cellular component morphogenesis;cellular component organization;cellular membrane organization;cellular process;developmental process;establishment of localization;macromolecular complex assembly;membrane fusion;membrane organization;mitochondrion organization;organelle fission;organelle fusion;organelle organiz…	cell part;cytoplasmic membrane-bounded vesicle;intracellular membrane-bounded organelle;intracellular organelle;membrane;microbody;mitochondrion;organelle;peroxisome;vesicle		Miff	Alternativesplicing;Celljunction;Coiledcoil;Completeproteome;Cytoplasmicvesicle;Membrane;Mitochondrion;Mitochondrionoutermembrane;Peroxisome;Phosphoprotein;Referenceproteome;Synapse;Transmembrane;Transmembranehelix		Q6PCP5
		Tesaglitazar ↑	Sash1	-2.25107	0.291744	-0.495819	-0.668747	-1.3899	-1.10439	-0.0831584	0.404594	1.33653	0.832188	-0.468387	-0.460101	-1.27983	0.0791964	0.380006	0.868907	0.602282	1.43772	1.06184	0.906395	+	2.12889	0.0217003	biological regulation;cellular metabolic process;cellular process;macromolecule metabolic process;macromolecule modification;metabolic process;primary metabolic process;protein metabolic process;protein modification by small protein conjugation or removal;protein modification process;regulation of protein modification process	cell part;macromolecular complex;membrane;protein complex		SAM_1;SAM_2;SH3_2;SLY	Completeproteome;Phosphoprotein;Proteomicsidentification;Referenceproteome;Repeat;SH3domain;Tumorsuppressor		F8VQK5;P59808
		Tesaglitazar ↑	Ccdc88a	-0.923275	-0.663162	-0.849605	-1.74975	-1.60477	-0.704032	0.149134	0.930259	1.37078	0.160503	-0.671202	-0.356551	-0.573161	0.514963	0.878134	1.89622	1.10523	0.83569	0.661411	-0.406808	+	2.49735	0.0127709	biological regulation;biosynthetic process;cell motility;cellular component assembly;cellular component movement;cellular component organization;cellular metabolic process;cellular nitrogen compound metabolic process;cellular process;DNA metabolic process;DNA replication;locomotion;macromolecule metabolic process;membrane organization;metabolic process;nitrogen compound metabolic process;nucleoba…	cell part;cell projection;cytoplasmic membrane-bounded vesicle;cytosol;endoplasmic reticulum;Golgi apparatus;intracellular membrane-bounded organelle;intracellular organelle;membrane;organelle;plasma membrane;vesicle		HOOK	Alternativesplicing;Cellmembrane;Cellprojection;Coiledcoil;Completeproteome;Cytoplasm;Cytoplasmicvesicle;DNAreplication;Membrane;Neurogenesis;Phosphoprotein;Referenceproteome		Q5SNZ0;Q5SNZ0-2;Q5SNZ0-3
		Tesaglitazar ↑	Btf3l4	0.0581418	-1.64934	-1.37075	-1.44015	-2.18851	1.49451	0.381331	-0.143038	1.18384	0.569208	-0.470505	0.3206	0.386917	1.08256	0.343943	0.229376	-0.236098	1.14812	-0.144386	0.44423	+	3.07382	0.00572569				NAC	Completeproteome;Referenceproteome		Q9CQH7
		Tesaglitazar ↑	Kiaa0319l;Kiaa0319l;AU040320	-0.706671	-0.487785	-1.78089	-1.48419	-2.48602	-0.695946	0.632312	-0.0495247	0.563866	0.957193	-0.361391	0.308526	0.736217	0.260646	0.511778	0.769288	0.622722	1.15241	0.771597	0.765864	+	4.03958	0.00175342		cell part;extracellular organelle;intracellular organelle;organelle;vesicle		REJ	Alternativesplicing;Completeproteome;Glycoprotein;Membrane;Phosphoprotein;Proteomicsidentification;Referenceproteome;Repeat;Transmembrane;Transmembranehelix		Q8K135;Q8K135-2;Z4YK56
		Tesaglitazar ↑	Cfap36	-0.622634	-0.903083	-0.953862	-0.353565	-2.63599	-0.905125	0.728401	0.316854	1.06562	0.857365	0.41704	-0.915945	0.953184	-0.0934116	-0.805556	-0.0902883	1.0143	1.03896	1.03164	0.85609	+	2.13271	0.0216068		cell part;cell projection;cytoplasm;intracellular membrane-bounded organelle;intracellular organelle;nucleus;organelle		ARL2_Bind_BART	Cellprojection;Coiledcoil;Completeproteome;Cytoplasm;Nucleus;Referenceproteome		Q8C6E0
		Tesaglitazar ↑	Bcr	-0.522081	-1.56373	-1.35858	-1.379	-2.06155	0.677726	0.940934	-0.9725	0.451861	1.03956	0.692484	0.971137	0.481148	-0.241472	0.579728	1.23738	0.452319	0.392891	0.705036	-0.523288	+	3.36248	0.00409622	anatomical structure development;anatomical structure morphogenesis;biological regulation;cellular component organization;cellular metabolic process;cellular process;circulatory system process;cytoskeleton organization;developmental process;macromolecule metabolic process;macromolecule modification;metabolic process;multicellular organismal process;neurological system process;organelle organizati…	cell part;cytosol;extracellular organelle;macromolecular complex;membrane;organelle;plasma membrane;protein complex;vesicle	Chronic myeloid leukemia;Pathways in cancer	Bcr-Abl_Oligo;C2;PH;RhoGAP;RhoGEF	Acetylation;ATP-binding;Celljunction;Cellmembrane;Completeproteome;GTPaseactivation;Guanine-nucleotidereleasingfactor;Kinase;Membrane;Nucleotide-binding;Phosphoprotein;Postsynapticcellmembrane;Proto-oncogene;Referenceproteome;Serine/threonine-proteinkinase;Synapse;Transferase		Q6PAJ1
		Tesaglitazar ↑	Cops7b	-1.55587	-1.43871	-1.24514	-1.0699	-1.75283	-0.456393	0.467442	-0.269863	0.816959	0.750845	0.142312	0.252835	0.392287	-0.271371	0.0179543	0.12428	1.53301	1.44174	1.00214	1.11829	+	5.72633	0.000210526	cellular metabolic process;cellular process;macromolecule metabolic process;macromolecule modification;metabolic process;primary metabolic process;protein metabolic process;protein modification by small protein conjugation or removal;protein modification process	cell part;cytoplasm;macromolecular complex;nucleoplasm;protein complex		PCI	Acetylation;Coiledcoil;Completeproteome;Cytoplasm;Nucleus;Referenceproteome;Signalosome	COP9 signalosome complex (Gps1, Cops1, Cops2, Cops3, Cops4, Cops5, Cops6, Cops7a, Cops7b, Cops8)	Q8BV13
		Tesaglitazar ↑	Tbcc	-0.0274867	-0.168662	-0.61975	-0.840149	-2.66462	-1.36425	0.324543	-1.22969	0.467645	-0.0849971	0.165563	0.937252	-0.461731	0.676236	-0.276791	0.998657	1.12508	1.21929	0.983016	0.840846	+	2.19211	0.0197776	anatomical structure morphogenesis;cell morphogenesis;cellular component morphogenesis;cellular component organization;cellular metabolic process;cellular process;developmental process;macromolecule metabolic process;metabolic process;primary metabolic process;protein folding;protein metabolic process	cell part;cell projection;cilium;cytoplasm		TBCC	Acetylation;Chaperone;Completeproteome;Cytoplasm;Referenceproteome		Q8VCN9
		Tesaglitazar ↑	Hmgn2;Hmgn2;Gm16494;Hmgn2;Hmgn2;Hmgn2	0.0594215	-1.07156	-0.920437	-1.55232	-2.25351	-0.0422186	0.100138	-0.434911	0.83311	0.639033	0.28677	-0.130439	-0.335671	-0.754358	-0.197049	1.51096	1.03778	1.64763	0.976836	0.600775	+	4.00598	0.00185621		cell part;cytoplasm;intracellular membrane-bounded organelle;intracellular organelle;nucleus;organelle		HMG14_17	Acetylation;Completeproteome;Cytoplasm;Directproteinsequencing;DNA-binding;Nucleus;Phosphoprotein;Proteomicsidentification;Referenceproteome		A3KGL9;B7ZCQ3;E9Q2Z4;F6W687;P09602;Q5XK38
		Tesaglitazar ↑	Vars2	-0.216028	-0.724522	-0.489187	-0.945987	-2.11423	-0.331256	-2.13658	-0.706197	0.814987	0.413779	0.820803	-0.00224148	0.348495	-0.202837	0.199783	1.4167	0.584034	1.10618	0.969665	1.19464	+	2.42762	0.0139793	amine metabolic process;cellular amino acid metabolic process;cellular ketone metabolic process;cellular metabolic process;cellular nitrogen compound metabolic process;cellular process;macromolecule metabolic process;metabolic process;nitrogen compound metabolic process;nucleobase-containing compound metabolic process;organic acid metabolic process;primary metabolic process;RNA metabolic process;…	cell part;intracellular membrane-bounded organelle;intracellular organelle;mitochondrion;organelle	Aminoacyl-tRNA biosynthesis;Valine, leucine and isoleucine biosynthesis	Anticodon_1;tRNA-synt_1	Acetylation;Aminoacyl-tRNAsynthetase;ATP-binding;Completeproteome;Ligase;Mitochondrion;Nucleotide-binding;Proteinbiosynthesis;Referenceproteome;Transitpeptide		Q3U2A8
		Tesaglitazar ↑	Ptdss2	-1.25773	0.110377	0.570066	0.182295	-0.76865	-0.265949	0.767071	0.855115	0.268367	1.26113	0.33615	-2.08479	-1.60676	-1.1559	-0.737715	0.406225	-0.372466	1.01767	1.43684	1.03866	+	2.16756	0.0206581	biosynthetic process;cellular lipid metabolic process;cellular metabolic process;cellular process;lipid metabolic process;metabolic process;primary metabolic process	cell part;intracellular;membrane	Glycerophospholipid metabolism	PSS	Alternativesplicing;Completeproteome;Endoplasmicreticulum;Glycoprotein;Lipidbiosynthesis;Lipidmetabolism;Membrane;Phospholipidbiosynthesis;Phospholipidmetabolism;Phosphoprotein;Proteomicsidentification;Referenceproteome;Transferase;Transmembrane;Transmembranehelix		G3UWN0;Q9Z1X2;Q9Z1X2-2
		Tesaglitazar ↑	Nlrp4a	-1.81188	-0.452777	-0.635289	-0.755228	-0.627583	-0.0623462	-0.361822	1.49798	0.75669	0.569361	-0.159291	-1.30767	-0.661864	-0.454363	-0.614838	0.744311	-0.239809	1.55401	2.01961	1.00278	+	3.04592	0.00589423	response to stimulus;response to stress			PYRIN	ATP-binding;Completeproteome;Inflammatoryresponse;Leucine-richrepeat;Nucleotide-binding;Referenceproteome;Repeat		Q8BU40
		Tesaglitazar ↑	Fkbp9	0.43464	0.00695966	-0.686419	0.42032	1.34521	0.436395	0.853281	1.36146	1.17227	0.40959	-1.56994	-2.28424	-0.36344	-1.02374	-0.241659	-0.0261242	0.200272	0.457511	-1.56052	0.658163	+	2.21877	0.0190664	cellular metabolic process;cellular process;macromolecule metabolic process;macromolecule modification;metabolic process;peptidyl-amino acid modification;primary metabolic process;protein folding;protein metabolic process;protein modification process	cell part;endoplasmic reticulum;intracellular membrane-bounded organelle;intracellular organelle;membrane;organelle		FKBP_C	Calcium;Completeproteome;Endoplasmicreticulum;Glycoprotein;Isomerase;Metal-binding;Phosphoprotein;Referenceproteome;Repeat;Rotamase;Signal		Q9Z247
		Tesaglitazar ↑	Hmox2	0.210116	-0.0160774	-0.950661	1.37738	1.43829	-0.368112	1.35574	0.782435	-0.270839	0.959913	-2.05461	-1.58505	-1.14107	-0.748353	-0.591728	0.309902	-0.51996	0.365861	0.802423	0.644399	+	2.21522	0.0191355	cellular metabolic process;cellular process;cofactor metabolic process;heterocycle metabolic process;metabolic process;nitrogen compound metabolic process;pigment metabolic process;response to chemical stimulus;response to oxidative stress;response to stimulus;response to stress	cell part;endoplasmic reticulum;intracellular membrane-bounded organelle;intracellular organelle;membrane;organelle;plasma membrane	Mineral absorption;Porphyrin and chlorophyll metabolism	Heme_oxygenase	Acetylation;Completeproteome;Endoplasmicreticulum;Heme;Iron;Metal-binding;Microsome;Oxidoreductase;Referenceproteome;Repeat		O70252
		Tesaglitazar ↑	Ndufs2	-0.529506	0.0370591	-1.63887	-0.107461	0.647918	0.282875	0.852596	0.906478	1.25795	0.637507	-2.37018	-1.61591	-0.76307	0.498315	-0.894287	0.505694	0.023948	0.846461	0.975556	0.446922	+	2.36886	0.0152436	response to chemical stimulus;response to oxidative stress;response to stimulus;response to stress	cell part;intracellular membrane-bounded organelle;intracellular organelle;macromolecular complex;mitochondrion;NADH dehydrogenase complex;nucleoplasm;organelle;protein complex	Alzheimer's disease;Huntington's disease;Oxidative phosphorylation;Parkinson's disease	Complex1_49kDa	4Fe-4S;Acetylation;Completeproteome;Directproteinsequencing;Electrontransport;Iron;Iron-sulfur;Membrane;Metal-binding;Methylation;Mitochondrion;Mitochondrioninnermembrane;NAD;Oxidoreductase;Referenceproteome;Respiratorychain;Transitpeptide;Transport;Ubiquinone	Respiratory chain complex I, mitochondrial	Q91WD5
		Tesaglitazar ↑	Nif3l1	-0.592229	-0.165917	-1.07842	0.0133663	-0.820489	0.19992	-0.0899159	1.00314	0.587881	1.15528	-0.452796	-2.16146	-1.9739	-0.168402	-0.215508	0.884158	0.866233	0.550502	0.813742	1.64481	+	3.28425	0.0044984	biological regulation;cell differentiation;cellular process;developmental process	cell part;cytoplasm;intracellular membrane-bounded organelle;intracellular organelle;mitochondrion;nucleus;organelle		NIF3	Acetylation;Completeproteome;Cytoplasm;Nucleus;Referenceproteome		Q9EQ80
		Tesaglitazar ↑	Psph	0.115932	-0.610865	0.881409	-0.542914	-0.807132	0.407115	0.124018	-0.240975	0.981761	1.29428	-1.17794	-2.77551	-0.975876	0.0316363	-0.439143	0.685891	0.00363379	1.16435	0.639374	1.24095	+	2.18714	0.02	amine metabolic process;biosynthetic process;cellular amino acid metabolic process;cellular ketone metabolic process;cellular metabolic process;cellular nitrogen compound metabolic process;cellular process;metabolic process;nitrogen compound metabolic process;organic acid metabolic process;phosphorus metabolic process;primary metabolic process;response to abiotic stimulus;response to chemical sti…	cell part;cell projection;cytoplasm;neuron projection	Glycine, serine and threonine metabolism;Methane metabolism		Acetylation;Amino-acidbiosynthesis;Completeproteome;Hydrolase;Magnesium;Metal-binding;Phosphoprotein;Referenceproteome;Serinebiosynthesis		Q99LS3
		Tesaglitazar ↑	Pdhx	-0.457155	0.0596183	-0.192952	-0.838467	0.0216126	0.724221	0.556769	1.272	0.76567	0.502738	-1.29623	-2.0078	-2.4729	0.406981	-0.081185	0.917203	0.188176	1.0628	0.00280106	0.866095	+	2.62777	0.0103708		cell part;intracellular membrane-bounded organelle;intracellular organelle;mitochondrion;organelle	Citrate cycle (TCA cycle);Glycolysis / Gluconeogenesis;Pyruvate metabolism	2-oxoacid_dh;Biotin_lipoyl;E3_binding	Acetylation;Completeproteome;Lipoyl;Mitochondrion;Phosphoprotein;Referenceproteome;Transitpeptide		Q8BKZ9
		Tesaglitazar ↑	Jagn1	0.548109	0.294481	0.0539203	0.436796	-0.824604	1.06183	0.646622	1.11402	0.442568	-0.182521	-0.580156	-2.88756	-1.91687	-0.20495	-0.566245	0.61453	0.259734	0.319178	0.173333	1.19779	+	2.5202	0.0124362	cellular component organization;cellular process;endoplasmic reticulum organization;establishment of localization;immune system process;multi-organism process;organelle organization;protein transport;response to biotic stimulus;response to stimulus;response to stress;transport;vesicle-mediated transport	cell part;endoplasmic reticulum;intracellular membrane-bounded organelle;intracellular organelle;membrane;organelle		DUF1352	Completeproteome;Endoplasmicreticulum;Immunity;Membrane;Phosphoprotein;Proteintransport;Referenceproteome;Transmembrane;Transmembranehelix;Transport		Q5XKN4
		Tesaglitazar ↑	Strn4	0.641409	0.0252262	0.552099	-0.216085	-0.608518	0.0972866	0.97237	-0.120208	0.77635	0.575103	-1.51234	-2.19523	-2.15829	-0.344892	-0.6449	0.978977	0.617836	1.15207	0.713821	0.697912	+	4.14012	0.00151515		cell part;cell projection;cytoplasm;macromolecular complex;membrane;neuron projection;protein complex;protein serine/threonine phosphatase complex		Striatin;WD40	Alternativesplicing;Calmodulin-binding;Cellprojection;Coiledcoil;Completeproteome;Cytoplasm;Membrane;Phosphoprotein;Referenceproteome;Repeat;WDrepeat	Striatin-SG2NA-zinedin-caveolin1 complex	P58404;P58404-2
		Tesaglitazar ↑	Ddx6	-0.11057	-0.219957	0.0573514	-0.41648	-0.514349	1.68397	0.906179	0.919633	1.59096	-0.548559	-1.57575	-1.47823	-1.64578	-1.24455	-0.0301164	0.514766	-0.252883	0.852816	0.893964	0.617593	+	3.52625	0.00315702	biological regulation;cellular component assembly;cellular component organization;cellular macromolecular complex assembly;cellular metabolic process;cellular nitrogen compound metabolic process;cellular process;developmental process;macromolecular complex assembly;macromolecule metabolic process;metabolic process;nitrogen compound metabolic process;nucleobase-containing compound metabolic proces…	cell part;cytoplasm;intracellular membrane-bounded organelle;intracellular non-membrane-bounded organelle;intracellular organelle;macromolecular complex;membrane;nucleolus;organelle;ribonucleoprotein complex;RNAi effector complex	RNA degradation	DEAD;Helicase_C	ATP-binding;Completeproteome;Cytoplasm;Helicase;Hydrolase;Nucleotide-binding;Phosphoprotein;Referenceproteome;RNA-binding		P54823
		Tesaglitazar ↑	C1qbp	0.361133	1.39212	-0.375246	-0.719185	-0.893507	0.53804	0.308703	0.627409	0.896006	1.02287	-1.93193	-1.25158	-1.64383	0.728472	-1.54505	0.809312	-0.186	0.849917	0.458887	0.553464	+	2.16221	0.0208355	biological regulation;biosynthetic process;cell death;cellular component assembly;cellular component organization;cellular macromolecular complex assembly;cellular metabolic process;cellular nitrogen compound metabolic process;cellular process;death;immune system process;macromolecular complex assembly;macromolecule metabolic process;metabolic process;mRNA metabolic process;mRNA processing;nitrog…	cell part;cell surface;cytoplasm;cytosol;extracellular region;extracellular space;intracellular membrane-bounded organelle;intracellular non-membrane-bounded organelle;intracellular organelle;membrane;mitochondrion;nucleolus;nucleus;organelle;plasma membrane		MAM33	Acetylation;Adaptiveimmunity;Apoptosis;Cellmembrane;Complementpathway;Completeproteome;Cytoplasm;Directproteinsequencing;Immunity;Innateimmunity;Membrane;Mitochondrion;mRNAprocessing;mRNAsplicing;Nucleus;Phosphoprotein;Proteomicsidentification;Referenceproteome;Ribosomebiogenesis;Secreted;Transcription;Transcriptionregulation;Transitpeptide		O35658;Q8R5L1
		Tesaglitazar ↑	Jak1	0.177779	0.816473	0.631059	0.46715	-0.725909	-0.545789	-0.0746427	0.466682	-0.0568817	0.482828	-1.56579	-2.39572	-1.65112	0.15219	-0.4595	0.592302	0.937079	1.61959	-0.0487325	1.18096	+	2.61033	0.0105816	biological regulation;cell differentiation;cell motility;cellular component movement;cellular metabolic process;cellular process;developmental process;immune system process;locomotion;macromolecule metabolic process;macromolecule modification;metabolic process;peptidyl-amino acid modification;phosphorus metabolic process;primary metabolic process;protein metabolic process;protein modification pro…	cell part;cytoplasm;cytoskeleton;cytosol;endomembrane system;intracellular membrane-bounded organelle;intracellular non-membrane-bounded organelle;intracellular organelle;nucleus;organelle	Hepatitis C;Jak-STAT signaling pathway;ko05152;Leishmaniasis;Measles;Osteoclast differentiation;Pancreatic cancer;Pathways in cancer;Toxoplasmosis	Pkinase_Tyr	Acetylation;ATP-binding;Completeproteome;Directproteinsequencing;Kinase;Membrane;Nucleotide-binding;Phosphoprotein;Proteomicsidentification;Referenceproteome;Repeat;SH2domain;Transferase;Tyrosine-proteinkinase	Isl1-Jak1-Stat3 complex	B1ASP2;P52332
		Tesaglitazar ↑	Fgd4	1.07159	-0.0519868	0.770104	0.765931	-0.458691	0.844645	-0.867037	0.308592	0.932178	-0.274712	0.023362	-2.27038	-1.83427	-0.644232	-1.45686	0.660575	-0.0113749	0.582609	0.569618	1.34034	+	2.45123	0.0135532	biological regulation;cellular component assembly;cellular component organization;cellular metabolic process;cellular process;macromolecule metabolic process;macromolecule modification;metabolic process;phosphorus metabolic process;primary metabolic process;protein metabolic process;protein modification process;protein phosphorylation;regulation of protein modification process	cell part;cell projection;cytoplasm;cytoskeleton;filopodium;intracellular non-membrane-bounded organelle;intracellular organelle;organelle		FYVE;PH;RhoGEF	Actin-binding;Alternativesplicing;Cellprojection;Completeproteome;Cytoplasm;Cytoskeleton;Guanine-nucleotidereleasingfactor;Metal-binding;Phosphoprotein;Proteomicsidentification;Referenceproteome;Repeat;Zinc;Zinc-finger		F8WGX0;Q91ZT5
		Tesaglitazar ↑	Slc12a6	-0.786049	-0.205249	-0.561364	-0.000817023	0.507008	0.108312	-0.0573236	1.23751	-0.0580439	0.895408	-0.985467	-1.35487	-1.30146	-1.19668	-1.48397	1.36873	1.72307	0.0813654	0.65403	1.41586	+	4.62098	0.000923077	cellular process;response to abiotic stimulus;response to osmotic stress;response to stimulus;response to stress	cell part		AA_permease;KCl_Cotrans_1	Completeproteome;Proteomicsidentification;Referenceproteome		Q6P6P5
		Tesaglitazar ↑	Rab8a	-0.46462	0.521469	-0.991003	-0.814252	0.662597	-0.122803	-0.738897	0.740187	0.889632	0.0540221	-0.490875	-1.35065	-1.21551	-1.25071	-0.989672	1.47839	0.651734	0.142706	1.19619	2.09207	+	3.11418	0.00546032	anatomical structure formation involved in morphogenesis;anatomical structure morphogenesis;biological regulation;cellular component assembly;cellular component morphogenesis;cellular component organization;cellular localization;cellular membrane organization;cellular process;developmental process;establishment of localization;exocytosis;localization;membrane docking;membrane fusion;membrane orga…	cell body;cell part;cell projection;centrosome;cilium;cytoplasmic membrane-bounded vesicle;endosome;extracellular organelle;intracellular membrane-bounded organelle;intracellular non-membrane-bounded organelle;intracellular organelle;membrane;microtubule organizing center;neuron projection;neuronal cell body;nucleolus;nucleoplasm;nucleus;organelle;plasma membrane;vesicle	Pancreatic secretion	Ras	3D-structure;Cellmembrane;Cellprojection;Ciliumbiogenesis/degradation;Completeproteome;Cytoplasmicvesicle;Directproteinsequencing;Endosome;Golgiapparatus;GTP-binding;Lipoprotein;Membrane;Methylation;Nucleotide-binding;Phosphoprotein;Prenylation;Proteintransport;Proto-oncogene;Referenceproteome;Transport		P55258
		Tesaglitazar ↑	Chd4	0.163645	0.396383	0.0974992	-1.21064	-0.0264161	-0.113585	-0.368913	0.732661	0.0827578	-0.864218	-1.3939	-1.09349	-1.22087	0.0416138	-0.793669	0.0723022	0.076954	1.30199	1.5873	2.53259	+	2.30795	0.0165701	biological regulation;biosynthetic process;cellular component assembly;cellular component organization;cellular metabolic process;cellular nitrogen compound metabolic process;cellular process;chromatin modification;chromatin organization;chromosome organization;cytoskeleton organization;macromolecule metabolic process;metabolic process;nitrogen compound metabolic process;nucleobase-containing com…	cell part;centrosome;chromatin remodeling complex;cytoplasm;intracellular membrane-bounded organelle;intracellular non-membrane-bounded organelle;intracellular organelle;macromolecular complex;membrane;microtubule organizing center;nucleoplasm;nucleus;organelle;protein complex;transcriptional repressor complex		CHDCT2;CHDNT;Chromo;DUF1086;DUF1087;Helicase_C;PHD;SNF2_N	Acetylation;ATP-binding;Chromatinregulator;Completeproteome;Cytoplasm;Cytoskeleton;DNA-binding;Helicase;Hydrolase;Metal-binding;Nucleotide-binding;Nucleus;Phosphoprotein;Proteomicsidentification;Referenceproteome;Repeat;Transcription;Transcriptionregulation;Zinc;Zinc-finger	Gata1-Fog1-MeCP1 complex;Ikaros complex;Ikaros-NuRD complex;PYR complex	E9QAS4;E9QAS5;Q6PDQ2
		Tesaglitazar ↑	Snx12	-0.216413	0.636441	-0.254592	-1.22564	0.732468	0.294559	0.082754	0.374761	0.876133	1.58136	-1.95971	-1.91358	-1.59214	-0.45584	-0.27717	1.18043	0.659304	0.285324	0.572816	0.618745	+	3.01561	0.00622642	biological regulation;cellular component organization;cellular membrane organization;cellular process;endocytosis;establishment of localization;membrane invagination;membrane organization;organelle organization;protein transport;regulation of transport;transport;vesicle organization;vesicle-mediated transport	cell part;endosome;extracellular organelle;intracellular membrane-bounded organelle;intracellular organelle;organelle;vesicle		PX	Acetylation;Completeproteome;Lipid-binding;Membrane;Phosphoprotein;Proteintransport;Proteomicsidentification;Referenceproteome;Transport		O70493;Q3TGS7;Q3V2H3;Q6ZWQ5
		Tesaglitazar ↑	Rtn1	-0.192827	0.0774758	-0.610597	-1.16895	0.322966	0.685098	0.287564	1.95667	1.56648	0.489681	-0.424804	-2.0071	-1.19079	-0.602772	-1.27371	-0.590608	0.446589	0.739016	0.412884	1.07774	+	3.22196	0.00468843	cell differentiation;cellular process;developmental process	cell part;endoplasmic reticulum;intracellular membrane-bounded organelle;intracellular organelle;membrane;organelle		Reticulon	Completeproteome;Directproteinsequencing;Endoplasmicreticulum;Membrane;Phosphoprotein;Referenceproteome;Transmembrane;Transmembranehelix		Q8K0T0
		Tesaglitazar ↑	Galk2	-0.0908137	1.47606	0.304784	-0.373336	0.696563	0.578569	0.344484	1.31271	-0.0548636	-0.130227	-0.449839	-2.38178	-1.50174	-0.130297	-1.75959	0.0155326	0.493776	-0.170885	0.308646	1.51224	+	2.31558	0.0164776	alcohol metabolic process;carbohydrate metabolic process;cellular metabolic process;cellular process;metabolic process;primary metabolic process;small molecule metabolic process	cell part;cytoplasm	Amino sugar and nucleotide sugar metabolism;Galactose metabolism	GalKase_gal_bdg;GHMP_kinases_C;GHMP_kinases_N	ATP-binding;Completeproteome;Directproteinsequencing;Kinase;Nucleotide-binding;Referenceproteome;Transferase		Q68FH4
		Tesaglitazar ↑	Psma3	0.831186	0.243331	0.876474	-0.385229	1.58091	-0.438288	1.1566	0.674086	-0.708084	-0.693989	-0.522271	-2.07345	-0.631658	-1.00584	-1.64389	-0.253011	0.469957	0.122395	1.20446	1.19631	+	2.33872	0.0159953	catabolic process;cellular metabolic process;cellular process;macromolecule metabolic process;metabolic process;primary metabolic process;protein metabolic process;proteolysis;proteolysis involved in cellular protein catabolic process	cell part;cytoplasm;cytosol;extracellular organelle;intracellular membrane-bounded organelle;intracellular organelle;macromolecular complex;nucleus;organelle;proteasome complex;protein complex;vesicle	Proteasome	Proteasome;Proteasome_A_N	3D-structure;Acetylation;Completeproteome;Cytoplasm;Directproteinsequencing;Hydrolase;Nucleus;Phosphoprotein;Protease;Proteasome;Referenceproteome;Threonineprotease	20S proteasome;immunoproteasome	O70435
		Tesaglitazar ↑	Rab21	0.32344	1.10942	-0.824639	0.495704	-0.584189	0.184133	0.199415	2.12008	0.728553	0.945919	-0.999175	-2.03095	-1.10177	-0.249031	-1.08057	-1.22181	0.463069	0.189803	0.345539	0.98706	+	2.05736	0.0241579	biological regulation;cellular process;establishment of localization;metabolic process;protein transport;regulation of transport;response to stimulus;signal transduction;transport	cell part;cell projection;endosome;extracellular organelle;intracellular membrane-bounded organelle;intracellular organelle;membrane;neuron projection;organelle;vesicle		Ras	Acetylation;Completeproteome;Cytoplasmicvesicle;Directproteinsequencing;Endoplasmicreticulum;Endosome;Golgiapparatus;GTP-binding;Lipoprotein;Membrane;Methylation;Nucleotide-binding;Prenylation;Proteintransport;Referenceproteome;Transport		P35282
		Tesaglitazar ↑	Orai2	-0.460214	-1.03432	-0.392549	-0.809009	1.02516	-0.573648	-0.260179	0.854922	0.609068	0.377123	-1.3756	-0.272133	-0.854794	-1.01651	-1.25374	1.90025	0.112014	2.10031	0.710557	0.613295	+	2.68064	0.00977333	cellular process;establishment of localization;ion transport;transmembrane transport;transport	cell part;membrane;site of polarized growth		Orai-1	Completeproteome;Membrane;Referenceproteome;Transmembrane;Transmembranehelix		A5CVE1;Q8BH10
		Tesaglitazar ↑	Rps10	-0.382125	0.189753	1.0205	-0.257135	-0.0637661	-0.0672515	0.580713	0.528683	-1.07966	-1.00201	-1.61758	0.244694	-1.54882	-1.3153	-0.695975	0.763015	0.729095	0.412084	1.80774	1.75334	+	2.6294	0.0103619	cellular component assembly;cellular component organization;cellular macromolecular complex assembly;cellular process;macromolecular complex assembly;ribonucleoprotein complex assembly	cell part;cytoplasm;extracellular organelle;intracellular non-membrane-bounded organelle;intracellular organelle;macromolecular complex;membrane;nucleolus;organelle;ribonucleoprotein complex;small ribosomal subunit;vesicle	Ribosome	S10_plectin	Completeproteome;Cytoplasm;Methylation;Nucleus;Phosphoprotein;Referenceproteome;Ribonucleoprotein;Ribosomalprotein		P63325
		Tesaglitazar ↑	Lemd2	-0.32963	-0.331203	-0.00352454	-0.331341	-0.906409	-0.524039	-0.227307	-0.292193	-0.772214	-0.311215	0.0916604	0.599066	-1.30977	-0.702436	-0.677631	2.22884	0.0931526	-0.313665	1.48286	2.53701	+	2.08141	0.0234878	biological regulation;cell differentiation;cellular process;developmental process	cell part;membrane		LEM;MSC	Acetylation;Completeproteome;Membrane;Nucleus;Phosphoprotein;Referenceproteome;Transmembrane;Transmembranehelix		Q6DVA0
		Tesaglitazar ↑	Lsamp	0.805483	-0.0727691	0.114663	1.60998	-0.165621	-0.479607	0.499685	-0.249534	-0.773827	-0.84828	-0.044789	0.0657915	-2.28313	-0.413489	-2.02907	1.19499	0.190576	0.891554	0.757348	1.23005	+	2.11881	0.0219665	behavior;biological adhesion;biological regulation;cell adhesion;cellular process;response to stimulus	cell body;cell part;cell projection;cell surface;membrane;neuron projection;neuronal cell body;plasma membrane		I-set	Celladhesion;Cellmembrane;Completeproteome;Directproteinsequencing;Disulfidebond;Glycoprotein;GPI-anchor;Immunoglobulindomain;Lipoprotein;Membrane;Phosphoprotein;Proteomicsidentification;Referenceproteome;Repeat;Signal		A0A087WP80;Q3TYE5;Q8BLK3
		Tesaglitazar ↑	Xpr1	0.372283	-0.598158	0.151505	0.127361	-1.5893	0.666603	0.182939	0.142926	0.738591	-0.447838	0.0151765	-1.36454	-1.69227	0.0935634	-1.8803	1.39425	1.76032	0.844321	0.338238	0.744325	+	2.43215	0.0138986	multi-organism process;response to biotic stimulus;response to stimulus	cell part;Golgi apparatus;intracellular membrane-bounded organelle;intracellular organelle;membrane;organelle;plasma membrane		EXS;SPX	Alternativesplicing;Cellmembrane;Completeproteome;Hostcellreceptorforvirusentry;Membrane;Phosphoprotein;Proteomicsidentification;Receptor;Referenceproteome;Transmembrane;Transmembranehelix		D3Z2B4;Q9Z0U0;Q9Z0U0-2
		Tesaglitazar ↑	Suclg1	0.468936	-1.3522	-1.57248	-1.48499	-1.45806	0.259324	0.626369	0.991226	0.246466	-0.466343	0.00285026	-1.22982	-0.791352	0.530514	0.160284	0.615308	0.842743	1.60482	0.612983	1.39343	+	2.9703	0.0067088	catabolic process;cellular ketone metabolic process;cellular metabolic process;cellular process;cofactor metabolic process;metabolic process;organic acid metabolic process;small molecule metabolic process	cell part;cytoplasm;extracellular organelle;intracellular membrane-bounded organelle;intracellular organelle;macromolecular complex;membrane;mitochondrion;organelle;plasma membrane;protein complex;tricarboxylic acid cycle enzyme complex;vesicle	Citrate cycle (TCA cycle);Propanoate metabolism	CoA_binding;Ligase_CoA	Acetylation;Completeproteome;Directproteinsequencing;GTP-binding;Isopeptidebond;Ligase;Mitochondrion;Nucleotide-binding;Referenceproteome;Transitpeptide;Tricarboxylicacidcycle;Ublconjugation	Succinyl-CoA synthetase, ADP-forming;Succinyl-CoA synthetase, GDP-forming	Q9WUM5
		Tesaglitazar ↑	Scamp4	0.74014	-0.453417	-1.22102	-1.20142	-0.781946	0.0658669	-0.390747	0.621885	0.0823591	-0.185651	-1.91156	-1.70763	0.363159	-0.217856	0.470842	0.883918	0.81326	1.72859	0.968757	1.33248	+	2.21874	0.0190466	establishment of localization;protein transport;transport	cell part		SCAMP	Completeproteome;Membrane;Proteintransport;Referenceproteome;Transmembrane;Transmembranehelix;Transport		Q9JKV5
		Tesaglitazar ↑	Yif1b	-1.12892	-0.792831	-1.51483	-0.893028	-1.03037	1.06478	-0.251676	1.25914	-0.703558	0.439437	-0.190416	-2.00222	0.30876	0.524532	0.424208	0.119612	1.29357	1.17698	0.998144	0.898696	+	2.42143	0.0140487		cell part		YIF1	Acetylation;Alternativesplicing;Completeproteome;Membrane;Phosphoprotein;Referenceproteome;Transmembrane;Transmembranehelix		Q9CX30;Q9CX30-2
		Tesaglitazar ↑	Wdr13	-0.339513	-1.20735	-1.2899	-0.257707	-1.09996	-0.561791	0.43096	0.776718	-1.3308	-0.76482	-0.641295	0.636914	-0.171493	-0.0185527	-0.197182	0.399674	0.65425	1.46465	0.97682	2.54038	+	2.69257	0.00965821		cell part;cytoplasm;nucleoplasm		WD40	Completeproteome;Directproteinsequencing;Nucleus;Phosphoprotein;Referenceproteome;Repeat;WDrepeat		Q91V09
		Tesaglitazar ↑	Ppp2r2a	-0.660264	-0.579577	-1.01862	-1.28362	-1.97294	0.677809	0.186162	0.0965737	-1.21513	-0.524082	0.133283	0.597608	-0.544904	-0.450488	0.447292	1.35593	1.04715	0.504595	1.58007	1.62316	+	3.96118	0.00182927	biological regulation;cellular metabolic process;cellular process;macromolecule metabolic process;macromolecule modification;metabolic process;phosphorus metabolic process;primary metabolic process;protein dephosphorylation;protein metabolic process;protein modification process;response to chemical stimulus;response to stimulus;signal transduction	cell part;macromolecular complex;protein complex;protein serine/threonine phosphatase complex	Cell cycle - yeast;Chagas disease (American trypanosomiasis);Hepatitis C;mRNA surveillance pathway;Tight junction		Acetylation;Completeproteome;Directproteinsequencing;Referenceproteome;Repeat;WDrepeat		Q6P1F6
		Tesaglitazar ↑	Rph3a	-0.532514	-1.67259	-0.974031	-0.0687335	-1.06155	0.285558	-0.246243	1.57194	-0.740286	0.181923	-1.02876	-0.735133	-0.530759	-0.454052	0.431928	1.50582	2.02817	0.502957	0.240479	1.29587	+	2.67787	0.00975124	biological regulation;cellular component organization;cellular membrane organization;cellular process;establishment of localization;exocytosis;membrane fusion;membrane organization;neurotransmitter transport;organelle fusion;organelle organization;protein transport;regulation of transport;secretion;transport;vesicle organization;vesicle-mediated transport	cell part;cell projection;cytoplasmic membrane-bounded vesicle;cytosol;intracellular membrane-bounded organelle;intracellular organelle;macromolecular complex;membrane;neuron projection;organelle;plasma membrane;protein complex;synapse;vesicle		C2	3D-structure;Calcium;Celljunction;Completeproteome;Lipid-binding;Membrane;Metal-binding;Proteintransport;Referenceproteome;Repeat;Synapse;Transport;Zinc;Zinc-finger		P47708
		Tesaglitazar ↑	Nolc1	-0.100802	-0.728435	-1.05243	-0.945299	-1.51163	0.110083	-0.425263	0.448039	-1.0164	-0.674978	-0.142272	-1.05958	-0.00595601	0.0636673	-0.29553	1.15467	1.66098	1.39232	1.30864	1.82017	+	5.32551	0.000266667	cellular component organization;cellular process;nucleus organization;organelle organization	cell part;intracellular non-membrane-bounded organelle;intracellular organelle;macromolecular complex;nucleolus;nucleoplasm;organelle;ribonucleoprotein complex;small nuclear ribonucleoprotein complex		SRP40_C	Completeproteome;Proteomicsidentification;Referenceproteome		E9Q5C9
		Tesaglitazar ↑	Slmap	-0.578355	-0.962594	-0.318565	-0.919284	-1.62396	-0.147727	-0.81581	-0.31371	-1.07775	0.153967	-0.903736	-0.1365	-0.509354	0.205742	0.780204	1.6455	1.45015	1.23588	1.21915	1.61675	+	5.09609	0.0006	multicellular organismal process;muscle contraction	cell part;extracellular space;membrane;microtubule organizing center;plasma membrane		FHA	Alternativesplicing;Cellmembrane;Coiledcoil;Completeproteome;Cytoplasm;Cytoskeleton;Directproteinsequencing;Membrane;Phosphoprotein;Proteomicsidentification;Referenceproteome;Transmembrane;Transmembranehelix		D3Z7V3;H7BX64;Q3URD3;Q3URD3-2
		Tesaglitazar ↑	Sik3	-0.0206476	-0.608336	-0.9076	-0.955525	-1.81521	0.51075	-0.0145379	1.2536	-0.750178	-0.437958	-0.0397132	-0.430221	-0.613679	-0.279584	-0.767938	0.718891	0.75868	0.261177	1.89999	2.23803	+	2.84026	0.00776562	anatomical structure development;anatomical structure morphogenesis;biological regulation;cellular metabolic process;cellular process;developmental process;growth;macromolecule metabolic process;macromolecule modification;metabolic process;multicellular organismal process;phosphorus metabolic process;primary metabolic process;protein metabolic process;protein modification process;protein phosphor…	cell part;cytoplasm		Pkinase	Alternativesplicing;ATP-binding;Completeproteome;Cytoplasm;Kinase;Magnesium;Metal-binding;Nucleotide-binding;Phosphoprotein;Proteomicsidentification;Referenceproteome;Serine/threonine-proteinkinase;Transferase		E9PU87;Q6P4S6
		Tesaglitazar ↑	Nmnat3	-0.563527	-0.542066	-0.870175	-0.923176	-1.66624	-0.75918	0.328784	0.547352	0.583947	0.0271028	-1.00193	0.756696	-0.57379	-0.863717	-0.871616	0.936239	0.872376	2.12967	1.02257	1.43069	+	4.00615	0.00186842	biosynthetic process;cellular metabolic process;cellular nitrogen compound metabolic process;cellular process;cofactor metabolic process;heterocycle metabolic process;metabolic process;nitrogen compound metabolic process;nucleobase-containing compound metabolic process;nucleobase-containing small molecule metabolic process;nucleotide metabolic process;primary metabolic process;response to stimulu…	cell part;intracellular membrane-bounded organelle;intracellular organelle;mitochondrion;organelle	Nicotinate and nicotinamide metabolism	CTP_transf_2	ATP-binding;Completeproteome;Mitochondrion;NAD;Nucleotide-binding;Nucleotidyltransferase;Pyridinenucleotidebiosynthesis;Referenceproteome;Transferase		Q99JR6
		Tesaglitazar ↑	Atg2b	-0.541841	-0.669201	-0.50405	-0.135537	-0.546799	-0.777872	-0.552722	-0.0491963	-0.274553	-0.396441	-0.574235	-0.666851	-0.808674	-0.601109	-0.893147	1.84723	1.06888	0.997661	1.83045	2.248	+	7.83611	0.00133333	autophagy;catabolic process;cell communication;cellular component assembly;cellular component organization;cellular metabolic process;cellular process;metabolic process;organelle assembly;organelle organization;response to external stimulus;response to extracellular stimulus;response to starvation;response to stimulus;response to stress;vacuole organization	cell part;lipid particle;membrane		ATG_C;Chorein_N	Alternativesplicing;Autophagy;Completeproteome;Lipiddroplet;Membrane;Phosphoprotein;Referenceproteome		Q80XK6
		Tesaglitazar ↑	Ube2o	0.872766	-0.963828	-0.801364	-0.353501	0.119724	-0.580239	0.200041	0.471004	-0.235757	-0.356232	-1.31739	-0.0683711	-2.51426	-0.614904	0.546653	1.2698	0.508056	0.848095	1.41829	1.5514	+	2.08856	0.0231167	biological regulation;cellular metabolic process;cellular process;endosome transport;establishment of localization;macromolecule metabolic process;macromolecule modification;metabolic process;primary metabolic process;protein metabolic process;protein modification by small protein conjugation or removal;protein modification process;transport;vesicle-mediated transport	cell part;cytoplasm;intracellular membrane-bounded organelle;intracellular organelle;nucleoplasm;nucleus;organelle	Ubiquitin mediated proteolysis	UQ_con	ATP-binding;Coiledcoil;Completeproteome;Cytoplasm;Ligase;Nucleotide-binding;Nucleus;Phosphoprotein;Referenceproteome;Ublconjugation;Ublconjugationpathway		Q6ZPJ3
		Tesaglitazar ↑	Prkacb	-0.520953	-0.682681	-0.64852	0.555541	-0.164297	-0.361855	-0.38434	0.8249	0.376315	-0.616572	-2.33236	-0.870952	-0.965545	-0.554232	0.131926	0.917569	0.974327	1.60841	0.851251	1.86207	+	3.21496	0.00470175	anatomical structure formation involved in morphogenesis;biological regulation;cellular metabolic process;cellular process;developmental process;macromolecule metabolic process;macromolecule modification;metabolic process;phosphorus metabolic process;primary metabolic process;protein metabolic process;protein modification process;protein phosphorylation;regulation of cell cycle;response to stimul…	cell part;centrosome;cytosol;extracellular organelle;intracellular membrane-bounded organelle;intracellular non-membrane-bounded organelle;intracellular organelle;macromolecular complex;membrane;microtubule organizing center;nucleus;organelle;plasma membrane;protein complex;vesicle	Amoebiasis;Apoptosis;Bile secretion;Calcium signaling pathway;Chemokine signaling pathway;Dilated cardiomyopathy;Endocrine and other factor-regulated calcium reabsorption;Gap junction;Gastric acid secretion;GnRH signaling pathway;Hedgehog signaling pathway;Insulin signaling pathway;Long-term potentiation;MAPK signaling pathway;Meiosis - yeast;Melanogenesis;Olfactory transduction;Oocyte meiosis;Pr…	Pkinase	Alternativesplicing;ATP-binding;cAMP;Cellmembrane;Completeproteome;Cytoplasm;Kinase;Lipoprotein;Membrane;Myristate;Nucleotide-binding;Nucleus;Phosphoprotein;Referenceproteome;Serine/threonine-proteinkinase;Transferase		P68181
		Tesaglitazar ↑	Pafah1b1	-0.534924	-0.525242	-0.650441	-0.440228	-1.15047	-0.603848	-0.252922	0.46914	0.755381	-0.179166	-1.60849	-0.245241	-1.42042	-0.627924	0.504747	1.29373	0.521499	1.9233	0.913185	1.85833	+	3.53677	0.00309787	anatomical structure development;anatomical structure formation involved in morphogenesis;anatomical structure morphogenesis;behavior;biological regulation;catabolic process;cell communication;cell development;cell differentiation;cell division;cell motility;cell proliferation;cell-cell signaling;cellular component assembly;cellular component disassembly;cellular component morphogenesis;cellular …	cell body;cell cortex;cell part;cell projection;centrosome;cilium;cytoplasm;cytoskeleton;cytosol;extracellular organelle;intracellular non-membrane-bounded organelle;intracellular organelle;kinetochore;macromolecular complex;membrane;microtubule organizing center;neuron projection;neuronal cell body;nuclear envelope;organelle;protein complex;site of polarized growth;vesicle	Ether lipid metabolism	LisH;WD40	3D-structure;Acetylation;Alternativesplicing;Cellcycle;Celldivision;Coiledcoil;Completeproteome;Cytoplasm;Cytoskeleton;Developmentalprotein;Differentiation;Directproteinsequencing;Lipiddegradation;Lipidmetabolism;Membrane;Microtubule;Mitosis;Neurogenesis;Nucleus;Referenceproteome;Repeat;Transport;WDrepeat		P63005
		Tesaglitazar ↑	Abi1	0.337262	0.154568	-1.06794	-0.954772	-1.47271	-0.449358	-0.138686	0.980039	0.698635	-0.643783	-1.27452	-1.08084	-1.35636	-0.209031	0.44325	1.50483	1.26566	1.28317	0.665961	1.31464	+	2.82036	0.00802303	anatomical structure development;anatomical structure formation involved in morphogenesis;anatomical structure morphogenesis;biological regulation;cell development;cellular component morphogenesis;cellular component organization;cellular metabolic process;cellular process;developmental process;macromolecule metabolic process;macromolecule modification;metabolic process;peptidyl-amino acid modific…	cell leading edge;cell part;cell projection;cytoskeleton;extracellular organelle;filopodium;intracellular;intracellular membrane-bounded organelle;intracellular non-membrane-bounded organelle;intracellular organelle;macromolecular complex;membrane;neuron projection;nucleus;organelle;protein complex;site of polarized growth;vesicle		Abi_HHR;SH3_1	Acetylation;Alternativesplicing;Celljunction;Cellmembrane;Cellprojection;Coiledcoil;Completeproteome;Cytoplasm;Cytoskeleton;Membrane;Nucleus;Phosphoprotein;Postsynapticcellmembrane;Proteomicsidentification;Referenceproteome;SH3domain;Synapse	Abi1-Wasl complex;Sos1-Abi1-Eps8 complex;Wave-2 complex;Wave-2 complex (Rac-activated)	B7ZCU0;B7ZCU2;B7ZCU3;B7ZCU4;B7ZCU5;J3QNK8;Q8CBW3;Q8CBW3-2;Q8CBW3-3;Q8CBW3-4;Q8CBW3-5
		Tesaglitazar ↑	Zbtb37	-0.8094	-0.824872	-0.148635	0.422718	-0.214208	-0.533433	-0.251816	0.712326	-1.06398	-0.482995	-0.958726	-1.30308	-1.38438	-0.0728774	0.30834	1.13506	1.24597	1.08169	0.672501	2.4698	+	3.06704	0.00576238		cell part;intracellular membrane-bounded organelle;intracellular organelle;nucleus;organelle		BTB	Completeproteome;Metal-binding;Nucleus;Referenceproteome;Repeat;Zinc;Zinc-finger		F7ALN1;Q8C3U9
		Tesaglitazar ↑	Pdcl	-0.704792	-0.981538	-0.0202962	-0.0237741	-0.388311	0.1255	-2.26892	-0.917945	0.293703	-0.464477	-0.581485	-0.388635	-0.446799	-0.672257	0.697226	1.20206	1.71808	1.42651	0.923852	1.4723	+	3.26529	0.00458934	biological regulation;cellular metabolic process;cellular process;macromolecule metabolic process;metabolic process;multicellular organismal process;neurological system process;primary metabolic process;protein folding;protein metabolic process;response to stimulus	cell part;cytoplasm		Phosducin	Acetylation;Chaperone;Completeproteome;Phosphoprotein;Referenceproteome;Sensorytransduction;Vision		Q9DBX2
		Tesaglitazar ↑	Lypd6b	-0.282674	-0.491801	-1.77833	-1.59051	-0.173728	-0.19	-1.72371	0.208018	-0.440691	-0.171567	0.104488	-0.098677	0.118274	-0.690046	1.19296	1.02648	1.06465	1.84326	0.956098	1.1175	+	3.08037	0.00573737		cell part;membrane;plasma membrane			Alternativesplicing;Cellmembrane;Completeproteome;Glycoprotein;GPI-anchor;Lipoprotein;Membrane;Referenceproteome;Signal		Q9D7F2;Q9D7F2-2
		Tesaglitazar ↑	Gak	0.229536	-0.478772	-0.741277	-0.269683	-0.197408	-0.751057	-0.854734	-0.449141	0.00661573	-0.688835	-0.100724	-1.40394	-1.241	-0.458804	0.231913	1.11948	2.11527	2.19846	0.523523	1.21058	+	4.14862	0.00153846	anatomical structure development;anatomical structure morphogenesis;biological regulation;cell cycle;cell development;cell differentiation;cellular component disassembly;cellular component organization;cellular membrane organization;cellular process;developmental process;endocytosis;endoplasmic reticulum organization;establishment of localization;Golgi organization;membrane invagination;membrane …	cell part;Golgi apparatus;intracellular membrane-bounded organelle;intracellular organelle;membrane;organelle		DnaJ;Pkinase;PTEN_C2	Acetylation;Alternativesplicing;ATP-binding;Cellcycle;Celljunction;Completeproteome;Cytoplasm;Golgiapparatus;Kinase;Nucleotide-binding;Phosphoprotein;Referenceproteome;Serine/threonine-proteinkinase;Transferase		Q99KY4;Q99KY4-2
		Tesaglitazar ↑	Nono	-0.11984	-0.173137	0.0627229	-0.573233	-0.18965	-1.57511	-0.930126	1.19976	-0.0423973	-0.77772	0.186576	-1.70304	-0.272926	-0.270641	-1.10677	0.687951	0.940518	1.61314	1.13835	1.90558	+	2.58724	0.0109985	biological regulation;biosynthetic process;cellular metabolic process;cellular nitrogen compound metabolic process;cellular process;DNA metabolic process;DNA recombination;DNA repair;macromolecule metabolic process;metabolic process;mRNA metabolic process;mRNA processing;nitrogen compound metabolic process;nucleobase-containing compound metabolic process;primary metabolic process;response to DNA …	cell part;intracellular membrane-bounded organelle;intracellular non-membrane-bounded organelle;intracellular organelle;membrane;nucleolus;nucleoplasm;nucleus;organelle		NOPS;RRM_1	3D-structure;Acetylation;Activator;Alternativesplicing;Biologicalrhythms;Coiledcoil;Completeproteome;Directproteinsequencing;DNA-binding;DNAdamage;DNArecombination;DNArepair;mRNAprocessing;mRNAsplicing;Nucleus;Phosphoprotein;Referenceproteome;Repeat;Repressor;RNA-binding;Transcription;Transcriptionregulation		Q99K48
		Tesaglitazar ↑	Entpd3	-0.572485	-1.5171	-1.61713	-0.387011	-0.782103	-0.945961	-1.4012	0.2169	0.870685	-0.368507	-0.70453	-0.193806	0.463327	1.26433	0.257557	0.727056	1.85727	0.993875	0.669402	1.16943	+	2.75116	0.00872143	catabolic process;cellular metabolic process;cellular nitrogen compound metabolic process;cellular process;metabolic process;nitrogen compound metabolic process;nucleobase-containing compound catabolic process;nucleobase-containing compound metabolic process;nucleobase-containing small molecule metabolic process;nucleotide metabolic process;primary metabolic process;small molecule metabolic proce…	cell part;membrane;plasma membrane	Purine metabolism;Pyrimidine metabolism	GDA1_CD39	Completeproteome;Hydrolase;Proteomicsidentification;Referenceproteome		Q8BFW6
		Tesaglitazar ↑	Rpl35	-1.48235	-1.08035	-0.678259	0.0709712	-0.179161	-0.746785	-0.60088	-0.0743656	-0.223425	-0.292521	0.504407	-1.93435	-0.6007	0.395629	0.0832373	1.28287	1.39654	1.71664	1.09608	1.34677	+	3.45839	0.00356923	biosynthetic process;cellular metabolic process;cellular process;macromolecule metabolic process;metabolic process;primary metabolic process;protein metabolic process;translation	cell part;intracellular non-membrane-bounded organelle;intracellular organelle;macromolecular complex;organelle;ribonucleoprotein complex;ribosome	Ribosome	Ribosomal_L29	Acetylation;Completeproteome;Referenceproteome;Ribonucleoprotein;Ribosomalprotein		Q6ZWV7
		Tesaglitazar ↑	Dnajc19	-0.871497	-0.628906	-1.43093	-0.686482	-0.433543	-0.396399	-0.958161	-0.936164	0.0896603	0.170162	-0.755147	-0.55211	-0.434314	0.01255	0.197805	1.88377	1.40534	1.6575	1.00204	1.66484	+	6.12248	0.000266667	anatomical structure development;developmental process;establishment of localization;multicellular organismal process;neurological system process;protein transport;transport	cell part;macromolecular complex;membrane;protein complex		DnaJ	Acetylation;Alternativesplicing;Chaperone;Completeproteome;Membrane;Mitochondrion;Mitochondrioninnermembrane;Phosphoprotein;Proteintransport;Proteomicsidentification;Referenceproteome;Translocation;Transmembrane;Transmembranehelix;Transport		D3Z5K6;G3X8S1;Q9CQV7;Q9CQV7-2;Q9CQV7-3
		Tesaglitazar ↑	Stt3a	-1.12182	0.394281	-0.0573344	-0.631177	-0.41076	-0.655172	-1.64642	-0.300288	-0.553033	-0.126575	0.51842	-1.57084	-0.288632	0.336927	-0.476736	0.814359	1.29545	2.41221	1.09094	0.976202	+	3.00474	0.00630698	carbohydrate metabolic process;cellular metabolic process;cellular process;macromolecule metabolic process;macromolecule modification;metabolic process;peptidyl-amino acid modification;primary metabolic process;protein glycosylation;protein metabolic process;protein modification process	cell part;macromolecular complex;membrane;protein complex	N-Glycan biosynthesis;Protein processing in endoplasmic reticulum;Various types of N-glycan biosynthesis	STT3	Completeproteome;Directproteinsequencing;Endoplasmicreticulum;Glycoprotein;Glycosyltransferase;Membrane;Referenceproteome;Transferase;Transmembrane;Transmembranehelix		P46978
		Tesaglitazar ↑	Vamp5	-1.2724	-1.49677	0.409388	-0.933894	-0.438243	0.0912883	-0.370419	1.22952	0.711193	0.317936	-0.103367	-0.485512	-1.49067	-1.52968	0.403262	1.3577	0.945814	1.82855	0.767283	0.0590262	+	2.39793	0.0145518	anatomical structure development;biological regulation;cell differentiation;cellular component organization;cellular membrane organization;cellular process;developmental process;establishment of localization;exocytosis;Golgi vesicle transport;membrane fusion;membrane organization;neurotransmitter transport;organelle fusion;organelle organization;protein transport;secretion;transport;vesicle organ…	cell part;cell surface;cytoplasmic membrane-bounded vesicle;endosome;extracellular organelle;intracellular membrane-bounded organelle;intracellular organelle;macromolecular complex;membrane;organelle;plasma membrane;protein complex;vesicle	SNARE interactions in vesicular transport	Synaptobrevin	Cellmembrane;Coiledcoil;Completeproteome;Developmentalprotein;Differentiation;Golgiapparatus;Membrane;Myogenesis;Phosphoprotein;Referenceproteome;Transmembrane;Transmembranehelix		Q9Z2P8
		Tesaglitazar ↑	Prep	-0.806274	-0.736646	0.198594	-0.75576	0.105962	-0.170987	0.187371	-0.646694	-0.0302419	-0.526627	-0.628938	-0.959768	-1.75912	-0.448363	0.171439	2.67957	1.08533	1.42725	1.01379	0.600113	+	3.53569	0.00310169	macromolecule metabolic process;metabolic process;primary metabolic process;protein metabolic process	cell part;cytoplasm;intracellular membrane-bounded organelle;intracellular organelle;membrane;nucleus;organelle		Peptidase_S9;Peptidase_S9_N	Acetylation;Completeproteome;Cytoplasm;Hydrolase;Protease;Referenceproteome;Serineprotease		Q9QUR6
		Tesaglitazar ↑	Adcy8	-1.8586	-0.957711	-0.448147	-0.983769	0.230061	0.413734	0.43512	-0.235443	-0.130114	-0.687435	-0.502871	0.0210912	-0.432933	-0.995064	-0.411785	2.33334	1.0385	1.56386	0.238755	1.36942	+	3.48574	0.00327843	behavior;biological regulation;cellular process;multicellular organismal process;neurological system process;response to stimulus;signal transduction	cell part;membrane;plasma membrane	Bile secretion;Calcium signaling pathway;Chemokine signaling pathway;Dilated cardiomyopathy;Gap junction;Gastric acid secretion;GnRH signaling pathway;Long-term potentiation;Melanogenesis;Oocyte meiosis;Pancreatic secretion;Progesterone-mediated oocyte maturation;Purine metabolism;Salivary secretion;Taste transduction;Vascular smooth muscle contraction	DUF1053;Guanylate_cyc	ATP-binding;cAMPbiosynthesis;Completeproteome;Glycoprotein;Lyase;Magnesium;Membrane;Metal-binding;Nucleotide-binding;Referenceproteome;Repeat;Transmembrane;Transmembranehelix	Caveolar macromolecular signaling complex;Caveolar macromolecular signaling complex, using anti-Cav-3	P97490
		Tesaglitazar ↑	Dync1i2	-0.773457	-1.03865	0.878281	-0.268204	-0.464623	1.37405	-0.333223	0.385234	0.203096	0.091994	-0.14917	-1.179	-1.6706	-1.68234	-0.641738	1.82248	1.04776	1.17323	0.806656	0.418228	+	3.21293	0.00468605	cellular component movement;cellular process;establishment of localization;transport	cell part;centrosome;intracellular non-membrane-bounded organelle;intracellular organelle;macromolecular complex;microtubule organizing center;organelle;protein complex;vesicle	Phagosome;Vasopressin-regulated water reabsorption	Dynein_IC2;WD40	Acetylation;Completeproteome;Cytoplasm;Cytoskeleton;Dynein;Microtubule;Motorprotein;Phosphoprotein;Proteomicsidentification;Referenceproteome;Repeat;Transport;WDrepeat		A2BFF5;A2BFF8;A2BFF9;O88487;Q3TPJ8
		Tesaglitazar ↑	Wdr61	-0.923151	-0.159509	0.465939	-0.824253	-0.658847	0.355727	-1.53736	-0.997517	-0.155667	-1.29405	-0.000306064	-0.479922	-1.25657	0.319421	1.213	1.81444	1.40296	1.25758	0.328883	1.1292	+	2.40673	0.0143506	biological regulation;biosynthetic process;catabolic process;cellular component organization;cellular metabolic process;cellular nitrogen compound metabolic process;cellular process;chromatin modification;chromatin organization;chromosome organization;histone modification;macromolecule metabolic process;macromolecule modification;metabolic process;mRNA metabolic process;nitrogen compound metaboli…	cell part;cytoplasm;intracellular membrane-bounded organelle;intracellular organelle;macromolecular complex;nucleoplasm;nucleus;organelle;protein complex;transcription elongation factor complex	RNA degradation	WD40	Acetylation;Completeproteome;Cytoplasm;Nucleus;Proteomicsidentification;Referenceproteome;Repeat;Transcription;Transcriptionregulation;WDrepeat;Wntsignalingpathway		D6RDC7;D6RJ72;Q8BVQ0;Q9ERF3
		Tesaglitazar ↑	Fam196b	0.0114882	0.501498	1.07668	-0.446001	-1.23835	0.120954	0.924149	-0.520167	-0.517454	-0.021773	-0.788277	-0.850241	-2.42164	-0.774033	-0.397049	0.692794	0.774236	1.61874	1.47568	0.778764	+	2.65934	0.00998046				FAM196	Coiledcoil;Completeproteome;Referenceproteome		Q6GQV1
		Tesaglitazar ↑	Mapk8ip3	0.299901	0.0235639	0.0490383	-0.500884	-0.448385	0.363136	0.798732	0.669106	-1.14643	0.477407	-0.346005	-1.8616	-1.31706	-1.29696	-1.24741	1.19253	1.75009	0.320766	1.31547	0.905002	+	3.98564	0.001825	anatomical structure development;anatomical structure morphogenesis;biological regulation;cellular metabolic process;cellular process;developmental process;embryo development;establishment of localization;localization;locomotion;macromolecule metabolic process;macromolecule modification;metabolic process;multicellular organismal process;phosphorus metabolic process;post-embryonic development;prim…	cell part;cell projection;cytoplasm;cytoplasmic membrane-bounded vesicle;endoplasmic reticulum;intracellular membrane-bounded organelle;intracellular organelle;membrane;neuron projection;organelle;plasma membrane;site of polarized growth;vesicle	MAPK signaling pathway	Jnk-SapK_ap_N	Alternativesplicing;Cellprojection;Coiledcoil;Completeproteome;Cytoplasm;Cytoplasmicvesicle;Golgiapparatus;Phosphoprotein;Proteomicsidentification;Referenceproteome		E9Q6E0;J3QNR6;K3W4S4;Q9ESN9;Q9ESN9-2;Q9ESN9-3;Q9ESN9-4;Q9ESN9-6
		Tesaglitazar ↑	Rgs7	0.441923	0.0681509	0.115286	0.669952	-0.511437	0.17873	0.435285	-1.49134	-0.97922	0.270279	-1.07044	-1.68427	-0.657493	-1.6776	0.206195	1.34771	1.15787	0.927486	0.505137	1.74779	+	2.96637	0.00670246	biological regulation;cellular process;response to stimulus;signal transduction	cell part;cytoplasm;intracellular membrane-bounded organelle;intracellular organelle;macromolecular complex;membrane;nucleus;organelle;plasma membrane;protein complex		DEP;G-gamma;RGS	Completeproteome;Proteomicsidentification;Referenceproteome		A0A0A6YW36
		Tesaglitazar ↑	Armt1	0.569691	-0.898516	0.390244	-0.830791	-1.35014	0.504853	0.164006	-1.36872	-0.832864	-0.262632	-0.727436	-1.11195	-0.87799	-0.491313	0.887716	0.74303	1.90632	1.58927	1.07818	0.919052	+	2.34166	0.0159197	biological regulation;cellular metabolic process;cellular process;macromolecule metabolic process;macromolecule modification;metabolic process;one-carbon metabolic process;primary metabolic process;protein alkylation;protein metabolic process;protein modification process;response to DNA damage stimulus;response to stimulus;response to stress;small molecule metabolic process			DUF89	Acetylation;Alternativesplicing;Completeproteome;DNAdamage;Methylation;Methyltransferase;Referenceproteome;S-adenosyl-L-methionine;Transferase		A6H630
		Tesaglitazar ↑	Gorasp1	-0.60134	-0.0561515	-1.09266	-0.750354	0.195269	1.39768	-0.359467	-0.353763	1.63096	0.622939	-1.30362	-0.302206	-1.71742	-0.0775367	-1.64632	0.880672	0.541501	1.18945	0.802006	1.00035	+	2.92828	0.00708497	biological regulation;carbohydrate metabolic process;cellular component organization;cellular metabolic process;cellular process;establishment of localization;Golgi organization;macromolecule metabolic process;macromolecule modification;metabolic process;organelle organization;primary metabolic process;protein glycosylation;protein metabolic process;protein modification process;protein transport;…	cell part;cytoplasm;Golgi apparatus;intracellular membrane-bounded organelle;intracellular organelle;membrane;organelle		GRASP55_65	Completeproteome;Golgiapparatus;Lipoprotein;Membrane;Myristate;Phosphoprotein;Proteintransport;Referenceproteome;Transport		Q91X51
		Tesaglitazar ↑	Rab8b	-0.325465	0.26015	-0.672413	-1.34241	-1.15137	-0.20358	0.605574	0.0562293	0.299357	1.29484	-0.767145	-0.348159	-0.156305	-1.62858	-1.3626	1.04352	1.65517	1.59401	-0.0563439	1.20552	+	3.27585	0.00449367	biological regulation;cell junction organization;cellular component organization;cellular localization;cellular membrane organization;cellular process;establishment of localization;exocytosis;immune system process;localization;membrane docking;membrane fusion;membrane organization;metabolic process;organelle fusion;organelle organization;plasma membrane organization;protein targeting;protein tran…	cell part;cytoplasmic membrane-bounded vesicle;endosome;extracellular organelle;intracellular membrane-bounded organelle;intracellular organelle;membrane;microbody;mitochondrion;organelle;plasma membrane;vesicle		Ras	Cellmembrane;Completeproteome;Cytoplasmicvesicle;GTP-binding;Lipoprotein;Membrane;Methylation;Nucleotide-binding;Phosphoprotein;Prenylation;Proteintransport;Referenceproteome;Transport		P61028
		Tesaglitazar ↑	Larp7	0.148036	-0.0697422	-0.639928	-0.864732	-0.971464	0.563057	-0.990641	-0.616289	-0.39984	1.36029	-0.554718	-0.556394	-1.22384	-0.647301	-1.04861	0.599908	1.45574	1.34515	1.09663	2.0147	+	3.48716	0.00330435	biological regulation;cellular metabolic process;cellular nitrogen compound metabolic process;cellular process;macromolecule metabolic process;metabolic process;nitrogen compound metabolic process;nucleobase-containing compound metabolic process;primary metabolic process;RNA metabolic process;RNA processing	cell part;cytoplasm;Golgi apparatus;intracellular membrane-bounded organelle;intracellular organelle;macromolecular complex;nucleoplasm;nucleus;organelle;ribonucleoprotein complex		La;RRM_1;RRM_3	Acetylation;Alternativesplicing;Completeproteome;Nucleus;Phosphoprotein;Referenceproteome;RNA-binding		Q05CL8
		Tesaglitazar ↑	Homer1	0.246739	-0.74002	0.0457613	1.36079	-0.424838	1.66951	-0.158264	-0.0749085	0.625336	0.369061	-2.09188	-1.47127	-1.32147	-1.5031	0.523387	0.910214	0.967437	0.533783	0.262941	0.270802	+	2.13403	0.0215629	anatomical structure development;behavior;biological regulation;cell development;cellular process;developmental process;homeostatic process;localization;multicellular organismal process;muscle contraction;regulation of transport;response to chemical stimulus;response to stimulus;rhythmic process;signal transduction	apical part of cell;cell body;cell part;cell projection;cytoplasm;membrane;neuron projection;neuronal cell body;plasma membrane;synapse		WH1	Alternativesplicing;Celljunction;Cellmembrane;Coiledcoil;Completeproteome;Cytoplasm;Membrane;Postsynapticcellmembrane;Referenceproteome;Synapse	GluR delta-2 complex, postsynaptic (GluR delta-2, Shank1, Shank2, mGluR1 alpha, Homer, PSD-95)	Q9Z2Y3
		GLP-1RA ↑	Slc35g2	0.521189	-0.524867	0.035541	0.11085	1.26602	0.118405	-0.554343	-0.767958	-2.67623	-1.82089	1.68619	0.512813	0.985671	0.457985	0.32811	0.593523	0.226179	0.44371	-0.405572	-0.536323	+	2.21794	0.0190559		cell part;Golgi apparatus;intracellular membrane-bounded organelle;intracellular organelle;membrane;organelle;plasma membrane		EamA	Completeproteome;Membrane;Phosphoprotein;Referenceproteome;Repeat;Transmembrane;Transmembranehelix		D3YVE8
		GLP-1RA ↑	Prps1l3;Prps1	-1.40968	0.300523	0.176298	0.551381	0.606253	-0.21435	-1.47417	-0.779448	-1.35954	-1.844	1.41335	0.172357	1.82216	1.03662	-0.46869	-0.434445	1.01296	0.394266	0.313737	0.184406	+	2.20538	0.0193947	alcohol metabolic process;anatomical structure development;anatomical structure morphogenesis;biosynthetic process;carbohydrate metabolic process;cellular aromatic compound metabolic process;cellular metabolic process;cellular nitrogen compound metabolic process;cellular process;developmental process;heterocycle metabolic process;metabolic process;nitrogen compound metabolic process;nucleobase-co…	macromolecular complex;protein complex	Pentose phosphate pathway;Purine metabolism	Pribosyl_synth;Pribosyltran_N	ATP-binding;Completeproteome;Directproteinsequencing;Kinase;Magnesium;Metal-binding;Nucleotide-binding;Nucleotidebiosynthesis;Referenceproteome;Transferase		G3UXL2;Q9D7G0
		GLP-1RA ↑	Commd1	-1.1211	-0.573935	0.188461	1.01102	1.28707	-0.605082	-1.5025	-0.862105	-1.48297	-0.981332	1.81343	-0.0892076	1.43774	0.949779	0.0809468	0.226124	0.554148	-1.10007	0.254961	0.514614	+	2.04316	0.0247036	biological regulation;biosynthetic process;cellular homeostasis;cellular ion homeostasis;cellular metabolic process;cellular nitrogen compound metabolic process;cellular process;establishment of localization;Golgi vesicle transport;homeostatic process;macromolecule metabolic process;metabolic process;nitrogen compound metabolic process;nucleobase-containing compound metabolic process;primary meta…	cell part;cytoplasm;cytoplasmic membrane-bounded vesicle;endosome;extracellular organelle;intracellular membrane-bounded organelle;intracellular organelle;macromolecular complex;membrane;nucleoplasm;nucleus;organelle;protein complex;ubiquitin ligase complex;vesicle		HCaRG	Completeproteome;Copper;Cytoplasm;Cytoplasmicvesicle;Endosome;Membrane;Metal-binding;Nucleus;Proteintransport;Proteomicsidentification;Referenceproteome;Transcription;Transcriptionregulation;Transport;Ublconjugation;Ublconjugationpathway		Q8K4M5;Q8VI86
		GLP-1RA ↑	Aldh7a1	-0.333728	1.1596	1.63187	1.19237	0.736245	-0.258364	-1.38473	-0.604888	-1.51951	-1.93811	0.687284	0.31185	1.59868	0.139707	-0.821186	0.436501	-0.130723	-0.337742	-0.599733	0.0345993	+	2.65336	0.0100226	alcohol metabolic process;amine metabolic process;biosynthetic process;cellular amino acid metabolic process;cellular ketone metabolic process;cellular metabolic process;cellular nitrogen compound metabolic process;cellular process;metabolic process;nitrogen compound metabolic process;organic acid metabolic process;primary metabolic process;small molecule metabolic process	cell part;cytoplasm;cytosol;extracellular organelle;intracellular membrane-bounded organelle;intracellular organelle;mitochondrion;nucleus;organelle;vesicle	Arginine and proline metabolism;Ascorbate and aldarate metabolism;beta-Alanine metabolism;Fatty acid metabolism;Glycerolipid metabolism;Glycine, serine and threonine metabolism;Glycolysis / Gluconeogenesis;Histidine metabolism;Lysine biosynthesis;Lysine degradation;Propanoate metabolism;Pyruvate metabolism;Tryptophan metabolism;Valine, leucine and isoleucine degradation	Aldedh	Acetylation;Alternativesplicing;Completeproteome;Cytoplasm;Mitochondrion;NAD;Nucleus;Oxidoreductase;Referenceproteome;Transitpeptide		Q9DBF1-2
		GLP-1RA ↑	Tspan33	0.612023	0.873147	0.603123	1.38309	0.06254	0.0218313	-1.63014	-1.67366	-1.02369	-1.05816	0.597165	0.56064	0.400568	1.51947	0.942745	-1.75191	0.0462397	0.524008	-0.694141	-0.314894	+	3.25339	0.00454154	establishment of localization;macromolecule metabolic process;metabolic process;primary metabolic process;protein maturation;protein metabolic process	cell part;cell surface;membrane;plasma membrane		Tetraspannin	Alternativesplicing;Completeproteome;Disulfidebond;Glycoprotein;Membrane;Referenceproteome;Transmembrane;Transmembranehelix		Q8R3S2;Q8R3S2-2
		GLP-1RA ↑	Coq9	-0.419171	0.00745464	0.44624	0.883966	0.327536	-1.04854	-1.26892	-0.947718	0.0050716	-1.4939	2.46751	0.696989	1.09648	1.08371	0.986213	-0.863985	-0.684829	-0.0457666	-0.638818	-0.589528	+	4.48729	0.00108108	biosynthetic process;cellular ketone metabolic process;cellular metabolic process;cellular process;cofactor metabolic process;generation of precursor metabolites and energy;metabolic process;small molecule metabolic process	cell part;intracellular membrane-bounded organelle;intracellular organelle;mitochondrion;organelle		COQ9	Acetylation;Completeproteome;Lipid-binding;Mitochondrion;Phosphoprotein;Referenceproteome;Transitpeptide;Ubiquinonebiosynthesis		Q8K1Z0
		GLP-1RA ↑	Rprd2	-0.515379	0.0526361	-1.00333	0.802017	0.281137	0.264505	-1.67517	-1.33373	-0.463335	-1.30255	0.889474	0.36803	1.08063	1.16967	1.97134	-0.981007	-0.175548	1.17695	0.209391	-0.815739	+	2.25511	0.0179207		cell part;DNA-directed RNA polymerase II, holoenzyme;macromolecular complex;protein complex		CTD_bind	Alternativesplicing;Completeproteome;Phosphoprotein;Referenceproteome		A0A0G2JFW6;Q6NXI6;Q6NXI6-2
		GLP-1RA ↑	Gad1	0.0453155	0.0686166	-0.61426	1.15183	1.15058	-1.13943	-1.67859	-0.766385	-0.278073	-1.39649	0.896011	1.80957	-0.575881	0.79018	1.87611	-0.529159	-0.539336	0.119245	-0.295634	-0.094217	+	2.64277	0.0101894	behavior;behavioral interaction between organisms;biological regulation;biosynthetic process;cellular ketone metabolic process;cellular metabolic process;cellular process;metabolic process;multi-organism process;neurotransmitter metabolic process;organic acid metabolic process;response to stimulus;small molecule metabolic process	cell cortex;cell part;cell projection;cytoplasm;intracellular;intracellular membrane-bounded organelle;intracellular organelle;mitochondrion;neuron projection;organelle;synapse	Alanine, aspartate and glutamate metabolism;beta-Alanine metabolism;Butanoate metabolism;Taurine and hypotaurine metabolism;Type I diabetes mellitus	Pyridoxal_deC	Completeproteome;Decarboxylase;Lyase;Neurotransmitterbiosynthesis;Pyridoxalphosphate;Referenceproteome		P48318
		GLP-1RA ↑	Snrpd2	0.727187	0.417323	0.713219	0.6549	0.731523	-1.5423	-0.701179	0.477076	-0.0722406	-2.69477	1.25399	0.565809	0.68789	1.05457	-0.0145739	-1.17355	-0.491212	-0.571355	-0.730892	0.708574	+	2.10176	0.0226422	cellular component assembly;cellular component organization;cellular macromolecular complex assembly;cellular process;macromolecular complex assembly;ribonucleoprotein complex assembly	cell part;cytosol;extracellular organelle;macromolecular complex;organelle;protein complex;ribonucleoprotein complex;small nuclear ribonucleoprotein complex;spliceosomal complex;vesicle	Spliceosome	LSM	Acetylation;Completeproteome;Cytoplasm;mRNAprocessing;mRNAsplicing;Nucleus;Phosphoprotein;Referenceproteome;Ribonucleoprotein;Spliceosome		P62317
		GLP-1RA ↑	Amigo2	0.791168	-0.735555	-0.619566	1.28442	0.0066072	-2.28947	-0.401015	-1.04292	-0.107511	-1.66045	0.911474	0.847074	1.22156	0.915971	0.657096	-0.209426	-0.884081	0.232167	-0.0768514	1.1593	+	2.30976	0.0165125	anatomical structure development;biological adhesion;biological regulation;cell adhesion;cellular process;developmental process	cell part;intracellular membrane-bounded organelle;intracellular organelle;membrane;nucleus;organelle;plasma membrane		LRR_7;LRR_8	Celladhesion;Cellmembrane;Completeproteome;Disulfidebond;Glycoprotein;Immunoglobulindomain;Leucine-richrepeat;Membrane;Nucleus;Referenceproteome;Repeat;Signal;Transmembrane;Transmembranehelix		Q80ZD9
		GLP-1RA ↑	Fnd3c2	-2.24447	-0.768978	-0.618268	-0.472935	-0.0688635	-0.210449	-0.686596	-0.353603	-0.661034	-0.519948	0.70194	-1.41299	0.231863	1.82586	0.731152	0.241402	0.919069	0.846494	0.939764	1.58059	+	2.05788	0.0241686				fn3	Completeproteome;Proteomicsidentification;Referenceproteome		A2AP83
		GLP-1RA ↑	Akt2	0.0614239	-1.16892	-0.758202	-0.257228	-1.44188	-0.256799	-0.707149	0.387301	-0.872184	-1.45518	0.0584286	-0.801518	-0.11404	1.65587	0.20957	0.65581	1.36754	0.528141	0.726309	2.1827	+	2.34061	0.0159245	alcohol metabolic process;biological regulation;biosynthetic process;carbohydrate metabolic process;carbohydrate transport;cell death;cellular component organization;cellular localization;cellular membrane organization;cellular metabolic process;cellular process;death;energy reserve metabolic process;establishment of localization;generation of precursor metabolites and energy;localization;macromo…	cell cortex;cell part;intracellular membrane-bounded organelle;intracellular organelle;membrane;nucleus;organelle;plasma membrane	Acute myeloid leukemia;Adipocytokine signaling pathway;Apoptosis;B cell receptor signaling pathway;Carbohydrate digestion and absorption;Chagas disease (American trypanosomiasis);Chemokine signaling pathway;Chronic myeloid leukemia;Colorectal cancer;Endometrial cancer;ErbB signaling pathway;Fc epsilon RI signaling pathway;Fc gamma R-mediated phagocytosis;Focal adhesion;Glioma;Hepatitis C;Insulin …	PH;Pkinase;Pkinase_C	Acetylation;Apoptosis;ATP-binding;Carbohydratemetabolism;Cellmembrane;Completeproteome;Cytoplasm;Developmentalprotein;Disulfidebond;Glucosemetabolism;Glycogenbiosynthesis;Glycogenmetabolism;Glycoprotein;Kinase;Membrane;Nucleotide-binding;Nucleus;Phosphoprotein;Proteomicsidentification;Referenceproteome;Serine/threonine-proteinkinase;Sugartransport;Transferase;Translationregulation;Transport;Ublco…		F8WHG5;Q60823
		GLP-1RA ↑	Lap3	-0.384293	-1.23105	0.179992	-0.622465	-1.5711	0.133977	-0.692217	-0.491616	-1.79588	-0.116011	-0.0615682	-1.07365	1.27989	1.06602	0.624051	0.899021	1.38644	-0.0449422	1.61452	0.900865	+	2.04247	0.0247059		cell part;cytoplasm;extracellular organelle;intracellular membrane-bounded organelle;intracellular organelle;mitochondrion;nucleoplasm;nucleus;organelle;vesicle	Arginine and proline metabolism;Glutathione metabolism	Peptidase_M17;Peptidase_M17_N	Acetylation;Alternativeinitiation;Aminopeptidase;Completeproteome;Cytoplasm;Directproteinsequencing;Hydrolase;Magnesium;Manganese;Metal-binding;Phosphoprotein;Protease;Referenceproteome;Zinc		Q9CPY7;Q9CPY7-2
		GLP-1RA ↑	Hp1bp3	0.503013	-0.60776	0.0318609	0.0510898	-0.859945	-1.32166	-1.21434	-0.91499	-1.67999	0.0291325	1.32078	0.367328	-0.0786837	-0.712762	0.808835	1.14863	2.32092	-0.2407	0.966434	0.0827915	+	2.04886	0.0245261	biological regulation;cellular component assembly;cellular component organization;cellular macromolecular complex assembly;cellular process;chromatin organization;chromosome organization;macromolecular complex assembly;organelle organization;response to chemical stimulus;response to stimulus;response to stress	cell part;chromosome;intracellular membrane-bounded organelle;intracellular non-membrane-bounded organelle;intracellular organelle;macromolecular complex;nucleosome;nucleus;organelle		Linker_histone	Acetylation;Alternativesplicing;Chromosome;Completeproteome;DNA-binding;Nucleus;Phosphoprotein;Referenceproteome;Repeat		Q3TEA8-2
		GLP-1RA ↑	Grid1	0.139816	-0.47107	-0.529534	0.685245	-0.0166402	-0.990844	-0.0567188	-2.07166	-1.50825	-1.11053	-0.17961	0.737939	0.833104	1.103	0.784622	-0.190978	1.24717	-0.0356091	2.07975	-0.449194	+	2.24675	0.0180912	behavior;behavioral interaction between organisms;biological regulation;cell communication;cell-cell signaling;cellular process;establishment of localization;ion transport;multi-organism process;response to stimulus;signal transduction;signaling;transmembrane transport;transport	cell part;cell projection;extracellular organelle;macromolecular complex;membrane;neuron projection;organelle;protein complex;receptor complex;vesicle	Neuroactive ligand-receptor interaction	ANF_receptor;Lig_chan	Celljunction;Cellmembrane;Completeproteome;Glycoprotein;Ionchannel;Iontransport;Ligand-gatedionchannel;Membrane;Postsynapticcellmembrane;Receptor;Referenceproteome;Signal;Synapse;Transmembrane;Transmembranehelix;Transport		Q61627
		GLP-1RA ↑	Stmn3	-0.556979	-0.199236	-1.36253	-0.550266	0.168148	-0.574033	-1.21457	-1.15013	-0.956187	-0.765335	1.76909	0.379126	1.60174	0.0988409	-0.369117	-0.138211	1.56185	0.672991	1.70968	-0.124865	+	2.4716	0.0132153	biological regulation;cellular component disassembly;cellular component organization;cellular process;cytoskeleton organization;organelle organization;protein depolymerization;regulation of organelle organization	cell part;cell projection;cytoplasm;Golgi apparatus;intracellular membrane-bounded organelle;intracellular organelle;neuron projection;organelle;site of polarized growth		Stathmin	Cellprojection;Coiledcoil;Completeproteome;Golgiapparatus;Lipoprotein;Palmitate;Phosphoprotein;Referenceproteome		O70166
		GLP-1RA ↑	Chchd6	0.12553	0.610257	-0.948913	-0.70498	-0.080139	-1.44286	-0.921795	-0.677299	-0.463017	-2.08266	1.59945	1.32052	0.673042	0.916607	0.184982	0.390023	1.08137	0.103952	1.21962	-0.903702	+	2.83008	0.00789147	cellular component organization;cellular membrane organization;cellular process;membrane organization;mitochondrion organization;organelle organization;response to DNA damage stimulus;response to stimulus;response to stress	cell part;intracellular membrane-bounded organelle;intracellular organelle;membrane;mitochondrion;organelle		DUF737	Coiledcoil;Completeproteome;Disulfidebond;Lipoprotein;Membrane;Mitochondrion;Mitochondrioninnermembrane;Myristate;Phosphoprotein;Proteomicsidentification;Referenceproteome		E9Q4M4;Q91VN4
		GLP-1RA ↑	Phlpp2	-0.0962876	0.501094	-1.04816	-0.919026	0.390305	-0.783403	-1.89564	-0.642291	-0.366542	-1.04981	0.396854	-0.658577	1.38369	0.0526046	-0.0931071	1.50885	-0.075774	1.93962	1.49158	-0.0359779	+	2.06893	0.0238471	cellular metabolic process;cellular process;macromolecule metabolic process;macromolecule modification;metabolic process;phosphorus metabolic process;primary metabolic process;protein dephosphorylation;protein metabolic process;protein modification process	cell part;cytoplasm;intracellular membrane-bounded organelle;intracellular organelle;membrane;nucleus;organelle;photoreceptor inner segment		LRR_4;LRR_7;LRR_8;PP2C	Completeproteome;Cytoplasm;Hydrolase;Leucine-richrepeat;Manganese;Membrane;Metal-binding;Nucleus;Proteinphosphatase;Proteomicsidentification;Referenceproteome;Repeat;Tumorsuppressor		J3QM82;Q8BXA7
		GLP-1RA ↑	Caly	0.0425247	-0.486988	0.157867	-1.04091	-0.325289	-0.898579	-1.26419	-0.590951	-0.252519	-1.93164	0.152184	-0.619598	0.768379	1.00258	0.809597	-0.484599	0.909422	2.19599	0.323847	1.53288	+	2.31392	0.0164424	biological regulation;cellular component assembly;cellular component organization;cellular macromolecular complex assembly;cellular membrane organization;cellular process;endocytosis;establishment of localization;macromolecular complex assembly;membrane invagination;membrane organization;organelle organization;protein complex assembly;regulation of transport;response to stimulus;signal transducti…	cell part;intracellular organelle;membrane;organelle;vesicle		Calcyon	Cellmembrane;Completeproteome;Cytoplasmicvesicle;Endocytosis;Membrane;Referenceproteome;Transmembrane;Transmembranehelix		Q9DCA7
		GLP-1RA ↑	Exosc6	0.233223	1.40907	0.200477	-1.30042	-1.09411	-0.430699	-1.70581	-0.377494	-1.20553	-2.13184	0.978435	0.466896	0.93288	0.88157	0.366861	0.708696	0.900743	0.178557	0.541976	0.44652	+	2.6178	0.010489	biological regulation;cell activation;cellular metabolic process;cellular nitrogen compound metabolic process;cellular process;DNA metabolic process;DNA modification;DNA recombination;immune system process;macromolecule metabolic process;macromolecule modification;metabolic process;nitrogen compound metabolic process;nucleobase-containing compound metabolic process;primary metabolic process;regul…	cell part;cytoplasm;exosome (RNase complex);intracellular non-membrane-bounded organelle;intracellular organelle;macromolecular complex;nucleolus;organelle;protein complex	RNA degradation	RNase_PH	Completeproteome;Cytoplasm;Exosome;Nucleus;Referenceproteome;RNA-binding;rRNAprocessing		Q8BTW3
		GLP-1RA ↑	Znf326	0.313037	0.517558	-0.366653	-1.10819	-1.20051	-0.663435	-1.44586	-1.36492	-1.10715	-1.37281	0.294227	1.00118	1.60654	0.228524	0.808082	-0.0662901	1.0977	0.922823	0.76133	1.14482	+	4.07463	0.00158273	biological regulation;biosynthetic process;cellular metabolic process;cellular nitrogen compound metabolic process;cellular process;macromolecule metabolic process;metabolic process;mRNA metabolic process;mRNA processing;nitrogen compound metabolic process;nucleobase-containing compound metabolic process;primary metabolic process;RNA metabolic process;RNA processing;RNA splicing	cell part;intracellular membrane-bounded organelle;intracellular organelle;macromolecular complex;nucleoplasm;nucleus;organelle;ribonucleoprotein complex;spliceosomal complex		AKAP95	Acetylation;Activator;Alternativesplicing;Completeproteome;DNA-binding;Metal-binding;mRNAprocessing;mRNAsplicing;Nucleus;Phosphoprotein;Referenceproteome;Repeat;Transcription;Transcriptionregulation;Zinc;Zinc-finger		O88291
		GLP-1RA ↑	Sphkap	-0.0196336	0.162126	-0.971709	-0.658037	-2.18487	-0.564136	-0.798685	-0.555511	-0.350306	-1.29379	-0.758533	0.744067	0.602309	1.3873	1.59324	1.14611	0.518916	1.0219	-0.101883	1.08111	+	2.36972	0.0152379	biological regulation	cell part;extracellular organelle;intracellular membrane-bounded organelle;intracellular organelle;mitochondrion;organelle;vesicle		AKAP_110	Alternativesplicing;Completeproteome;Cytoplasm;Proteomicsidentification;Referenceproteome		E9PUC4;Q6NSW3;Q6NSW3-2;Q6NSW3-3;Q6NSW3-4
		GLP-1RA ↑	Emd	1.02289	0.718243	-0.501802	0.346679	-0.0444961	0.0962671	-1.66776	-0.776104	-1.71864	-2.01135	-0.183334	0.0876622	1.01856	0.535886	1.60056	-0.294244	1.37157	0.132238	0.734771	-0.467604	+	2.25511	0.0179399	biological regulation;cell differentiation;cellular process;developmental process;regulation of transport;response to chemical stimulus;response to stimulus	cell part;endoplasmic reticulum;intracellular membrane-bounded organelle;intracellular organelle;macromolecular complex;membrane;nuclear envelope;nucleus;organelle;protein complex	Arrhythmogenic right ventricular cardiomyopathy (ARVC);Dilated cardiomyopathy;Hypertrophic cardiomyopathy (HCM)	LEM	Acetylation;Actin-binding;Completeproteome;Membrane;Microtubule;Nucleus;Phosphoprotein;Proteomicsidentification;Referenceproteome;Transmembrane;Transmembranehelix		O08579;Q3THM8
		GLP-1RA ↑	Gm10250;Atp5h	0.196551	-0.582344	0.518456	-0.0628247	0.718745	-1.38822	-0.999601	-0.859003	-0.833578	-2.07542	-1.04536	0.0777499	1.51127	1.72626	0.683991	-0.104209	-0.0213944	0.866857	1.132	0.540067	+	2.42614	0.0139665	biosynthetic process;cellular metabolic process;cellular nitrogen compound metabolic process;cellular process;establishment of localization;heterocycle metabolic process;hydrogen transport;ion transport;metabolic process;nitrogen compound metabolic process;nucleobase-containing compound metabolic process;nucleobase-containing small molecule metabolic process;nucleotide metabolic process;primary m…	cell part;cytoplasm;extracellular organelle;intracellular membrane-bounded organelle;intracellular organelle;macromolecular complex;membrane;mitochondrion;nucleoplasm;organelle;protein complex;proton-transporting two-sector ATPase complex;vesicle	Alzheimer's disease;Huntington's disease;Oxidative phosphorylation;Parkinson's disease	Mt_ATP-synt_D	Acetylation;CF(0);Completeproteome;Directproteinsequencing;Hydrogeniontransport;Iontransport;Membrane;Mitochondrion;Mitochondrioninnermembrane;Referenceproteome;Transport		G3X9L6;Q9DCX2
		GLP-1RA ↑	Tab1	0.161785	-0.184609	-0.277064	-0.382081	0.211599	-0.825928	-0.466764	-0.489464	-1.63341	-1.97258	-1.1368	2.24652	0.865436	1.13674	1.2955	0.248066	0.824288	0.386437	-0.114573	0.1069	+	2.24989	0.0180641	anatomical structure development;anatomical structure morphogenesis;biological regulation;cellular process;developmental process;embryo development;regulation of protein modification process;response to stimulus;signal transduction	cell part;cytoplasm;macromolecular complex;nucleoplasm;protein complex	Leishmaniasis;MAPK signaling pathway;NOD-like receptor signaling pathway;Osteoclast differentiation;Toll-like receptor signaling pathway;Toxoplasmosis	PP2C	3D-structure;Completeproteome;Phosphoprotein;Referenceproteome;Ublconjugation		Q8CF89
		GLP-1RA ↑	Ccdc22	1.63561	0.0653088	0.610361	-0.141673	1.02084	-2.12735	-1.93082	-0.0677288	-0.534404	-1.41149	0.0478189	-0.5654	0.0560291	-0.0961371	0.421921	0.828106	-0.638516	1.06712	0.713473	1.04692	+	2.68288	0.00975251	biological regulation;cellular homeostasis;cellular ion homeostasis;cellular process;establishment of localization;Golgi vesicle transport;homeostatic process;protein transport;regulation of protein modification process;regulation of transport;transport;vesicle-mediated transport	cell part;endosome;intracellular membrane-bounded organelle;intracellular organelle;organelle		DUF812	Coiledcoil;Completeproteome;Endosome;Phosphoprotein;Proteintransport;Referenceproteome;Transport;Ublconjugationpathway		Q9JIG7
		GLP-1RA ↑	Ubqln4	2.15604	0.258636	0.533547	0.909894	-0.0180448	-0.922858	-1.43211	-1.64288	-2.20016	0.283892	0.0607604	-0.0275	0.108198	-0.59127	-0.167279	0.598259	1.06771	0.454058	-0.154804	0.725913	+	2.78626	0.00827357	biological regulation	cell part;cytoplasm;cytosol;intracellular membrane-bounded organelle;intracellular organelle;macromolecular complex;membrane;nucleus;organelle;proteasome complex;protein complex	Protein processing in endoplasmic reticulum	UBA;ubiquitin	3D-structure;Acetylation;Completeproteome;Cytoplasm;Endoplasmicreticulum;Nucleus;Referenceproteome;Ublconjugation		Q99NB8
		GLP-1RA ↑	Cog2	0.662882	0.436901	0.758721	-0.236299	0.328281	-0.92913	-0.82461	-0.93159	-0.777823	-3.10836	0.891793	0.559387	-0.432342	0.0165023	0.593367	1.52438	-0.0906592	0.836487	0.281932	0.440184	+	2.89965	0.00717842	cellular component organization;cellular process;establishment of localization;Golgi organization;Golgi vesicle transport;organelle organization;transport;vesicle-mediated transport	cell part;cytosol;macromolecular complex;membrane;protein complex		COG2;DUF3510	Completeproteome;Golgiapparatus;Membrane;Proteintransport;Referenceproteome;Transport		Q921L5
		GLP-1RA ↑	Eml5	0.986109	-0.279863	0.556172	0.0494794	0.360696	-0.649702	-1.03014	-0.860686	-2.44747	-1.64448	0.273423	-0.588473	-0.0295339	-0.417192	1.09452	0.687987	0.435701	1.00622	1.27343	1.2238	+	3.94971	0.00185542		cell part;cytoplasm;extracellular organelle;macromolecular complex;organelle;protein complex;vesicle		HELP;WD40	Completeproteome;Cytoplasm;Cytoskeleton;Microtubule;Referenceproteome;Repeat;WDrepeat		Q8BQM8
		GLP-1RA ↑	Prnp	0.77816	-0.165164	-0.0614557	0.0296687	-1.26426	-0.727665	-0.802783	0.25274	-2.00825	-1.88929	0.589619	0.30284	0.274266	-1.00339	1.05454	0.814653	1.3785	0.719049	1.46247	0.26576	+	2.21127	0.0192189	behavior;biological regulation;cellular component assembly;cellular component organization;cellular homeostasis;cellular ion homeostasis;cellular metabolic process;cellular nitrogen compound metabolic process;cellular process;homeostatic process;macromolecular complex assembly;metabolic process;multicellular organismal process;neurological system process;nitrogen compound metabolic process;nucleo…	cell part;cell surface;endoplasmic reticulum;extracellular organelle;Golgi apparatus;intracellular membrane-bounded organelle;intracellular organelle;membrane;organelle;plasma membrane;vesicle	Prion diseases	Prion;Prion_bPrPp	3D-structure;Amyloid;Cellmembrane;Completeproteome;Copper;Directproteinsequencing;Disulfidebond;Glycoprotein;Golgiapparatus;GPI-anchor;Hydroxylation;Lipoprotein;Membrane;Metal-binding;Polymorphism;Prion;Referenceproteome;Repeat;Signal;Zinc	Prnp homodimer complex	P04925
		GLP-1RA ↑	Ube2m	1.1195	-0.529533	0.213225	-0.338982	1.30861	-1.09348	-1.82735	-0.368811	-0.979203	-0.998217	-1.16762	0.734296	-1.22264	-0.0336871	0.979569	0.619717	0.646697	1.46639	0.200042	1.27147	+	2.12347	0.0218989	biological regulation;cellular metabolic process;cellular process;macromolecule metabolic process;macromolecule modification;metabolic process;primary metabolic process;protein metabolic process;protein modification by small protein conjugation or removal;protein modification process	cell part;cytoplasm;extracellular organelle;organelle;vesicle	Ubiquitin mediated proteolysis	UQ_con	Acetylation;ATP-binding;Completeproteome;Ligase;Nucleotide-binding;Phosphoprotein;Referenceproteome;Ublconjugationpathway		P61082
		GLP-1RA ↑	Elp4	-0.0374468	-1.33093	-0.336657	-0.488724	-0.565176	-1.57086	-1.99784	0.17137	-0.51403	-0.755842	1.71098	1.24946	0.44031	0.180191	0.316807	1.42996	0.601435	1.41303	0.111814	-0.0278544	+	2.75879	0.00863082	biological regulation;biosynthetic process;cellular component organization;cellular metabolic process;cellular nitrogen compound metabolic process;cellular process;chromatin modification;chromatin organization;chromosome organization;histone modification;macromolecule metabolic process;macromolecule modification;metabolic process;nitrogen compound metabolic process;nucleobase-containing compound …	cell part;cytoplasm;macromolecular complex;nucleoplasm;protein complex;transcription elongation factor complex		PAXNEB	Completeproteome;Cytoplasm;Nucleus;Referenceproteome;Transcription;Transcriptionregulation		Q9ER73
		GLP-1RA ↑	Gabarapl1	-0.00873171	-1.00926	-0.382041	-0.409026	-1.11488	-1.70738	-1.75932	0.789097	-1.45315	-0.766415	1.34998	1.1907	0.811386	0.653199	0.549085	0.997222	0.714396	0.828372	0.438133	0.28864	+	3.43591	0.00368657	autophagy;catabolic process;cellular component assembly;cellular component organization;cellular metabolic process;cellular process;membrane fusion;membrane organization;metabolic process;organelle assembly;organelle organization;vacuole organization	cell body;cell part;cytosol;endoplasmic reticulum;Golgi apparatus;intracellular;intracellular membrane-bounded organelle;intracellular organelle;macromolecular complex;membrane;organelle;protein complex;vacuole	Regulation of autophagy	Atg8	Autophagy;Completeproteome;Cytoplasm;Cytoplasmicvesicle;Cytoskeleton;Endoplasmicreticulum;Golgiapparatus;Lipoprotein;Membrane;Microtubule;Referenceproteome		Q8R3R8
		GLP-1RA ↑	Sf3b4	0.0118099	0.416923	-0.178939	0.336562	0.753783	-2.7876	-0.53615	-0.204989	-0.555008	-1.71454	0.201289	-0.275943	0.722036	0.458023	-0.0362043	2.37859	0.28947	0.242319	0.259658	0.218919	+	2.05079	0.024514	biological regulation;cellular metabolic process;cellular nitrogen compound metabolic process;cellular process;macromolecule metabolic process;metabolic process;mRNA metabolic process;mRNA processing;nitrogen compound metabolic process;nucleobase-containing compound metabolic process;primary metabolic process;RNA metabolic process;RNA processing;RNA splicing	cell part;macromolecular complex;ribonucleoprotein complex;spliceosomal complex	Spliceosome	RRM_1	Acetylation;Completeproteome;mRNAprocessing;mRNAsplicing;Nucleus;Phosphoprotein;Referenceproteome;Repeat;RNA-binding;Spliceosome		Q8QZY9
		GLP-1RA ↑	Dennd5a	-1.52615	-0.626432	-1.02305	0.25186	0.162373	-1.0382	-1.92224	-0.291471	-0.790268	-0.740068	0.788826	0.640466	-0.384076	0.137037	1.00039	1.28138	0.754151	1.34176	0.308514	1.6752	+	3.44179	0.00366792	biological regulation;cellular process;endosome transport;establishment of localization;transport;vesicle-mediated transport	cell part;Golgi apparatus;intracellular membrane-bounded organelle;intracellular organelle;macromolecular complex;membrane;organelle;protein complex;retromer complex		dDENN;DENN;PLAT;RUN;uDENN	3D-structure;Completeproteome;Golgiapparatus;Guanine-nucleotidereleasingfactor;Membrane;Phosphoprotein;Referenceproteome;Repeat		Q6PAL8
		GLP-1RA ↑	Ldhb	0.0338511	-0.531373	-0.177963	-1.062	-0.60045	-1.20724	-1.83418	0.133196	-1.49056	-0.195696	1.15648	1.90801	0.481581	0.500872	2.06195	0.499152	0.341356	-0.0883046	-0.0299203	0.10125	+	3.50491	0.00322892	biosynthetic process;carbohydrate metabolic process;cellular ketone metabolic process;cellular metabolic process;cellular nitrogen compound metabolic process;cellular process;cofactor metabolic process;heterocycle metabolic process;metabolic process;nitrogen compound metabolic process;nucleobase-containing compound metabolic process;nucleobase-containing small molecule metabolic process;nucleotid…	cell part;cytoplasm;extracellular organelle;intracellular membrane-bounded organelle;intracellular organelle;membrane;mitochondrion;organelle;vesicle	Cysteine and methionine metabolism;Glycolysis / Gluconeogenesis;Propanoate metabolism;Pyruvate metabolism	Ldh_1_C;Ldh_1_N	Acetylation;Completeproteome;Cytoplasm;Directproteinsequencing;NAD;Oxidoreductase;Phosphoprotein;Referenceproteome		P16125
		GLP-1RA ↑	Atp2b3	-0.132808	-0.363684	-0.354759	-0.279667	0.0437688	-1.53311	-2.13372	-0.318358	-1.74887	-0.342827	1.01583	1.20223	0.28174	-0.181077	0.210228	1.77775	1.24532	0.390655	0.278892	0.942468	+	3.66672	0.0027177		cell part;Golgi apparatus;intracellular membrane-bounded organelle;intracellular organelle;membrane;organelle;plasma membrane;vesicle	Calcium signaling pathway;Pancreatic secretion;Salivary secretion	ATP_Ca_trans_C;Cation_ATPase_C;Cation_ATPase_N;E1-E2_ATPase;Hydrolase	ATP-binding;Calcium;Calciumtransport;Completeproteome;Hydrolase;Iontransport;Membrane;Nucleotide-binding;Proteomicsidentification;Referenceproteome;Transmembrane;Transmembranehelix;Transport		A2ALL9
		GLP-1RA ↑	Ash2l	0.361479	0.467002	0.188952	-1.47122	0.890648	-2.09363	-0.874257	-1.1155	-1.04765	-0.85139	0.878027	1.4896	-1.13275	1.03342	0.254268	0.372782	0.829758	0.524189	0.429709	0.866564	+	2.30275	0.0166734	biological regulation;biosynthetic process;cellular component organization;cellular metabolic process;cellular nitrogen compound metabolic process;cellular process;chromatin modification;chromatin organization;chromosome organization;histone modification;macromolecule metabolic process;macromolecule modification;metabolic process;nitrogen compound metabolic process;nucleobase-containing compound …	cell part;chromatin remodeling complex;histone methyltransferase complex;intracellular membrane-bounded organelle;intracellular organelle;macromolecular complex;nucleus;organelle;protein complex		SPRY	Chromatinregulator;Completeproteome;DNA-binding;Metal-binding;Methylation;Nucleus;Phosphoprotein;Proteomicsidentification;Referenceproteome;Transcription;Transcriptionregulation;Zinc;Zinc-finger	Pax7-HMT complex	D3YYA0;E9PU93;Q91X20
		GLP-1RA ↑	Acot9	0.227941	-0.848523	-0.779053	0.602702	-0.929161	-1.68447	-1.30033	0.909932	-0.946984	-1.5218	0.562323	0.00842977	-0.699709	0.663729	0.337024	0.868703	0.990536	0.96507	0.793546	1.7801	+	2.46262	0.0134016	cellular metabolic process;cellular process;cofactor metabolic process;metabolic process	cell part;intracellular membrane-bounded organelle;intracellular organelle;mitochondrion;organelle			Acetylation;Completeproteome;Directproteinsequencing;Hydrolase;Mitochondrion;Referenceproteome;Serineesterase;Transitpeptide		Q9R0X4
		GLP-1RA ↑	Tor1a	0.0321382	-1.92563	0.0277885	-0.326584	0.0129358	-0.192333	-1.47595	-1.48046	-0.186483	-1.13905	0.540109	0.300822	-1.11813	1.03454	0.592336	1.39976	0.760262	1.65607	0.786452	0.701412	+	2.56067	0.011619	biological adhesion;biological regulation;catabolic process;cell adhesion;cell motility;cellular component assembly;cellular component movement;cellular component organization;cellular localization;cellular membrane organization;cellular metabolic process;cellular process;cytoskeleton organization;establishment of localization;localization;locomotion;macromolecular complex assembly;macromolecule …	cell part;cytoplasm;cytoplasmic membrane-bounded vesicle;cytoskeleton;endoplasmic reticulum;extracellular organelle;intracellular membrane-bounded organelle;intracellular non-membrane-bounded organelle;intracellular organelle;membrane;nuclear envelope;nucleus;organelle;site of polarized growth;vesicle		Torsin	ATP-binding;Celljunction;Cellprojection;Chaperone;Completeproteome;Cytoplasm;Cytoplasmicvesicle;Cytoskeleton;Endoplasmicreticulum;Glycoprotein;Hydrolase;Membrane;Nucleotide-binding;Nucleus;Referenceproteome;Signal;Synapse;Synaptosome		Q9ER39
		GLP-1RA ↑	Grb10	-0.217334	-1.15404	-0.522352	-0.0499127	0.830411	-1.18028	-1.81671	-0.281808	-1.27763	-1.54047	1.38387	0.217227	-0.0634238	1.08397	0.213314	0.310547	0.893517	0.757443	0.813436	1.60023	+	3.62032	0.00290741	biological regulation;cellular process;regulation of transport;response to chemical stimulus;response to endogenous stimulus;response to stimulus;signal transduction	cell part;cytosol		BPS;PH;RA;SH2	3D-structure;Alternativesplicing;Completeproteome;Cytoplasm;Phosphoprotein;Proteomicsidentification;Referenceproteome;SH2domain		Q5SUW3;Q60760;Q60760-2
		GLP-1RA ↑	Csnk2b	-0.70699	0.255733	0.327107	0.0875273	-0.279357	-1.2393	-0.296515	-0.77692	-1.95236	-1.10962	-0.517945	1.03832	-0.371372	-0.00565978	0.829217	-0.750651	2.1108	0.998596	1.16738	1.19201	+	2.3576	0.0156723	anatomical structure morphogenesis;biological regulation;cellular process;developmental process;regulation of protein modification process;response to chemical stimulus;response to stimulus;signal transduction	cell part;cytoplasm;extracellular organelle;intracellular membrane-bounded organelle;intracellular organelle;macromolecular complex;membrane;nucleus;organelle;PcG protein complex;plasma membrane;protein complex;vesicle	Adherens junction;Circadian rhythm - plant;Measles;Ribosome biogenesis in eukaryotes;Tight junction;Wnt signaling pathway	CK_II_beta	Acetylation;Completeproteome;Metal-binding;Phosphoprotein;Proteomicsidentification;Referenceproteome;Wntsignalingpathway;Zinc	Fgf2-Ck2 complex;Ksr1-CK2 complex;Ksr1-CK2-MEK-14-3-3 complex, PDGF treated	G3UZJ5;P67871
		GLP-1RA ↑	Usp9x	-0.0729224	-1.59579	-0.155148	0.0139561	-0.938269	-1.0207	-1.22909	-0.0683932	-1.32193	-1.36544	0.451355	1.00091	-0.633845	1.00318	0.39089	0.522793	1.28687	1.28059	1.09308	1.3579	+	3.93699	0.00185714	anatomical structure development;biological regulation;catabolic process;cell division;cell growth;cell motility;cellular component movement;cellular component organization;cellular metabolic process;cellular process;chromosome segregation;developmental process;embryo development;growth;locomotion;macromolecule metabolic process;macromolecule modification;metabolic process;mitosis;nuclear divisio…	apical part of cell;cell part;cytoplasm;membrane;site of polarized growth		UCH	Cellcycle;Celldivision;Cellprojection;Chromosomepartition;Completeproteome;Cytoplasm;Hydrolase;Mitosis;Phosphoprotein;Protease;Proteomicsidentification;Referenceproteome;Thiolprotease;Ublconjugationpathway	Itch-Fam/Usp9x complex	P70398;Q4FE56
		GLP-1RA ↑	Rnd2	-0.599573	-0.515532	-0.895987	0.969727	-0.312432	-1.38229	0.0248036	-2.19062	-1.48634	-0.282674	0.513767	1.37417	0.633278	-0.223335	1.24418	1.16586	0.518744	1.18918	0.520258	-0.265173	+	2.37685	0.0150758	biological regulation;cellular process;response to stimulus;signal transduction	cell part;endosome;intracellular membrane-bounded organelle;intracellular organelle;membrane;organelle		Ras	Completeproteome;Cytoplasmicvesicle;GTP-binding;Lipoprotein;Membrane;Methylation;Nucleotide-binding;Prenylation;Referenceproteome		Q9QYM5
		GLP-1RA ↑	Reep2	0.21524	-1.22959	-0.712944	0.814017	0.759073	-1.29841	-1.07678	-2.454	-0.213631	-0.817119	0.922936	-0.40733	0.965171	0.264972	0.115187	1.17861	0.423433	1.32727	0.644561	0.579331	+	2.59006	0.010965	biological regulation;cellular component organization;cellular membrane organization;cellular process;endoplasmic reticulum organization;establishment of localization;membrane organization;multicellular organismal process;neurological system process;organelle organization;protein transport;regulation of transport;transport	cell part;endoplasmic reticulum;extracellular organelle;intracellular membrane-bounded organelle;intracellular organelle;macromolecular complex;membrane;organelle;protein complex;vesicle		TB2_DP1_HVA22	Completeproteome;Membrane;Referenceproteome;Transmembrane;Transmembranehelix		Q8VCD6
		GLP-1RA ↑	Hepacam	0.958553	-1.48963	-0.17467	-0.161516	-0.825057	-1.90413	-0.258733	-1.55119	-1.20014	-0.717709	1.82535	1.02365	0.536483	0.391332	0.481249	0.813283	0.773366	0.354008	0.558012	0.567486	+	3.24221	0.0045697	biological adhesion;biological regulation;cell adhesion;cellular localization;cellular process;localization;regulation of cell cycle	cell part;cell projection;cytoplasm;membrane;neuron projection		V-set	Celladhesion;Cellcycle;Completeproteome;Cytoplasm;Disulfidebond;Glycoprotein;Growtharrest;Growthregulation;Immunoglobulindomain;Membrane;Referenceproteome;Signal;Transmembrane;Transmembranehelix		Q640R3
		GLP-1RA ↑	Phf5a	1.86345	-0.554746	0.10292	-0.285822	-0.487576	-1.33279	-0.494329	-2.11712	-0.867035	-1.07736	-0.967528	0.709536	0.956736	0.770639	0.481815	0.393947	0.344464	1.50531	0.841333	0.214162	+	2.17506	0.0205355	biological regulation;biosynthetic process;cellular metabolic process;cellular nitrogen compound metabolic process;cellular process;macromolecule metabolic process;metabolic process;mRNA metabolic process;mRNA processing;nitrogen compound metabolic process;nucleobase-containing compound metabolic process;primary metabolic process;RNA metabolic process;RNA processing;RNA splicing	cell part;macromolecular complex;nucleoplasm;ribonucleoprotein complex;small nuclear ribonucleoprotein complex;spliceosomal complex	Spliceosome	PHF5	Acetylation;Activator;Completeproteome;DNA-binding;mRNAprocessing;mRNAsplicing;Nucleus;Referenceproteome;Spliceosome;Transcription;Transcriptionregulation		P83870
		GLP-1RA ↑	Mccc2	1.58575	-0.558462	-0.153875	-0.614122	-0.0973115	-1.81807	-1.17353	-0.891667	-0.48813	-2.00822	0.585235	1.47819	0.237334	0.645583	1.01524	0.547323	0.300904	0.871251	0.855603	-0.319025	+	3.18066	0.00505085	amine metabolic process;catabolic process;cellular amino acid metabolic process;cellular ketone metabolic process;cellular metabolic process;cellular nitrogen compound metabolic process;cellular process;cofactor metabolic process;heterocycle metabolic process;metabolic process;nitrogen compound metabolic process;nucleobase-containing compound metabolic process;nucleobase-containing small molecule…	cell part;intracellular membrane-bounded organelle;intracellular organelle;mitochondrion;organelle	Valine, leucine and isoleucine degradation	Carboxyl_trans	Acetylation;ATP-binding;Completeproteome;Ligase;Mitochondrion;Nucleotide-binding;Referenceproteome;Transitpeptide		Q3ULD5
		GLP-1RA ↑	Metap1	0.0819217	-0.9941	-1.6675	-0.3594	-0.798943	-0.725295	1.70533	0.544176	0.911943	0.0208285	1.037	0.0396562	1.50017	0.803707	1.57708	-1.34438	-0.91689	-0.640136	-0.192933	-0.582239	+	2.8546	0.00748819	biological adhesion;cell adhesion;cellular metabolic process;cellular process;macromolecule metabolic process;macromolecule modification;metabolic process;primary metabolic process;protein metabolic process;protein modification process	cell part;cytoplasm;intracellular membrane-bounded organelle;intracellular non-membrane-bounded organelle;intracellular organelle;macromolecular complex;nucleus;organelle;ribonucleoprotein complex;ribosome		Peptidase_M24	Acetylation;Aminopeptidase;Completeproteome;Cytoplasm;Hydrolase;Metal-binding;Protease;Referenceproteome		Q8BP48
		GLP-1RA ↑	Rps23	-0.889039	-1.34448	-0.734065	-1.25274	-0.861766	0.860506	0.677047	0.998191	1.67918	0.197264	0.453084	0.0302128	1.22787	1.08479	0.370137	-2.00727	0.778465	-0.73476	-0.542748	0.0101091	+	3.18475	0.00502273	biosynthetic process;cellular metabolic process;cellular process;macromolecule metabolic process;metabolic process;primary metabolic process;protein metabolic process;translation	cell part;cytoplasm;intracellular non-membrane-bounded organelle;intracellular organelle;macromolecular complex;membrane;nucleolus;organelle;ribonucleoprotein complex;small ribosomal subunit	Ribosome	Ribosom_S12_S23	Acetylation;Completeproteome;Hydroxylation;Referenceproteome;Ribonucleoprotein;Ribosomalprotein		P62267
		GLP-1RA ↑	Rpl36a	-0.345092	-1.19968	-2.04092	-1.20757	-1.46805	0.031599	0.926096	0.98832	0.573247	-0.0356544	1.66154	0.293846	0.171393	1.16258	0.96418	-0.423103	-0.141548	-1.16238	0.685012	0.566178	+	3.4083	0.00376895	biosynthetic process;cellular metabolic process;cellular process;macromolecule metabolic process;metabolic process;primary metabolic process;protein metabolic process;translation	cell part;intracellular non-membrane-bounded organelle;intracellular organelle;macromolecular complex;organelle;ribonucleoprotein complex;ribosome	Ribosome	Ribosomal_L44	Completeproteome;Cytoplasm;Referenceproteome;Ribonucleoprotein;Ribosomalprotein		P83882
		GLP-1RA ↑	Mnat1	-1.9557	-0.0881003	-1.70148	-0.00754263	-1.62015	0.473853	-0.0553376	0.0922759	0.675552	-0.815268	1.36675	0.0159518	1.46474	1.46307	0.808196	-0.657459	-0.592619	0.301206	0.0537156	0.778344	+	2.60236	0.0107385	anatomical structure development;biological regulation;biosynthetic process;cellular metabolic process;cellular nitrogen compound metabolic process;cellular process;developmental process;DNA metabolic process;DNA repair;macromolecule metabolic process;macromolecule modification;metabolic process;nitrogen compound metabolic process;nucleobase-containing compound metabolic process;phosphorus metabo…	cell part;cytoplasm;macromolecular complex;nucleoplasm;protein complex;transcription factor complex	Basal transcription factors;Nucleotide excision repair	MAT1	Acetylation;Cellcycle;Completeproteome;Metal-binding;Nucleus;Phosphoprotein;Referenceproteome;Transcription;Transcriptionregulation;Zinc;Zinc-finger		P51949
		GLP-1RA ↑	2010300C02Rik	-1.15957	-0.666098	-0.279791	-1.00093	-2.31524	0.857804	-0.159247	0.359299	0.0804665	-0.614293	0.902853	0.798577	1.01511	1.37638	1.66454	-0.574371	-1.08865	-0.114455	0.0118697	0.905742	+	3.39376	0.00385765				DUF4592	Completeproteome;Proteomicsidentification;Referenceproteome		E9Q3M9
		GLP-1RA ↑	Dennd5b	-1.55341	-0.512298	-0.235875	-0.956191	-1.25671	0.0615439	-0.304479	1.82247	-0.0542655	-0.248807	1.97192	-0.24836	0.442662	1.65109	1.02268	-1.27498	-0.799212	0.163159	0.288142	0.0209184	+	2.0478	0.0245431	biological regulation	cell part;membrane		dDENN;DENN;PLAT;RUN;uDENN	Acetylation;Completeproteome;Guanine-nucleotidereleasingfactor;Membrane;Phosphoprotein;Referenceproteome;Repeat;Transmembrane;Transmembranehelix		A2RSQ0
		GLP-1RA ↑	Rab43	-1.61972	-0.511963	-0.295777	-0.0798108	-2.19205	-0.222228	0.153913	1.08211	0.021643	-0.637696	0.70708	1.4876	1.56529	1.3694	0.209858	-0.512394	-0.999451	-0.373038	-0.177415	1.02465	+	2.32911	0.016224	biological regulation;cellular component assembly;cellular component organization;cellular process;establishment of localization;Golgi organization;metabolic process;organelle organization;protein transport;response to stimulus;signal transduction;transport;vesicle-mediated transport	cell part;cytoplasmic membrane-bounded vesicle;endosome;extracellular organelle;Golgi apparatus;intracellular membrane-bounded organelle;intracellular organelle;membrane;organelle;vesicle		Ras	Completeproteome;Cytoplasmicvesicle;Golgiapparatus;GTP-binding;Lipoprotein;Membrane;Methylation;Nucleotide-binding;Phosphoprotein;Prenylation;Proteomicsidentification;Referenceproteome		D3Z444;Q8CG50
		GLP-1RA ↑	Ndufb11	-0.848149	-1.17987	-1.00702	-0.808081	0.00321103	1.20435	0.9539	-0.556974	0.673726	1.00635	1.45231	2.08154	0.315377	0.933132	-0.0629542	-0.700142	-0.563402	-0.784136	-1.1364	-0.976783	+	3.56399	0.00297391	metabolic process	cell part;intracellular membrane-bounded organelle;intracellular organelle;macromolecular complex;mitochondrion;NADH dehydrogenase complex;organelle;protein complex	Alzheimer's disease;Huntington's disease;Oxidative phosphorylation;Parkinson's disease	ESSS	Completeproteome;Directproteinsequencing;Electrontransport;Membrane;Mitochondrion;Mitochondrioninnermembrane;Referenceproteome;Respiratorychain;Transitpeptide;Transmembrane;Transmembranehelix;Transport	Respiratory chain complex I, mitochondrial	O09111
		GLP-1RA ↑	Rims1	-0.645333	0.181865	-1.25163	-0.705577	-1.47905	0.739963	0.273553	-1.3229	0.865479	1.06183	1.42647	1.53418	1.04405	0.65782	0.722682	0.0517612	-0.787963	-0.281111	-0.435833	-1.65026	+	2.70803	0.00941581	biological regulation;cellular component assembly;cellular component organization;cellular homeostasis;cellular ion homeostasis;cellular process;establishment of localization;exocytosis;homeostatic process;macromolecular complex assembly;neurotransmitter transport;protein complex assembly;protein transport;secretion;transport;vesicle-mediated transport	cell part;membrane;synapse		PDZ	Completeproteome;Metal-binding;Proteomicsidentification;Referenceproteome;Zinc;Zinc-finger		E9PWP6
		GLP-1RA ↑	Trip11	-1.06305	-0.802595	-1.11643	-0.260267	-1.22604	1.50147	0.612915	0.113585	0.191746	-0.161597	1.25116	1.79985	0.674414	1.2505	0.874247	-0.139774	-0.773966	-0.421866	-1.72808	-0.57622	+	4.53808	0.00104348	anatomical structure development;cellular process;developmental process;establishment of localization;Golgi vesicle transport;protein targeting;protein transport;transport;vesicle-mediated transport	cell part;Golgi apparatus;intracellular membrane-bounded organelle;intracellular organelle;membrane;nucleus;organelle			Completeproteome;Proteomicsidentification;Referenceproteome		E9Q512
		GLP-1RA ↑	Sltm	-0.693208	-0.0647125	-1.06054	-0.199423	-1.06447	0.604387	0.867486	0.839842	0.947661	0.377303	1.01215	1.19547	0.8385	0.782082	0.379279	0.978146	-1.40996	-1.67587	-1.03859	-1.61554	+	3.34544	0.00420548	biological regulation;biosynthetic process;cell death;cellular metabolic process;cellular nitrogen compound metabolic process;cellular process;death;macromolecule metabolic process;metabolic process;nitrogen compound metabolic process;nucleobase-containing compound metabolic process;primary metabolic process;RNA metabolic process	cell part;nucleoplasm		RRM_1;SAP	Acetylation;Alternativesplicing;Apoptosis;Coiledcoil;Completeproteome;Nucleus;Phosphoprotein;Referenceproteome;Repressor;RNA-binding;Transcription;Transcriptionregulation		Q8CH25
		GLP-1RA ↑	Rab15	-0.282773	-0.677784	-2.38232	-1.55951	-1.55347	1.44811	0.573671	0.206884	0.949378	0.102442	0.724848	1.00733	1.34093	0.602504	0.566294	0.112358	-0.272632	-0.57897	0.0117429	-0.33904	+	4.39397	0.00121348	biological regulation;cellular component organization;cellular localization;cellular membrane organization;cellular process;establishment of localization;localization;membrane docking;membrane organization;metabolic process;plasma membrane organization;protein transport;regulation of transport;response to stimulus;secretion;signal transduction;transport	cell part;membrane;plasma membrane		Ras	Cellmembrane;Completeproteome;Directproteinsequencing;GTP-binding;Lipoprotein;Membrane;Methylation;Nucleotide-binding;Prenylation;Proteintransport;Referenceproteome;Transport		D3YTZ8;D3YWS1;Q3TYH2;Q8K386
		GLP-1RA ↑	Trappc9	-0.383615	-0.692029	-1.65254	-1.03223	-0.648236	1.22446	0.999544	-0.0218473	1.37994	-1.20838	0.642261	1.14035	0.27327	1.9722	0.656046	0.230038	-0.844568	-0.522734	-0.71059	-0.801344	+	2.50374	0.0126817	cell differentiation;cellular process;developmental process	cell part;endoplasmic reticulum;Golgi apparatus;intracellular membrane-bounded organelle;intracellular organelle;organelle		TRAPPC9-Trs120	Alternativesplicing;Completeproteome;Cytoplasm;Differentiation;Endoplasmicreticulum;Golgiapparatus;Referenceproteome		Q3U0M1;Q3U0M1-2
		GLP-1RA ↑	Mapre3	-1.01201	-0.392731	-0.425337	0.598156	-1.10376	0.933213	0.702753	0.446902	-0.613341	0.729679	1.96207	0.672154	1.5787	0.405519	0.410618	-0.26584	-0.444658	-1.69951	-1.57769	-0.904905	+	2.98622	0.00650459		cell part;cytoplasm;cytoskeleton;intracellular non-membrane-bounded organelle;intracellular organelle;organelle		CH;EB1	Completeproteome;Proteomicsidentification;Referenceproteome		D3Z6G3
		GLP-1RA ↑	Vps9d1	-1.79794	0.254633	-1.80964	-0.225517	-1.94052	0.586801	0.0129665	0.0480793	-0.559594	1.05472	1.70974	0.341924	1.18467	-0.132705	1.16987	0.381758	0.608287	-0.0936517	-0.68806	-0.105831	+	2.19442	0.0197042				VPS9	Alternativesplicing;Completeproteome;Referenceproteome		D6RGB6;Q3U280;Q8C190;Q8C190-2
		GLP-1RA ↑	Syn3	-0.03587	0.400074	-0.538796	-2.05523	-1.83533	0.765734	0.911018	0.849443	0.00406839	0.684867	1.31528	1.25473	1.20141	-0.144022	0.83671	-0.921155	-0.834387	-0.495667	-0.965487	-0.397398	+	3.01784	0.00619385	biological regulation;cellular process;establishment of localization;neurotransmitter transport;secretion;transport	cell part;membrane;synapse		Synapsin;Synapsin_C;Synapsin_N	ATP-binding;Calcium;Celljunction;Completeproteome;Cytoplasmicvesicle;Membrane;Nucleotide-binding;Phosphoprotein;Referenceproteome;Synapse		Q8JZP2
		GLP-1RA ↑	Timmdc1	-0.578223	0.722261	-0.676448	-0.983072	-2.59425	0.757731	1.06195	0.883691	0.719039	0.365051	0.695044	0.474497	0.587274	0.641713	1.00396	0.609079	-0.844891	-1.26903	-1.26085	-0.314534	+	2.36582	0.0153422		cell part;intracellular membrane-bounded organelle;intracellular organelle;membrane;mitochondrion;nucleoplasm;organelle		Tim17	Chaperone;Completeproteome;Membrane;Mitochondrion;Phosphoprotein;Referenceproteome;Transmembrane;Transmembranehelix		Q8BUY5
		GLP-1RA ↑	Hcfc1	-0.354274	-0.658581	0.242982	-0.579579	-1.85102	0.499345	0.400568	0.573883	-0.297553	-0.851518	0.854446	1.38081	2.43979	0.261749	0.718686	-1.05032	-1.6234	0.0310115	-0.336399	0.199368	+	2.19598	0.0196508	biological regulation;cell cycle;cellular component organization;cellular metabolic process;cellular process;chromatin modification;chromatin organization;chromosome organization;histone modification;macromolecule metabolic process;macromolecule modification;metabolic process;organelle organization;peptidyl-amino acid modification;primary metabolic process;protein acylation;protein metabolic proc…	cell body;cell part;chromatin remodeling complex;cytoplasm;histone methyltransferase complex;intracellular membrane-bounded organelle;intracellular organelle;macromolecular complex;membrane;mitochondrion;neuronal cell body;nucleoplasm;nucleus;organelle;protein complex		Kelch_1	3D-structure;Acetylation;Autocatalyticcleavage;Cellcycle;Chromatinregulator;Completeproteome;Cytoplasm;Glycoprotein;Isopeptidebond;Kelchrepeat;Nucleus;Phosphoprotein;Proteomicsidentification;Referenceproteome;Repeat;Ublconjugation		B1AUX2;Q61191
		GLP-1RA ↑	Timp3	-1.31842	-0.250274	1.01855	-1.22739	-0.570248	0.438696	0.584039	0.405077	0.520952	1.28804	1.82531	0.139705	1.11803	0.590643	0.439622	-1.50065	-0.579738	-0.935465	-1.74235	-0.244134	+	2.83889	0.00776608	biological regulation;cellular process;response to chemical stimulus;response to endogenous stimulus;response to stimulus	cell part;extracellular organelle;extracellular space;intracellular membrane-bounded organelle;intracellular organelle;nucleus;organelle;vesicle		TIMP	Completeproteome;Disulfidebond;Extracellularmatrix;Metal-binding;Metalloenzymeinhibitor;Metalloproteaseinhibitor;Proteaseinhibitor;Referenceproteome;Secreted;Signal;Zinc		P39876
		GLP-1RA ↑	Slc25a21	0.32104	-1.56265	0.329363	-0.401635	-0.999927	0.890265	0.195599	0.982486	1.02437	-0.0523534	1.18121	0.743595	0.704037	0.866764	0.618396	-0.43485	-1.94764	-0.616309	0.241309	-2.08308	+	2.57993	0.0111722	establishment of localization;transport	cell part;intracellular membrane-bounded organelle;intracellular organelle;membrane;mitochondrion;organelle		Mito_carr	Completeproteome;Membrane;Mitochondrion;Mitochondrioninnermembrane;Proteomicsidentification;Referenceproteome;Repeat;Transmembrane;Transmembranehelix;Transport		B6CI26;Q8BZ09
		GLP-1RA ↑	Mrpl47	-0.304456	-1.76135	-0.00897826	-0.396648	-0.406671	0.613839	-0.831947	-0.28658	1.22367	-0.0636234	1.27006	0.704868	1.12138	2.23385	0.670356	-0.682252	-1.26616	-1.05026	0.13374	-0.912836	+	2.93632	0.00702418	biosynthetic process;cellular component organization;cellular metabolic process;cellular process;macromolecule metabolic process;metabolic process;mitochondrial translation;mitochondrion organization;organelle organization;primary metabolic process;protein metabolic process;translation	cell part;intracellular membrane-bounded organelle;intracellular organelle;macromolecular complex;mitochondrion;organelle;ribonucleoprotein complex		MRP-L47	Acetylation;Completeproteome;Mitochondrion;Referenceproteome;Ribonucleoprotein;Ribosomalprotein;Transitpeptide		Q8K2Y7
		GLP-1RA ↑	Atp6v1g1	-0.39284	0.00161913	-0.358294	-0.085844	-1.50208	0.133008	-1.19368	-1.69453	-0.679908	-0.85758	1.00139	1.00509	1.69794	0.304824	1.25627	0.153045	1.81373	-0.266554	0.515729	-0.851335	+	2.45914	0.0134805	metabolic process	cell part;cytosol;extracellular organelle;intracellular;macromolecular complex;membrane;organelle;plasma membrane;protein complex;proton-transporting two-sector ATPase complex;vesicle	Collecting duct acid secretion;Epithelial cell signaling in Helicobacter pylori infection;Oxidative phosphorylation;Phagosome;Rheumatoid arthritis;Vibrio cholerae infection		Acetylation;Completeproteome;Hydrogeniontransport;Iontransport;Referenceproteome;Transport		Q9CR51
		GLP-1RA ↑	Eea1	0.701407	-0.809196	0.409063	1.19145	-0.389567	-0.435595	-1.85753	-0.994437	-1.63394	-1.24663	0.730252	1.18389	1.34419	0.358931	0.710406	-0.3732	1.43255	-0.531995	0.546524	-0.336579	+	2.89403	0.0071102	cellular component organization;cellular membrane organization;cellular process;endocytosis;establishment of localization;membrane fusion;membrane invagination;membrane organization;organelle fusion;organelle organization;transport;vesicle organization;vesicle-mediated transport	cell part;cell projection;cytosol;endosome;extracellular organelle;intracellular membrane-bounded organelle;intracellular organelle;macromolecular complex;membrane;neuron projection;organelle;protein complex;vesicle	Endocytosis;ko05152;Phagosome	FYVE	Coiledcoil;Completeproteome;Cytoplasm;Endosome;Membrane;Metal-binding;Phosphoprotein;Referenceproteome;Zinc;Zinc-finger		Q8BL66
		GLP-1RA ↑	Raph1	-0.126313	-1.2345	-0.55432	0.0108396	-1.38287	-0.910089	-1.48718	-1.03471	0.55931	-0.152639	1.80936	1.32456	1.20225	-0.28184	1.52669	1.05874	0.453664	-0.54059	0.241687	-0.482051	+	2.31488	0.0164577	biological regulation;cell growth;cellular process;developmental process;growth;response to stimulus;signal transduction	cell leading edge;cell part		PH;RA	Completeproteome;Proteomicsidentification;Referenceproteome		F2Z3U3
		GLP-1RA ↑	Bace1	0.423226	-0.122178	-0.5118	-0.754279	-0.956184	0.67183	-0.754584	-1.53522	-0.673656	0.21175	0.959144	0.792392	1.15734	1.11257	2.08523	-1.40767	1.18482	-0.36287	-0.619893	-0.899973	+	2.17261	0.0205657	catabolic process;cellular metabolic process;cellular process;macromolecule metabolic process;metabolic process;primary metabolic process;protein catabolic process;protein metabolic process;proteolysis	cell part;cell projection;cell surface;endoplasmic reticulum;endosome;Golgi apparatus;intracellular membrane-bounded organelle;intracellular organelle;membrane;neuron projection;organelle;plasma membrane;vesicle	Alzheimer's disease	Asp	Acetylation;Aspartylprotease;Completeproteome;Cytoplasmicvesicle;Directproteinsequencing;Disulfidebond;Endoplasmicreticulum;Endosome;Glycoprotein;Golgiapparatus;Hydrolase;Membrane;Protease;Proteomicsidentification;Referenceproteome;Signal;Transmembrane;Transmembranehelix;Zymogen		F6TV37;P56818
		GLP-1RA ↑	Thnsl2	0.620892	-0.192437	1.01132	0.878611	0.444134	-1.69813	-0.395036	-1.01755	0.167991	-0.509502	-0.103892	1.13107	1.22064	1.45533	1.41313	-1.77542	-1.12747	-0.445253	-0.788705	-0.289738	+	3.58932	0.00297758	amine metabolic process;biosynthetic process;catabolic process;cellular amino acid metabolic process;cellular ketone metabolic process;cellular lipid metabolic process;cellular metabolic process;cellular nitrogen compound metabolic process;cellular process;lipid metabolic process;metabolic process;nitrogen compound metabolic process;organic acid metabolic process;phosphorus metabolic process;prim…	cell part;cytoplasm		PALP;Thr_synth_N	Completeproteome;Lyase;Pyridoxalphosphate;Referenceproteome		Q80W22
		GLP-1RA ↑	Serpina3m	0.478454	0.131118	0.831687	0.29613	0.458861	-0.697305	-1.17792	-1.54507	-0.0863605	0.657479	-0.0994145	2.3422	1.32508	0.997	0.302144	-0.649919	-0.0322515	-1.46284	-0.928648	-1.14043	+	2.53302	0.0120925	biological regulation;response to chemical stimulus;response to endogenous stimulus;response to stimulus	extracellular organelle;extracellular space;organelle;vesicle		Serpin	Completeproteome;Directproteinsequencing;Glycoprotein;Proteaseinhibitor;Referenceproteome;Secreted;Serineproteaseinhibitor;Signal		Q03734
		GLP-1RA ↑	Ylpm1	-0.344588	0.554208	1.21053	-0.91282	-0.45955	-1.23235	-0.916004	-1.10078	-0.814182	-0.782372	0.795593	1.73388	1.03699	1.57901	1.47481	-0.762732	0.152626	-0.423432	0.21441	-1.00325	+	4.25997	0.00133333	biological regulation;regulation of DNA metabolic process;regulation of organelle organization	cell part;cytoplasm;intracellular membrane-bounded organelle;intracellular organelle;nucleoplasm;nucleus;organelle			Completeproteome;Proteomicsidentification;Referenceproteome		D3YWX2
		GLP-1RA ↑	Krtap6-1;Krtap6-5;	0.43027	0.879202	0.0150791	-0.807326	-1.13298	-0.462389	-0.374039	-0.917891	-0.504253	-0.641072	2.06773	0.984596	0.771453	-0.360081	2.35509	0.398043	-0.682833	-0.865046	0.0106982	-1.16425	+	2.04422	0.0247228		cell part;macromolecular complex;protein complex		KRTAP	Completeproteome;Keratin;Referenceproteome;Repeat		O09048;Q925H3;REFSEQ:XP_001474382
		GLP-1RA ↑	Cul1	-0.369717	-1.08201	1.02984	0.595768	0.0509667	0.0803706	-0.702575	0.559457	-1.03399	0.542169	0.495498	1.23702	1.80625	1.14213	0.571978	-0.102748	-1.56297	-2.06121	-0.524164	-0.672071	+	2.35716	0.0156679	anatomical structure morphogenesis;catabolic process;cell death;cell proliferation;cellular metabolic process;cellular process;death;developmental process;macromolecule metabolic process;macromolecule modification;metabolic process;primary metabolic process;protein metabolic process;protein modification by small protein conjugation or removal;protein modification process;proteolysis;proteolysis i…	cell part;macromolecular complex;protein complex;ubiquitin ligase complex	Cell cycle;Cell cycle - yeast;Circadian rhythm - mammal;Oocyte meiosis;Protein processing in endoplasmic reticulum;TGF-beta signaling pathway;Ubiquitin mediated proteolysis;Wnt signaling pathway	Cullin;Cullin_Nedd8	Completeproteome;Host-virusinteraction;Isopeptidebond;Referenceproteome;Ublconjugation;Ublconjugationpathway	Ubiquitin E3 ligase (Fbxl20, Skp1, Cul1);Ubiquitin E3 ligase (Fbxo15, Cul1, Skp1a);Ubiquitin E3 ligase (Fbxo2, Skp1a, Cul1, Rbx1);Ubiquitin E3 ligase (Fbxo32, Skp1a, Cul1, Rbx1)	Q9WTX6
		GLP-1RA ↑	Cyc1	-0.55828	0.156334	-0.876134	-0.494595	-0.737759	-0.856077	-0.373996	-0.226769	-1.74136	-0.0315945	0.0841125	1.54325	0.771985	1.94171	2.12542	0.348252	0.60978	-1.10208	-0.277413	-0.304787	+	2.94435	0.0069292	metabolic process;response to chemical stimulus;response to endogenous stimulus;response to stimulus	cell part;intracellular membrane-bounded organelle;intracellular organelle;membrane;mitochondrion;nucleus;organelle	Alzheimer's disease;Cardiac muscle contraction;Huntington's disease;Oxidative phosphorylation;Parkinson's disease	Cytochrom_C1	Alternativesplicing;Completeproteome;Directproteinsequencing;Electrontransport;Heme;Iron;Membrane;Metal-binding;Mitochondrion;Mitochondrioninnermembrane;Referenceproteome;Respiratorychain;Transitpeptide;Transmembrane;Transmembranehelix;Transport	Cytochrome bc1-complex (EC 1.10.2.2), mitochondrial	Q9D0M3;Q9D0M3-2
		GLP-1RA ↑		-0.718631	-0.608492	0.164531	0.131351	0.187293	-0.490136	-0.107931	-1.00138	-1.35529	0.255788	0.599673	0.899954	2.47083	1.55879	1.14441	-0.141631	-0.422823	-1.69429	0.0185962	-0.890612	+	3.26501	0.004575							P00761
		GLP-1RA ↑	Spr	0.198357	-0.657634	0.27549	0.704707	0.776703	-0.747507	-0.547834	0.193023	-2.70965	-0.459432	1.14081	0.968224	1.10071	0.6399	1.11939	0.036354	0.269316	-1.88278	-0.00434086	-0.413807	+	2.09021	0.0230708	alcohol metabolic process;amine metabolic process;anatomical structure morphogenesis;biological regulation;biosynthetic process;cell morphogenesis;cellular amino acid metabolic process;cellular aromatic compound metabolic process;cellular component morphogenesis;cellular component organization;cellular ketone metabolic process;cellular metabolic process;cellular nitrogen compound metabolic proces…	cell part;cytoplasm;extracellular organelle;intracellular membrane-bounded organelle;intracellular organelle;mitochondrion;nucleoplasm;organelle;vesicle	Folate biosynthesis	adh_short	3D-structure;Acetylation;Completeproteome;Cytoplasm;NADP;Oxidoreductase;Phosphoprotein;Proteomicsidentification;Referenceproteome		Q64105;Q91XH5
		GLP-1RA ↑	Nsfl1c	-0.621086	0.134809	0.302996	-0.720554	0.142423	0.36638	-0.463532	0.184932	-1.09069	-1.39305	2.18325	0.500372	1.9	1.4094	0.78156	-1.01354	-0.537821	-1.24928	-0.317525	-0.49905	+	3.58695	0.00298214	biological regulation;catabolic process;cellular component assembly;cellular component organization;cellular membrane organization;cellular metabolic process;cellular process;Golgi organization;macromolecule metabolic process;membrane fusion;membrane organization;metabolic process;organelle assembly;organelle organization;primary metabolic process;protein metabolic process;proteolysis;proteolysis…	cell part;chromosome;cytoplasm;cytoskeleton;cytosol;intracellular membrane-bounded organelle;intracellular non-membrane-bounded organelle;intracellular organelle;membrane;nucleoplasm;nucleus;organelle;plasma membrane	Protein processing in endoplasmic reticulum	SEP;UBX	Alternativesplicing;Chromosome;Completeproteome;Golgiapparatus;Lipid-binding;Nucleus;Phosphoprotein;Referenceproteome		Q9CZ44;Q9CZ44-3
		GLP-1RA ↑	Ikbkb	-1.25433	-0.340617	0.171323	-0.94048	0.459654	1.65036	-0.000752981	0.091381	0.473732	-0.409496	0.299294	0.431908	1.81623	1.85971	0.222653	-1.78497	-0.0826188	-0.385949	-1.28703	-0.990007	+	2.10777	0.022482	biological regulation;cellular metabolic process;cellular process;homeostatic process;immune system process;macromolecule metabolic process;macromolecule modification;metabolic process;peptidyl-amino acid modification;phosphorus metabolic process;primary metabolic process;protein metabolic process;protein modification process;protein phosphorylation;regulation of transport;response to chemical st…	cell part;cytoplasm;intracellular membrane-bounded organelle;intracellular organelle;macromolecular complex;nucleus;organelle;protein complex;receptor complex	Acute myeloid leukemia;Adipocytokine signaling pathway;Apoptosis;B cell receptor signaling pathway;Chagas disease (American trypanosomiasis);Chemokine signaling pathway;Chronic myeloid leukemia;Cytosolic DNA-sensing pathway;Epithelial cell signaling in Helicobacter pylori infection;Hepatitis C;Insulin signaling pathway;MAPK signaling pathway;Neurotrophin signaling pathway;NOD-like receptor signal…	IKKbetaNEMObind;Pkinase	ATP-binding;Completeproteome;Cytoplasm;Hydroxylation;Kinase;Membrane;Nucleotide-binding;Nucleus;Phosphoprotein;Proteomicsidentification;Referenceproteome;Serine/threonine-proteinkinase;S-nitrosylation;Transferase;Ublconjugation	Chuk-Ikbkb-Ikbkg complex	O88351;Q5D0E0
		GLP-1RA ↑	Creb1	-0.311097	0.344222	0.676081	-1.38039	-0.0883998	0.278034	0.785013	0.862776	-0.288477	-0.585657	1.08058	0.530965	1.70039	1.29177	0.409871	-0.332235	-0.386364	-2.16031	-0.712669	-1.71411	+	2.58123	0.0111467	anatomical structure development;anatomical structure morphogenesis;behavior;biological regulation;biosynthetic process;cell differentiation;cellular component morphogenesis;cellular component organization;cellular metabolic process;cellular nitrogen compound metabolic process;cellular process;developmental process;establishment of localization;macromolecule metabolic process;macromolecule modifi…	cell part;intracellular membrane-bounded organelle;intracellular organelle;macromolecular complex;nucleoplasm;nucleus;organelle;protein complex;transcription factor complex	Antigen processing and presentation;Huntington's disease;ko05152;Melanogenesis;Osteoclast differentiation;Prostate cancer;Vasopressin-regulated water reabsorption	bZIP_1;pKID	3D-structure;Activator;Alternativesplicing;Biologicalrhythms;Completeproteome;Differentiation;DNA-binding;Isopeptidebond;Nucleus;Phosphoprotein;Proteomicsidentification;Referenceproteome;Transcription;Transcriptionregulation;Ublconjugation		Q01147;Q01147-2;Q62347
		GLP-1RA ↑	Atn1	0.099323	1.06104	-0.695697	-2.00034	0.642277	-0.536567	-0.996997	-0.103378	0.289581	-0.137285	1.78648	1.09875	1.16184	0.716002	1.06822	-1.19312	0.10747	-1.53696	-0.530362	-0.300267	+	2.11382	0.0221778	biological regulation;cell death;cell motility;cellular component movement;cellular metabolic process;cellular process;death;establishment or maintenance of cell polarity;locomotion;metabolic process;secondary metabolic process;toxin metabolic process	cell part;cytoplasm;intracellular membrane-bounded organelle;intracellular organelle;nucleoplasm;nucleus;organelle		Atrophin-1	Acetylation;Celljunction;Completeproteome;Cytoplasm;Nucleus;Phosphoprotein;Polymorphism;Referenceproteome;Transcription;Transcriptionregulation;Tripletrepeatexpansion		O35126
		GLP-1RA ↑	Fam107a	0.0118345	-0.74245	-1.37701	-0.698548	-0.0534378	-0.748397	-0.50449	0.229559	0.5751	-0.458512	2.48768	1.04997	1.33258	1.53324	0.565616	-0.844826	0.0399129	-0.442206	-1.19321	-0.762397	+	3.88869	0.00188506	biological regulation	cell part;cell projection;intracellular membrane-bounded organelle;intracellular organelle;neuron projection;nucleus;organelle		DUF1151	Completeproteome;Referenceproteome		Q78TU8
		GLP-1RA ↑	Cdc42	0.211101	-0.0483849	-1.36838	-1.07665	0.852655	-0.000109162	-0.0618966	0.414693	-0.739955	0.150764	0.589826	2.4647	1.20252	-0.159242	1.68789	-0.805468	-0.767788	-1.29403	-0.561097	-0.691161	+	2.38501	0.0148508	anatomical structure development;anatomical structure formation involved in morphogenesis;anatomical structure morphogenesis;biological adhesion;biological regulation;cell adhesion;cell communication;cell development;cell junction organization;cell-cell signaling;cellular component assembly;cellular component movement;cellular component organization;cellular localization;cellular membrane organiz…	apical part of cell;cell body;cell part;cell projection;cytoplasm;cytoplasmic membrane-bounded vesicle;cytosol;extracellular organelle;filopodium;intracellular membrane-bounded organelle;intracellular non-membrane-bounded organelle;intracellular organelle;membrane;microtubule organizing center;midbody;neuron projection;neuronal cell body;organelle;plasma membrane;vacuole;vesicle	Adherens junction;Axon guidance;Bacterial invasion of epithelial cells;Chemokine signaling pathway;Endocytosis;Epithelial cell signaling in Helicobacter pylori infection;Fc gamma R-mediated phagocytosis;Focal adhesion;GnRH signaling pathway;Leukocyte transendothelial migration;MAPK signaling pathway;MAPK signaling pathway - yeast;Neurotrophin signaling pathway;Pancreatic cancer;Pathogenic Escheri…	Ras	3D-structure;Alternativesplicing;Cellmembrane;Completeproteome;Cytoplasm;Cytoskeleton;Differentiation;Directproteinsequencing;GTP-binding;Lipoprotein;Membrane;Methylation;Neurogenesis;Nucleotide-binding;Phosphoprotein;Prenylation;Referenceproteome	Cdc42-Par6b-Par3-Prkci complex;Ocrl-Cdc42 complex;PAR-6-aPKC-PAR-3-Cdc42-Rac1 complex	P60766
		GLP-1RA ↑	Tomm5	0.547021	-1.5495	-1.15397	-0.84264	0.791803	-0.84047	-0.202331	0.116533	-0.852035	-0.958926	0.658628	0.685395	2.13236	1.04008	1.84863	-0.507336	0.12071	-0.843088	0.274754	-0.465615	+	2.5752	0.0112711	establishment of localization;protein targeting;protein transport;transport	cell part;intracellular membrane-bounded organelle;intracellular organelle;macromolecular complex;mitochondrion;organelle;protein complex		TOM_sub5	Alternativesplicing;Completeproteome;Membrane;Mitochondrion;Mitochondrionoutermembrane;Proteintransport;Referenceproteome;Transmembrane;Transmembranehelix;Transport		B1AXP6
		GLP-1RA ↑	Pten	0.224514	-0.705743	-1.17892	-1.77168	0.546605	-0.0946256	-0.752153	0.0310607	-0.485724	0.935174	0.731749	2.24388	1.01978	1.01472	0.979773	-1.29082	-0.1106	-1.15843	-0.477563	0.299003	+	2.32994	0.016248	aging;anatomical structure development;anatomical structure formation involved in morphogenesis;anatomical structure morphogenesis;behavior;behavioral interaction between organisms;biological regulation;carbohydrate metabolic process;catabolic process;cell communication;cell death;cell motility;cell-cell signaling;cellular component assembly;cellular component morphogenesis;cellular component mov…	cell part;cell projection;cytoplasm;intracellular membrane-bounded organelle;intracellular organelle;membrane;mitochondrion;neuron projection;nucleoplasm;nucleus;organelle;plasma membrane	Endometrial cancer;Focal adhesion;Glioma;Inositol phosphate metabolism;Melanoma;p53 signaling pathway;Pathways in cancer;Phosphatidylinositol signaling system;Prostate cancer;Small cell lung cancer;Tight junction	DSPc;PTEN_C2	Acetylation;Apoptosis;Completeproteome;Cytoplasm;Hydrolase;Isopeptidebond;Lipidmetabolism;Neurogenesis;Nucleus;Phosphoprotein;Proteinphosphatase;Referenceproteome;Tumorsuppressor;Ublconjugation		O08586
		GLP-1RA ↑	Pde4d	-1.67047	0.31588	-1.96006	-1.16507	-1.72283	0.604604	0.498724	0.911737	-0.116141	-0.109263	-0.563885	0.539809	1.00088	1.09571	0.203823	-0.25139	1.08083	0.929725	1.04052	-0.663131	+	2.29808	0.0167946	aging;biological regulation;catabolic process;cell motility;cellular component movement;cellular metabolic process;cellular nitrogen compound metabolic process;cellular process;developmental process;growth;heterocycle metabolic process;immune system process;locomotion;metabolic process;multicellular organismal process;muscle contraction;nitrogen compound metabolic process;nucleobase-containing co…		Purine metabolism	PDEase_I	Completeproteome;Hydrolase;Metal-binding;Proteomicsidentification;Referenceproteome		E9PVU7
		GLP-1RA ↑	Zswim8	-1.3667	-1.12452	-1.34003	-0.5512	-1.71605	0.165844	0.658234	1.3944	-0.304439	1.6236	0.972642	0.39059	-0.0241088	0.450503	-0.910994	0.0739949	1.23582	0.916357	0.4481	-0.992035	+	2.44549	0.0137037					Alternativesplicing;Completeproteome;Metal-binding;Phosphoprotein;Referenceproteome;Zinc;Zinc-finger		Q3UHH1;Q3UHH1-3
		GLP-1RA ↑	Ndufc1	-1.10753	-1.43262	-0.673056	-1.66016	-0.301384	1.29184	1.69112	-0.562608	1.09344	1.74439	0.049843	-0.0630358	0.380209	0.691221	-0.0326647	-1.35727	0.0431246	0.731916	-0.570724	0.0439352	+	2.72992	0.00906854	metabolic process	cell part;intracellular membrane-bounded organelle;intracellular organelle;macromolecular complex;mitochondrion;NADH dehydrogenase complex;organelle;protein complex	Alzheimer's disease;Huntington's disease;Oxidative phosphorylation;Parkinson's disease	NADH_dh_m_C1	Completeproteome;Electrontransport;Membrane;Mitochondrion;Mitochondrioninnermembrane;Referenceproteome;Respiratorychain;Transitpeptide;Transmembrane;Transmembranehelix;Transport		Q9CQY9
		GLP-1RA ↑	Mtcl1	-2.04155	-0.846593	-1.95186	-0.816205	-0.279246	0.817849	0.937619	0.0111571	0.644845	1.05943	-0.635795	0.86158	0.101323	0.184063	0.217037	-1.11035	-0.169899	1.53757	0.230772	1.24826	+	2.25273	0.0180043	biological regulation;cellular component organization;cellular process;cytoskeleton organization;establishment or maintenance of cell polarity;organelle organization;regulation of transport	cell part;cytoplasm;cytoskeleton;extracellular space;intracellular non-membrane-bounded organelle;intracellular organelle;midbody;organelle		DUF3166;DUF4482	Alternativesplicing;Cellmembrane;Coiledcoil;Completeproteome;Cytoplasm;Cytoskeleton;Membrane;Phosphoprotein;Referenceproteome		Q3UHU5;Q3UHU5-3
		GLP-1RA ↑	Atp6v0e2	-0.446782	-0.925773	-1.89688	-0.725354	-0.931005	1.39771	1.25182	-0.403272	1.63846	1.65552	-0.306882	-0.692844	-0.245883	0.0619969	-0.319033	-0.578242	0.787656	1.06086	0.498224	-0.880302	+	2.84551	0.00769412	cell growth;cellular process;establishment of localization;growth;hydrogen transport;ion transport;transmembrane transport;transport	cell part;macromolecular complex;membrane;protein complex	Collecting duct acid secretion;Epithelial cell signaling in Helicobacter pylori infection;Oxidative phosphorylation;Phagosome;Rheumatoid arthritis;Vibrio cholerae infection	ATP_synt_H	Completeproteome;Hydrogeniontransport;Hydrolase;Iontransport;Membrane;Referenceproteome;Transmembrane;Transmembranehelix;Transport		Q91XE7
		GLP-1RA ↑	Anxa6	-1.88901	-1.86935	-0.525237	-0.795734	-1.13257	0.481652	-0.499777	-0.525974	-0.0537901	1.33489	0.650355	-0.454121	-0.109589	0.795004	0.0511587	1.61452	0.509617	1.65925	0.476875	0.281818	+	3.09335	0.00568638	biological regulation;cellular component assembly;cellular component organization;cellular process;establishment of localization;ion transport;macromolecular complex assembly;protein complex assembly;transmembrane transport;transport	cell part;extracellular organelle;membrane;organelle;vesicle		Annexin	Annexin;Calcium;Calcium/phospholipid-binding;Completeproteome;Proteomicsidentification;Referenceproteome;Repeat		F8WIT2
		GLP-1RA ↑	Cdc37l1	-0.447084	-2.03204	-0.729258	-1.75966	-0.956819	-0.435473	-0.385618	0.0942811	-0.267454	1.21172	1.34771	1.85767	0.840564	0.860245	1.08372	0.0793983	-0.177409	0.121493	0.202401	-0.508371	+	4.3275	0.00130612	biological regulation;cellular metabolic process;cellular process;macromolecule metabolic process;metabolic process;primary metabolic process;protein folding;protein metabolic process;regulation of protein stability	cell part;cytoplasm		CDC37_M	Alternativesplicing;Chaperone;Coiledcoil;Completeproteome;Cytoplasm;Phosphoprotein;Referenceproteome		Q9CZP7;Q9CZP7-2;Q9CZP7-3;Q9CZP7-4
		GLP-1RA ↑	0610037L13Rik;;	-0.754116	-2.36445	-0.0238778	-2.33451	-0.725516	0.0261034	0.676746	-0.848343	0.598019	0.856661	0.0975507	1.02502	0.207257	-0.0512117	0.729341	0.875827	-0.0596865	0.680167	0.0787665	1.31025	+	2.38476	0.0148424		extracellular organelle;organelle;vesicle		DUF866	Alternativesplicing;Completeproteome;Proteomicsidentification;Referenceproteome		A2A8E2;Q8BHG2;Q8BHG2-3
		GLP-1RA ↑	Sptan1	-0.829033	-2.75102	0.490197	-2.45118	-0.970674	0.237908	0.185779	0.500565	0.0635229	-0.0027985	0.275062	0.67802	0.649756	0.60461	0.69776	0.498041	0.498778	0.661015	0.484874	0.478813	+	2.90789	0.00715612		cell part;cytoskeleton;extracellular organelle;intracellular membrane-bounded organelle;intracellular non-membrane-bounded organelle;intracellular organelle;membrane;organelle;vesicle		EF-hand_7;EFhand_Ca_insen;SH3_1;Spectrin	Calcium;Completeproteome;Proteomicsidentification;Referenceproteome;Repeat;SH3domain		E9Q447
		GLP-1RA ↑	Mib1	-1.10069	-1.28231	-0.623504	-2.04651	-1.08206	0.212777	0.189095	2.1822	0.059149	1.55327	0.202789	0.644534	0.946987	0.395733	0.13314	-1.07403	0.197553	0.63665	-0.048475	-0.0962944	+	3.10941	0.00548691	anatomical structure development;anatomical structure formation involved in morphogenesis;anatomical structure morphogenesis;biological regulation;cellular metabolic process;cellular process;developmental process;embryo development;macromolecule metabolic process;macromolecule modification;metabolic process;primary metabolic process;protein metabolic process;protein modification by small protein …	cell part;centrosome;intracellular non-membrane-bounded organelle;intracellular organelle;membrane;microtubule organizing center;organelle;plasma membrane;vesicle		Ank;Ank_2;MIB_HERC2;ZZ	ANKrepeat;Cellmembrane;Coiledcoil;Completeproteome;Cytoplasm;Cytoskeleton;Ligase;Membrane;Metal-binding;Notchsignalingpathway;Phosphoprotein;Referenceproteome;Repeat;Ublconjugation;Ublconjugationpathway;Zinc;Zinc-finger		Q80SY4
		GLP-1RA ↑	Stom	-1.39579	-0.658345	-0.652707	-2.65748	-0.809056	0.828922	-0.221389	0.669904	-0.586112	0.482344	0.7313	0.145775	0.954454	1.3571	-0.439976	0.0639784	1.12738	1.24816	-0.519311	0.330846	+	2.35112	0.0157611	biological regulation;cellular component assembly;cellular component organization;macromolecular complex assembly;protein complex assembly;regulation of transport	cell part;cytoplasm;cytoplasmic membrane-bounded vesicle;cytoskeleton;endoplasmic reticulum;extracellular organelle;extracellular space;intracellular membrane-bounded organelle;intracellular non-membrane-bounded organelle;intracellular organelle;membrane;mitochondrion;organelle;vesicle		Band_7	3D-structure;Cellmembrane;Completeproteome;Cytoplasmicvesicle;Lipoprotein;Membrane;Palmitate;Phosphoprotein;Referenceproteome		P54116
		GLP-1RA ↑	Mettl16	-2.46615	-1.26821	-0.575761	-2.15709	-0.046342	-0.319963	0.158197	0.796991	-0.459792	0.882441	1.03519	0.0597279	0.318466	1.38469	0.377847	0.10365	0.713917	0.411738	0.310808	0.739645	+	2.92126	0.00711879	cellular metabolic process;cellular nitrogen compound metabolic process;cellular process;macromolecule metabolic process;macromolecule modification;metabolic process;nitrogen compound metabolic process;nucleobase-containing compound metabolic process;one-carbon metabolic process;primary metabolic process;RNA metabolic process;RNA modification;RNA processing;rRNA processing;small molecule metaboli…	cell part;intracellular membrane-bounded organelle;intracellular organelle;nucleus;organelle		Methyltransf_10	Alternativesplicing;Completeproteome;Methyltransferase;Phosphoprotein;Proteomicsidentification;Referenceproteome;S-adenosyl-L-methionine;Transferase		Q5SW15;Q9CQG2;Q9CQG2-2
		GLP-1RA ↑	Lyrm4	-1.8029	-1.65103	-1.1529	-1.00019	-0.951312	0.369696	-0.816819	-0.103659	0.355301	2.2981	0.413942	0.971907	0.722573	0.729701	0.0965265	-0.222481	0.860314	0.61328	-0.169123	0.439078	+	2.87781	0.00723848		cell part;intracellular membrane-bounded organelle;intracellular organelle;mitochondrion;nucleus;organelle		Complex1_LYR	Completeproteome;Mitochondrion;Nucleus;Referenceproteome		Q8K215
		GLP-1RA ↑	Psma1	-2.16316	-0.77667	-0.956778	-1.27821	-0.844268	0.925596	-0.0871354	0.681629	-0.616682	2.01975	0.189794	0.358952	-0.624911	1.41886	1.1887	0.254969	0.306879	-0.0904518	-0.460174	0.553316	+	2.30419	0.0166494	biological regulation;catabolic process;cellular metabolic process;cellular process;immune system process;macromolecule metabolic process;metabolic process;primary metabolic process;protein metabolic process;proteolysis;proteolysis involved in cellular protein catabolic process	cell part;centrosome;cytoplasm;cytosol;extracellular organelle;intracellular membrane-bounded organelle;intracellular non-membrane-bounded organelle;intracellular organelle;macromolecular complex;microtubule organizing center;nucleoplasm;nucleus;organelle;proteasome complex;protein complex;vesicle	Proteasome	Proteasome;Proteasome_A_N	3D-structure;Acetylation;Completeproteome;Cytoplasm;Directproteinsequencing;Glycoprotein;Hydrolase;Immunity;Isopeptidebond;Nucleus;Protease;Proteasome;Referenceproteome;Threonineprotease;Ublconjugation	20S proteasome;immunoproteasome	Q9R1P4
		GLP-1RA ↑	Unc119b	-0.743103	-0.436889	0.787447	-1.3785	-0.709646	0.373154	-0.689312	-0.889316	-0.14446	-2.74453	1.04619	1.16224	1.30672	0.609751	0.902998	0.588935	0.198349	-0.0971414	0.721348	0.135769	+	2.2355	0.0184235	anatomical structure morphogenesis;cellular component morphogenesis;cellular component organization;cellular process;developmental process;establishment of localization;protein transport;transport	cell part		GMP_PDE_delta	Acetylation;Alternativesplicing;Cellprojection;Cilium;Ciliumbiogenesis/degradation;Completeproteome;Lipid-binding;Proteintransport;Referenceproteome;Transport		Q8C4B4;Q8C4B4-2
		GLP-1RA ↑	Tns2	-0.953482	-0.186884	1.09258	-0.624867	-1.09087	-0.362713	-0.546791	-0.692572	-0.236858	-2.74492	0.716416	1.55139	0.873814	0.911304	0.648023	0.900732	0.697949	0.27013	0.363526	-0.585904	+	2.11383	0.0221983	anatomical structure development;biological regulation;cellular homeostasis;cellular process;developmental process;growth;homeostatic process;macromolecule metabolic process;metabolic process;multicellular organismal process;response to stimulus;signal transduction	cell part;membrane;plasma membrane		PTB;PTEN_C2;SH2	Alternativesplicing;Celljunction;Cellmembrane;Completeproteome;Hydrolase;Membrane;Metal-binding;Phosphoprotein;Proteinphosphatase;Referenceproteome;SH2domain;Zinc;Zinc-finger		Q8CGB6;Q8CGB6-2;Q8CGB6-3;Q8CGB6-4
		GLP-1RA ↑	Mien1	-1.18332	-0.750777	-0.221214	-0.367023	-1.56098	-0.664972	-0.355478	-0.278434	-0.0616946	-1.00421	-0.268335	2.07707	2.19257	0.44515	0.402595	0.5808	0.90527	1.13216	-0.159141	-0.860039	+	2.07137	0.0237788	biological regulation;cell death;cellular homeostasis;cellular process;death;homeostatic process	cell part;cytoplasm;cytosol;extracellular organelle;nucleoplasm;organelle;vesicle		Rdx	Acetylation;Apoptosis;Cellmembrane;Completeproteome;Cytoplasm;Disulfidebond;Lipoprotein;Membrane;Prenylation;Redox-activecenter;Referenceproteome		Q9CQ86
		GLP-1RA ↑	Maob	-0.66322	-0.825575	-1.18108	-1.1421	-1.42938	-0.417065	-0.812949	0.228695	-0.952805	0.796573	1.99287	-0.878117	1.33429	-0.516918	0.413974	0.622323	1.20984	1.12837	0.435843	0.656423	+	2.24666	0.0180763	anatomical structure development;biological regulation;developmental process;regulation of transport;response to biotic stimulus;response to chemical stimulus;response to drug;response to endogenous stimulus;response to stimulus	cell part;extracellular organelle;intracellular membrane-bounded organelle;intracellular organelle;membrane;mitochondrion;organelle;vesicle	Arginine and proline metabolism;Drug metabolism - cytochrome P450;Glycine, serine and threonine metabolism;Histidine metabolism;Isoquinoline alkaloid biosynthesis;Phenylalanine metabolism;Tryptophan metabolism;Tyrosine metabolism	Amino_oxidase	Acetylation;Completeproteome;FAD;Flavoprotein;Membrane;Mitochondrion;Mitochondrionoutermembrane;Oxidoreductase;Referenceproteome;Transmembrane;Transmembranehelix		Q8BW75
		GLP-1RA ↑	Crtc1	0.479622	-0.786804	-0.830905	-1.5794	-2.60726	0.101713	-0.624437	-0.173404	0.0636327	-0.479228	1.16431	0.348413	1.90803	0.169755	-0.0441379	0.863428	0.0987813	0.324766	0.477505	1.12562	+	2.22999	0.0186082	behavior;biological regulation;biosynthetic process;cellular component assembly;cellular component organization;cellular homeostasis;cellular ion homeostasis;cellular metabolic process;cellular nitrogen compound metabolic process;cellular process;homeostatic process;macromolecular complex assembly;macromolecule metabolic process;metabolic process;multicellular organismal process;neurological syst…	cell part;cytoplasm;intracellular membrane-bounded organelle;intracellular organelle;membrane;nucleoplasm;nucleus;organelle;plasma membrane		TORC_C;TORC_M;TORC_N	Activator;Biologicalrhythms;Completeproteome;Cytoplasm;Nucleus;Phosphoprotein;Referenceproteome;Transcription;Transcriptionregulation		Q68ED7
		GLP-1RA ↑	Efr3b	-0.305145	-1.25481	-2.22168	-0.290772	-1.09726	-0.272161	0.239189	-0.675921	0.221882	-0.868904	0.367563	0.883423	0.306487	1.08127	2.57005	-0.17946	0.790043	0.331374	-0.0308994	0.405735	+	2.79372	0.00823048					Alternativesplicing;Completeproteome;Referenceproteome		Q6ZQ18;Q6ZQ18-2
		GLP-1RA ↑	Srrm2	0.325914	-1.6494	-2.2429	-0.749226	-1.1184	-0.460518	-0.380644	-0.108253	0.503141	-0.096797	-0.605273	1.4503	0.767616	1.00282	1.83692	0.519194	-0.2002	0.784403	-0.140571	0.561882	+	2.34039	0.0159152	cellular metabolic process;cellular nitrogen compound metabolic process;cellular process;macromolecule metabolic process;metabolic process;mRNA metabolic process;mRNA processing;nitrogen compound metabolic process;nucleobase-containing compound metabolic process;primary metabolic process;RNA metabolic process;RNA processing;RNA splicing	cell part;macromolecular complex;ribonucleoprotein complex;spliceosomal complex		cwf21	Acetylation;Alternativesplicing;Coiledcoil;Completeproteome;Directproteinsequencing;mRNAprocessing;mRNAsplicing;Nucleus;Phosphoprotein;Referenceproteome;Spliceosome		Q8BTI8;Q8BTI8-3
		GLP-1RA ↑	Polr2c	0.168057	-1.41233	-1.58741	-0.896734	-0.991989	-1.7893	0.413744	-0.672913	0.331554	-1.07144	0.449945	1.12664	1.64328	0.93524	0.946829	0.321667	1.00268	0.257525	0.664289	0.160665	+	3.21816	0.00470796	biosynthetic process;cellular metabolic process;cellular nitrogen compound metabolic process;cellular process;macromolecule metabolic process;metabolic process;nitrogen compound metabolic process;nucleobase-containing compound metabolic process;primary metabolic process;RNA metabolic process;transcription from RNA polymerase II promoter	cell part;cytoplasm;cytoskeleton;intracellular membrane-bounded organelle;intracellular non-membrane-bounded organelle;intracellular organelle;macromolecular complex;nucleoplasm;nucleus;organelle;protein complex;RNA polymerase complex	Huntington's disease;Purine metabolism;Pyrimidine metabolism;RNA polymerase	RNA_pol_A_bac;RNA_pol_L	Completeproteome;DNA-directedRNApolymerase;Nucleus;Phosphoprotein;Proteomicsidentification;Referenceproteome;Transcription		P97760;Q99M46
		GLP-1RA ↑	Mkl2	0.875631	-1.48538	-1.31644	-1.65152	-0.698115	-1.68789	-0.353614	-0.127077	-0.517879	-0.188041	1.88478	0.0683005	0.920325	1.00689	0.868385	0.911286	0.341829	0.0209503	0.685938	0.44165	+	2.5724	0.0112924	anatomical structure development;anatomical structure morphogenesis;biological regulation;biosynthetic process;cell differentiation;cellular metabolic process;cellular nitrogen compound metabolic process;cellular process;developmental process;embryo development;macromolecule metabolic process;metabolic process;nitrogen compound metabolic process;nucleobase-containing compound metabolic process;pr…	cell part;cytoplasm;intracellular membrane-bounded organelle;intracellular organelle;nucleus;organelle		RPEL;SAP	Activator;Coiledcoil;Completeproteome;Developmentalprotein;Differentiation;Glycoprotein;Myogenesis;Nucleus;Phosphoprotein;Proteomicsidentification;Referenceproteome;Repeat;Transcription;Transcriptionregulation		G3X8R8;P59759;Q5DTZ3
		GLP-1RA ↑	Rabep1	0.344593	-1.38725	-2.64505	-0.078495	-1.25262	-0.897634	0.47112	-0.122768	-0.146256	-0.748177	0.163888	1.32955	1.4655	0.440093	-0.0998125	0.340901	0.749769	0.176171	0.716168	1.1803	+	2.05924	0.0241337	cell death;cellular component organization;cellular membrane organization;cellular process;death;endocytosis;establishment of localization;membrane invagination;membrane organization;protein transport;transport;vesicle-mediated transport	cell part;cytoplasmic membrane-bounded vesicle;endosome;intracellular membrane-bounded organelle;intracellular organelle;organelle;vesicle	Endocytosis	Rab5-bind;Rabaptin	Acetylation;Alternativesplicing;Apoptosis;Coiledcoil;Completeproteome;Cytoplasm;Cytoplasmicvesicle;Endocytosis;Endosome;Phosphoprotein;Proteintransport;Proteomicsidentification;Referenceproteome;Transport	Rab5 GDP/GTP exchange factor complex	J3QJV7;O35551;O35551-2;O35551-3;O35551-6
		GLP-1RA ↑	Ndufs4	-0.903129	-1.27251	-1.68102	-0.438697	-1.44388	-0.669917	0.175022	-0.0247865	-0.227859	-0.455327	1.05536	1.90674	-1.18866	0.192771	1.11326	0.61769	1.16001	0.643317	0.94855	0.493064	+	2.9175	0.00709871	anatomical structure development;biological regulation;cellular component assembly;cellular component organization;cellular macromolecular complex assembly;cellular metabolic process;cellular process;cellular respiration;developmental process;generation of precursor metabolites and energy;macromolecular complex assembly;metabolic process;protein complex assembly;protein complex biogenesis;regulat…	cell part;intracellular membrane-bounded organelle;intracellular organelle;macromolecular complex;mitochondrion;NADH dehydrogenase complex;organelle;protein complex	Alzheimer's disease;Huntington's disease;Oxidative phosphorylation;Parkinson's disease	ETC_C1_NDUFA4	Completeproteome;Directproteinsequencing;Electrontransport;Membrane;Mitochondrion;Mitochondrioninnermembrane;Proteomicsidentification;Referenceproteome;Respiratorychain;Transitpeptide;Transport	Respiratory chain complex I, mitochondrial	E9QPX3;Q9CXZ1
		GLP-1RA ↑	Epb4.1l1	-1.37345	-0.540884	-1.9865	-0.2905	-0.634471	-1.25394	0.138973	-1.10008	0.712313	-0.490961	1.70507	1.52493	-0.0829695	0.0821105	0.53159	1.14561	-0.305891	1.01966	0.331545	0.867845	+	2.24825	0.0180916	cellular component organization;cellular process;cytoskeleton organization;organelle organization	cell part;cytoplasm;cytoskeleton;intracellular non-membrane-bounded organelle;intracellular organelle;organelle		FA;FERM_C;FERM_M;FERM_N;SAB	Completeproteome;Proteomicsidentification;Referenceproteome		E9PV14
		GLP-1RA ↑	Bloc1s4	0.0347499	-1.0502	-1.56284	-0.91636	-0.275387	-1.39331	-0.0195852	0.513736	-0.0676851	-1.63439	0.621829	-0.188932	-0.801654	0.0850669	0.249277	1.26993	0.88517	1.34221	1.23629	1.67208	+	3.23183	0.00460896	biological adhesion;cell adhesion;cellular component movement;cellular component organization;cellular process;cytoskeleton-dependent intracellular transport;establishment of localization;multicellular organismal process;neurological system process;organelle organization;pigment granule organization;transport;vesicle organization;vesicle-mediated transport	BLOC complex;cell part;cytoplasm;macromolecular complex;protein complex			Albinism;Coiledcoil;Completeproteome;Cytoplasm;Referenceproteome	BLOC-1 (biogenesis of lysosome-related organelles complex 1)	Q8VED2
		GLP-1RA ↑	Slc43a2	-0.0109205	-1.00018	-1.44165	-1.23302	-1.02089	-1.52079	0.444214	1.19444	-0.874341	-1.30477	0.276505	0.988125	-0.240905	0.746111	0.799917	1.22783	0.0674776	0.94567	0.575	1.38219	+	2.2383	0.0183815	amine transport;amino acid transport;establishment of localization;organic acid transport;transport	cell part;membrane;plasma membrane		MFS_1	Completeproteome;Glycoprotein;Membrane;Phosphoprotein;Referenceproteome;Transmembrane;Transmembranehelix		Q8CGA3
		GLP-1RA ↑	Prkcsh	0.188808	-0.88983	-0.824791	-0.764422	-0.534734	-1.65501	-0.983492	0.395002	-1.46414	-1.37478	1.39866	0.659577	0.538082	0.578728	0.120203	0.30994	0.342996	1.56109	0.907932	1.49019	+	3.66111	0.00272986	anatomical structure development;biological regulation;carbohydrate metabolic process;cellular component assembly;cellular component organization;developmental process;embryo development;macromolecular complex assembly;metabolic process;nitrogen compound metabolic process;oligosaccharide metabolic process;primary metabolic process;protein complex assembly	cell part;endoplasmic reticulum;intracellular membrane-bounded organelle;intracellular organelle;organelle	Protein processing in endoplasmic reticulum	EF-hand_5;PRKCSH;PRKCSH-like	Alternativesplicing;Calcium;Completeproteome;Directproteinsequencing;Endoplasmicreticulum;Glycoprotein;Metal-binding;Phosphoprotein;Referenceproteome;Repeat;Signal		O08795;O08795-2
		GLP-1RA ↑	Puf60	0.576537	-0.949222	-0.556545	-1.20754	-0.883772	-1.03898	-1.13283	0.645558	-1.33093	-1.7839	0.297344	0.68175	0.592364	0.115048	0.781388	0.837254	0.987252	1.54587	0.573404	1.24995	+	3.41235	0.00378102	biological regulation;biosynthetic process;cell death;cellular metabolic process;cellular nitrogen compound metabolic process;cellular process;death;macromolecule metabolic process;metabolic process;mRNA metabolic process;mRNA processing;nitrogen compound metabolic process;nucleobase-containing compound metabolic process;primary metabolic process;RNA metabolic process;RNA processing;RNA splicing	cell part;Golgi apparatus;intracellular membrane-bounded organelle;intracellular organelle;macromolecular complex;mitochondrion;nucleoplasm;organelle;protein complex;ribonucleoprotein complex	Spliceosome	RRM_1	Acetylation;Alternativesplicing;Apoptosis;Completeproteome;DNA-binding;mRNAprocessing;mRNAsplicing;Nucleus;Phosphoprotein;Referenceproteome;Repeat;Repressor;Ribonucleoprotein;RNA-binding;Transcription;Transcriptionregulation		Q3UEB3;Q3UEB3-2
		GLP-1RA ↑	Tomm40	-0.525503	-0.465083	0.396898	-0.755989	-2.39454	-1.57009	0.45413	-0.162946	-0.297185	-0.517889	-0.022373	-0.909904	-0.357213	0.444269	0.82411	0.872446	0.897322	1.35741	1.27551	1.45663	+	2.40004	0.0145163	establishment of localization;ion transport;protein targeting;protein transport;transport	cell part;cytoplasm;extracellular organelle;intracellular membrane-bounded organelle;intracellular organelle;macromolecular complex;mitochondrion;nucleoplasm;organelle;protein complex;vesicle	Amyotrophic lateral sclerosis (ALS)	Porin_3	Completeproteome;Directproteinsequencing;Iontransport;Membrane;Mitochondrion;Mitochondrionoutermembrane;Porin;Proteintransport;Referenceproteome;Transmembrane;Transmembranebetastrand;Transport		Q9QYA2
		GLP-1RA ↑	Sdf2l1	0.125604	-0.400937	-0.47634	-1.26527	-0.361571	-1.54794	-0.460998	-0.906199	-0.504972	-1.33482	0.218387	0.357909	-0.0642334	0.280038	-0.372665	0.385333	1.06763	2.21058	1.23066	1.8198	+	4.69078	0.000949153	biological regulation;catabolic process;cellular metabolic process;cellular process;macromolecule metabolic process;metabolic process;primary metabolic process;protein metabolic process;proteolysis;proteolysis involved in cellular protein catabolic process;response to chemical stimulus;response to stimulus;response to stress	cell part;endoplasmic reticulum;intracellular membrane-bounded organelle;intracellular organelle;macromolecular complex;membrane;organelle;protein complex		MIR	Completeproteome;Endoplasmicreticulum;Referenceproteome;Repeat;Signal	(ER)-localized multiprotein complex, Ig heavy chains associated;(ER)-localized multiprotein complex, in absence of Ig heavy chains	Q9ESP1
		GLP-1RA ↑	Golga4	0.262701	-1.48655	-0.565205	0.115875	-1.12421	-2.03778	-0.371373	-0.675881	0.0353349	-0.414555	0.0154435	-0.495335	-0.0291123	-0.442037	0.803779	0.956731	0.960769	2.10384	1.16801	1.21956	+	3.122	0.00530851	biological regulation;cellular process;establishment of localization;Golgi vesicle transport;protein targeting;protein transport;transport;vesicle-mediated transport	cell part;cytoplasm;extracellular organelle;Golgi apparatus;intracellular membrane-bounded organelle;intracellular organelle;membrane;nucleoplasm;organelle;vesicle		GRIP	Coiledcoil;Completeproteome;Cytoplasm;Directproteinsequencing;Golgiapparatus;Membrane;Phosphoprotein;Polymorphism;Referenceproteome		Q91VW5
		GLP-1RA ↑	Kif1b	-0.414816	-1.58569	-0.858223	-1.30205	-1.4324	-1.37877	-0.522747	0.0173934	0.416628	-0.32137	-0.463546	0.795021	0.37045	0.294851	0.639357	1.45189	0.269393	1.65759	1.47415	0.892894	+	4.19675	0.001472	cell communication;cell-cell signaling;cellular component movement;cellular process;cytoskeleton-dependent intracellular transport;developmental process;embryo development;establishment of localization;metabolic process;signaling;transport;vesicle-mediated transport	cell part;cell projection;intracellular membrane-bounded organelle;intracellular organelle;macromolecular complex;membrane;mitochondrion;neuron projection;organelle;protein complex;vesicle		DUF3694;FHA;KIF1B;Kinesin;PH	Acetylation;Alternativesplicing;ATP-binding;Coiledcoil;Completeproteome;Cytoplasm;Cytoplasmicvesicle;Cytoskeleton;Microtubule;Mitochondrion;Motorprotein;Nucleotide-binding;Phosphoprotein;Referenceproteome		Q60575;Q60575-2
		GLP-1RA ↑	Spryd7	-0.154603	-1.94078	-0.861231	0.188667	-0.560307	-1.54157	0.051293	-0.0573227	-0.422763	-1.49241	0.536622	0.13503	-0.274965	0.961269	0.0724261	1.12073	0.502509	2.32136	0.951847	0.464194	+	2.48915	0.0129222				SPRY	Acetylation;Completeproteome;Proteomicsidentification;Referenceproteome		Q3TFQ1;Q3UBW1
		GLP-1RA ↑	Tsta3	0.797308	-0.191387	0.074559	-0.488187	-0.716249	-1.87459	-0.730944	-0.455574	0.7934	-1.77493	0.0393689	-0.143328	0.868868	-0.901662	-0.90007	0.594461	1.39142	1.68054	0.699063	1.23793	+	2.12531	0.0218329	alcohol metabolic process;biosynthetic process;carbohydrate metabolic process;cell death;cellular metabolic process;cellular nitrogen compound metabolic process;cellular process;death;metabolic process;nitrogen compound metabolic process;nucleobase-containing compound metabolic process;nucleotide-sugar metabolic process;primary metabolic process;small molecule metabolic process	extracellular organelle;organelle;vesicle	Amino sugar and nucleotide sugar metabolism;Fructose and mannose metabolism	Epimerase	Completeproteome;Isomerase;Multifunctionalenzyme;NADP;Oxidoreductase;Referenceproteome;Tumorantigen		P23591
		GLP-1RA ↑	Man2b2	0.914364	-0.679007	-0.136961	-0.571588	0.785668	-0.889231	-0.325403	-0.644153	0.686952	-2.17952	-0.749286	-1.23517	-0.171112	-0.7755	0.307758	0.769112	0.936251	1.92785	1.28909	0.739893	+	2.21163	0.0192222	alcohol metabolic process;carbohydrate metabolic process;cellular metabolic process;cellular process;metabolic process;primary metabolic process;small molecule metabolic process	extracellular organelle;organelle;vesicle	Other glycan degradation	Alpha-mann_mid;Glyco_hydro_38;Glyco_hydro_38C	Completeproteome;Glycoprotein;Glycosidase;Hydrolase;Metal-binding;Referenceproteome;Secreted;Signal;Zinc		O54782
		GLP-1RA ↑	Prpsap1	-0.0132119	-0.907637	-0.0763351	-0.980696	-1.64785	-1.16167	0.662464	-0.449024	-0.0784749	-1.90599	0.0820572	-0.0427137	-0.555054	0.940094	0.570429	0.432869	0.816774	1.78067	1.03835	1.49495	+	2.47616	0.0131084	biological regulation;biosynthetic process;cellular metabolic process;cellular nitrogen compound metabolic process;cellular process;metabolic process;nitrogen compound metabolic process;nucleobase-containing compound metabolic process;nucleobase-containing small molecule metabolic process;nucleotide metabolic process;primary metabolic process;small molecule metabolic process	macromolecular complex;protein complex		Pribosyl_synth;Pribosyltran_N	Acetylation;Completeproteome;Nucleotidebiosynthesis;Phosphoprotein;Proteomicsidentification;Referenceproteome		B1AT82;Q9D0M1
		GLP-1RA ↑	Rasal2	-0.960655	-1.04004	-0.515078	0.34074	-0.985613	-1.03493	0.118749	-1.6311	-0.525026	-0.702994	-0.295767	-0.273797	-0.332813	1.70979	1.18135	0.966349	0.988591	2.02193	0.665174	0.305146	+	2.39503	0.0146269	biological regulation;cellular process;response to stimulus;signal transduction	cell part;cytoplasm		C2;DUF3498;PH;RasGAP	Completeproteome;GTPaseactivation;Proteomicsidentification;Referenceproteome		D3YUS5;E9PW37
		GLP-1RA ↑	Bzw2	0.379209	0.221481	-0.865428	-0.521423	-2.20241	-1.34436	-0.428257	-0.927389	-0.808999	-1.45893	1.11348	0.80943	0.76424	0.20562	1.34069	0.910286	0.354405	0.801716	0.911858	0.744777	+	3.59787	0.00296364	anatomical structure development;cell differentiation;cellular process;developmental process	cell part;membrane		W2	Acetylation;Completeproteome;Developmentalprotein;Differentiation;Neurogenesis;Phosphoprotein;Referenceproteome		Q91VK1
		GLP-1RA ↑	Pgm3	0.167699	-1.22222	-0.769656	-0.548099	-1.23859	-1.75372	0.421586	-0.920892	-0.729677	-1.11201	1.16005	-0.537048	1.01836	-0.12538	1.202	1.15642	0.931306	1.08981	1.00163	0.808425	+	3.23747	0.00461446	alcohol metabolic process;anatomical structure development;biosynthetic process;carbohydrate metabolic process;cellular metabolic process;cellular nitrogen compound metabolic process;cellular process;developmental process;macromolecule metabolic process;macromolecule modification;metabolic process;multicellular organismal process;nitrogen compound metabolic process;nucleobase-containing compound …	cell part;cytosol	Amino sugar and nucleotide sugar metabolism	PGM_PMM_I;PGM_PMM_II;PGM_PMM_IV	3D-structure;Acetylation;Carbohydratemetabolism;Completeproteome;Isomerase;Magnesium;Metal-binding;Phosphoprotein;Proteomicsidentification;Referenceproteome		Q8BWW3;Q9CYR6
		GLP-1RA ↑	Prrc2a	-0.772594	-1.46057	-0.845779	-0.234717	-1.2465	-1.35988	-0.428613	-1.00544	-0.0851145	-0.868736	0.8359	0.477373	0.784495	-0.212545	1.1227	1.17189	0.683276	2.08877	0.969123	0.386962	+	4.45396	0.00125		cell part;cytoplasm;extracellular organelle;intracellular membrane-bounded organelle;intracellular organelle;membrane;nucleus;organelle;vesicle		BAT2_N	Acetylation;Completeproteome;Cytoplasm;Directproteinsequencing;Nucleus;Phosphoprotein;Proteomicsidentification;Referenceproteome;Repeat		G3UX48;Q7TSC1
		GLP-1RA ↑	Cacna1e	-0.037427	-0.761841	-1.02117	-1.31666	-0.822827	-0.851544	-0.665742	-0.080017	-1.15114	-0.875523	0.578064	-0.436596	1.45401	-0.105564	1.37406	1.45944	0.594216	0.551028	0.0240669	2.09117	+	2.96478	0.00670824	behavior;biological regulation;cell communication;cell motility;cell-cell signaling;cellular component movement;cellular process;establishment of localization;homeostatic process;ion transport;locomotion;multicellular organismal process;neurological system process;regulation of transport;response to abiotic stimulus;response to stimulus;response to stress;signaling;transmembrane transport;transpo…	cell part;macromolecular complex;membrane;plasma membrane;protein complex;voltage-gated calcium channel complex	Calcium signaling pathway;MAPK signaling pathway;Type II diabetes mellitus	Ca_chan_IQ;Ion_trans	Calcium;Calciumchannel;Calciumtransport;Completeproteome;Disulfidebond;Glycoprotein;Ionchannel;Iontransport;Membrane;Metal-binding;Phosphoprotein;Proteomicsidentification;Referenceproteome;Repeat;Transmembrane;Transmembranehelix;Transport;Voltage-gatedchannel		A0A087WS83;Q61290
		GLP-1RA ↑	Dab2ip	-0.328187	-1.47293	-0.752444	-0.785314	-1.64099	-0.37216	-0.436366	-0.083089	-0.988727	-1.30066	0.70099	-0.416076	0.179825	0.492839	0.934163	1.50294	1.17275	0.979763	1.20751	1.40616	+	5.45186	0.000153846	anatomical structure formation involved in morphogenesis;anatomical structure morphogenesis;biological regulation;catabolic process;cell cycle;cell death;cell motility;cellular component morphogenesis;cellular component movement;cellular component organization;cellular metabolic process;cellular process;death;developmental process;immune system process;locomotion;macromolecule metabolic process;m…	cell body;cell part;cell projection;cytoplasm;cytoplasmic membrane-bounded vesicle;extracellular organelle;intracellular membrane-bounded organelle;intracellular organelle;membrane;neuron projection;neuronal cell body;organelle;plasma membrane;vesicle		C2;DUF3498;RasGAP	Alternativesplicing;Angiogenesis;Apoptosis;Cellcycle;Cellmembrane;Cellprojection;Coiledcoil;Completeproteome;Cytoplasm;Developmentalprotein;Growthregulation;GTPaseactivation;Immunity;Inflammatoryresponse;Innateimmunity;Membrane;Phosphoprotein;Proteomicsidentification;Referenceproteome;Stressresponse;Tumorsuppressor;Unfoldedproteinresponse		A2AUX3;Q3UHC7;Q3UHC7-3
		GLP-1RA ↑	Dpm3	-1.12055	-1.46899	-0.306076	-0.941651	-1.55313	-0.275252	0.0688257	-1.21405	-0.488841	-0.953198	0.680033	0.122243	1.50921	-0.174501	0.655409	0.761192	0.826046	1.37375	1.29406	1.20548	+	4.91204	0.000608696	biological regulation;biosynthetic process;carbohydrate metabolic process;cellular lipid metabolic process;cellular metabolic process;cellular process;lipid metabolic process;macromolecule metabolic process;macromolecule modification;metabolic process;primary metabolic process;protein glycosylation;protein lipidation;protein metabolic process;protein modification process;regulation of protein sta…	cell part;endoplasmic reticulum;intracellular membrane-bounded organelle;intracellular organelle;macromolecular complex;mannosyltransferase complex;membrane;organelle;protein complex	N-Glycan biosynthesis	DPM3	Completeproteome;Endoplasmicreticulum;Membrane;Referenceproteome;Transmembrane;Transmembranehelix		Q9D1Q4
		GLP-1RA ↑	Ptms	-0.477655	-0.657207	-0.565295	-2.08832	-1.25853	-0.246124	-0.236237	-0.966035	0.0827124	-0.801292	1.48228	0.116507	2.07362	-0.290165	0.0375788	0.365987	0.592609	1.52117	0.899805	0.414591	+	2.69083	0.00968243	immune system process			Prothymosin	Acetylation;Completeproteome;Immunity;Phosphoprotein;Referenceproteome		Q9D0J8
		GLP-1RA ↑	Pex19	-0.737369	-1.60366	-1.23588	-0.93034	-1.07927	-0.842934	-0.421842	-1.26907	0.0800423	-0.576072	1.07265	1.34421	1.26447	0.0453178	0.665308	0.739034	0.515354	1.58578	1.01141	0.372849	+	5.39761	0.000285714	biological regulation;cellular component organization;cellular metabolic process;cellular process;establishment of localization;macromolecule metabolic process;metabolic process;organelle fission;organelle organization;peroxisome organization;primary metabolic process;protein folding;protein metabolic process;protein targeting;protein transport;regulation of protein stability;transport	cell part;cytoplasm;cytosol;intracellular membrane-bounded organelle;intracellular organelle;macromolecular complex;membrane;microbody;nucleoplasm;nucleus;organelle;peroxisome;protein complex	Peroxisome	Pex19	Acetylation;Alternativesplicing;Completeproteome;Cytoplasm;Directproteinsequencing;Lipoprotein;Membrane;Methylation;Peroxisome;Peroxisomebiogenesis;Phosphoprotein;Prenylation;Referenceproteome		Q8VCI5
		GLP-1RA ↑	Sdha	-1.20007	-1.03776	0.319474	-0.033894	-1.49521	-0.722816	-0.0745804	-0.8362	-0.00185618	-1.96979	0.348901	1.03886	1.10587	0.246206	1.82221	-0.44734	0.0246063	0.954112	0.662344	1.29693	+	2.33469	0.016108	anatomical structure development;catabolic process;cellular ketone metabolic process;cellular metabolic process;cellular process;cofactor metabolic process;developmental process;generation of precursor metabolites and energy;metabolic process;organic acid metabolic process;small molecule metabolic process	cell part;intracellular membrane-bounded organelle;intracellular organelle;macromolecular complex;membrane;mitochondrion;organelle;protein complex	Alzheimer's disease;Citrate cycle (TCA cycle);Huntington's disease;Oxidative phosphorylation;Parkinson's disease	FAD_binding_2;Succ_DH_flav_C	Acetylation;Completeproteome;Directproteinsequencing;Electrontransport;FAD;Flavoprotein;Membrane;Mitochondrion;Mitochondrioninnermembrane;Oxidoreductase;Phosphoprotein;Referenceproteome;Transitpeptide;Transport;Tricarboxylicacidcycle;Tumorsuppressor	Succinate dehydrogenase complex II (EC 1.3.5.1), mitochondrial	Q8K2B3
		GLP-1RA ↑	Slc39a7	0.0790099	-0.95656	-0.533715	-0.63593	-1.27895	-0.734857	-0.694478	-1.16928	-0.448521	-0.662089	1.01826	-0.478779	0.543504	1.16573	-0.936979	1.48656	-0.221111	1.45731	1.35684	1.64405	+	2.96555	0.00670536	establishment of localization;ion transport;transport	cell part;endoplasmic reticulum;Golgi apparatus;intracellular membrane-bounded organelle;intracellular organelle;membrane;nucleoplasm;organelle		Zip	Completeproteome;Endoplasmicreticulum;Golgiapparatus;Iontransport;Isopeptidebond;Membrane;Phosphoprotein;Referenceproteome;Transmembrane;Transmembranehelix;Transport;Ublconjugation;Zinc;Zinctransport		Q31125
		GLP-1RA ↑	Rftn2	-0.715332	-0.598921	-0.907396	-1.26707	-1.37185	-0.699199	-0.681314	-0.929199	-0.447299	-0.648123	1.27794	-0.191433	2.23568	1.19297	0.249538	0.182767	1.23444	0.516866	0.486279	1.08065	+	4.1972	0.00148387	establishment of localization;nucleobase-containing compound transport;response to chemical stimulus;response to stimulus;transport	cell part;membrane;plasma membrane		Raftlin	Alternativesplicing;Cellmembrane;Completeproteome;Lipoprotein;Membrane;Myristate;Palmitate;Referenceproteome		Q8CHX7
		GLP-1RA ↑	Ptbp2	-0.205609	-0.616446	-2.02367	-1.09105	-0.845985	-0.145255	-1.86137	0.606952	-0.0667629	-0.494166	0.28004	0.187713	1.22064	-0.348017	0.159451	0.160372	1.66191	1.23103	1.1995	0.990715	+	2.70851	0.00944387	biological regulation;cellular component assembly;cellular component organization;cellular macromolecular complex assembly;cellular process;macromolecular complex assembly;ribonucleoprotein complex assembly	cell part;macromolecular complex;ribonucleoprotein complex;spliceosomal complex			Acetylation;Alternativesplicing;Completeproteome;mRNAprocessing;mRNAsplicing;Nucleus;Phosphoprotein;Referenceproteome;Repeat;RNA-binding	DCS complex (Ptbp1, Ptbp2, Hnrph1, Hnrpf)	Q91Z31;Q91Z31-2
		GLP-1RA ↑	Ralyl	-0.246209	-0.784129	-1.62947	0.418975	-1.26444	-0.59264	-1.35739	0.116322	0.3093	-1.68707	0.970468	0.371592	0.433184	0.214397	0.158102	0.264742	1.37066	2.16648	-0.101572	0.868698	+	2.05394	0.0243292				RRM_1	Alternativesplicing;Coiledcoil;Completeproteome;Referenceproteome;RNA-binding		Q8BTF8
		GLP-1RA ↑	Rhpn2	-0.0796137	0.50544	-0.828199	-0.289297	-0.657863	-1.6619	-1.18211	-0.36909	-0.458984	-1.55858	-0.202071	1.28866	0.725848	0.204151	-0.468674	1.53508	0.689781	2.26168	0.188109	0.357641	+	2.74687	0.00879004	biological regulation;cellular process;response to stimulus;signal transduction	cell part;cytoplasm;intracellular membrane-bounded organelle;intracellular organelle;nucleoplasm;organelle		BRO1;HR1	3D-structure;Completeproteome;Cytoplasm;Phosphoprotein;Referenceproteome		Q8BWR8
		GLP-1RA ↑	Uchl3	-1.14231	-0.336935	-1.00612	-1.76514	-0.103868	0.517372	0.00372759	-0.530292	-0.748551	-1.49231	0.191972	1.14088	-0.430328	0.423543	-0.793164	1.6699	0.855497	0.978336	1.29129	1.27649	+	3.14667	0.00511653	anatomical structure development;behavior;biological regulation;catabolic process;cellular metabolic process;cellular process;developmental process;macromolecule metabolic process;macromolecule modification;metabolic process;multicellular organismal process;primary metabolic process;protein catabolic process;protein metabolic process;protein modification by small protein conjugation or removal;pr…	cell part;cytoplasm;extracellular organelle;intracellular membrane-bounded organelle;intracellular organelle;nucleoplasm;nucleus;organelle;vesicle		Peptidase_C12	Completeproteome;Cytoplasm;Hydrolase;Phosphoprotein;Protease;Referenceproteome;Thiolprotease;Ublconjugationpathway		Q9JKB1
		GLP-1RA ↑	Cops4	-1.23026	-0.112561	-0.67915	-1.99833	-0.979445	0.699969	0.309053	0.001719	-0.264105	-1.0736	0.206257	-0.638765	-0.113232	0.294902	-0.849218	0.698953	1.87161	1.25927	1.42353	1.17341	+	3.86286	0.00192179	cellular metabolic process;cellular process;macromolecule metabolic process;macromolecule modification;metabolic process;primary metabolic process;protein metabolic process;protein modification by small protein conjugation or removal;protein modification process	cell part;cytoplasmic membrane-bounded vesicle;extracellular organelle;intracellular membrane-bounded organelle;intracellular organelle;macromolecular complex;nucleoplasm;nucleus;organelle;protein complex;vesicle		PCI	3D-structure;Acetylation;Celljunction;Completeproteome;Cytoplasm;Cytoplasmicvesicle;Directproteinsequencing;Nucleus;Referenceproteome;Signalosome;Synapse	COP9 signalosome complex (Gps1, Cops1, Cops2, Cops3, Cops4, Cops5, Cops6, Cops7a, Cops7b, Cops8)	O88544
		GLP-1RA ↑	Lyar	-0.725473	-0.292163	-1.16795	-2.84844	-1.20857	0.531905	0.551374	0.0675733	1.00344	-0.80429	0.455867	0.335924	0.521616	-0.0471449	-0.707747	0.520952	0.809387	1.28026	0.691376	1.0321	+	3.02131	0.00616114		cell part;intracellular membrane-bounded organelle;intracellular non-membrane-bounded organelle;intracellular organelle;nucleolus;nucleus;organelle		zf-LYAR	3D-structure;Coiledcoil;Completeproteome;Metal-binding;Nucleus;Referenceproteome;Repeat;Zinc;Zinc-finger		Q08288
		GLP-1RA ↑	Akap6	-1.23627	0.264503	-0.826647	-1.47699	-0.0754175	-0.432619	-0.245719	-0.0764369	-0.816878	-0.815351	0.527344	0.709798	-1.28106	-1.22539	0.449589	1.137	1.14946	1.54011	1.13763	1.59335	+	3.09019	0.00569821	biological regulation;cellular homeostasis;cellular ion homeostasis;cellular process;homeostatic process;response to chemical stimulus;response to stimulus;signal transduction	cell part;endoplasmic reticulum;intracellular membrane-bounded organelle;intracellular organelle;macromolecular complex;membrane;nuclear envelope;organelle;protein complex		Spectrin	Completeproteome;Proteomicsidentification;Referenceproteome;Repeat		E9Q9K8
		GLP-1RA ↑	Tnpo2	-0.521218	0.0996796	-1.04192	-1.23815	-1.55701	-0.521702	-0.202879	-0.225423	-0.1483	-1.26876	0.860563	-0.0509161	-0.250414	-0.736549	0.105973	0.76762	1.20111	2.19741	0.907098	1.62379	+	3.98631	0.00183648	establishment of localization;protein transport;transport	cell part;cytoplasm;intracellular membrane-bounded organelle;intracellular organelle;nucleus;organelle		HEAT;IBN_N	Acetylation;Completeproteome;Cytoplasm;Nucleus;Proteintransport;Referenceproteome;Repeat;Transport		Q99LG2
		GLP-1RA ↑	4833439L19Rik;P33monox;P33monox	-1.05315	0.11697	-1.68858	-1.05282	-0.955558	-1.48118	0.567157	-1.05711	-0.487105	0.0671726	1.58644	-0.28776	0.278248	1.11802	-0.502691	1.17024	0.886237	1.30307	0.816688	0.65573	+	2.61211	0.0105585		cell part;cytoplasm		P33MONOX	Alternativesplicing;Completeproteome;Cytoplasm;NADP;Oxidoreductase;Phosphoprotein;Proteomicsidentification;Referenceproteome		D3Z1F7;Q9DBN4;Q9DBN4-2
		GLP-1RA ↑	Pdia3	-1.15812	-0.190762	-0.541718	-2.08291	0.183708	-1.36071	-0.0344312	0.288518	-0.276797	-0.875945	1.75688	-0.286614	-0.294209	-0.103509	-0.471293	1.10516	1.23257	1.72032	0.801452	0.588408	+	2.15556	0.0209126	biological regulation;cellular homeostasis;cellular metabolic process;cellular process;homeostatic process;macromolecule metabolic process;metabolic process;primary metabolic process;protein folding;protein metabolic process;response to stimulus;response to stress	cell part;cell surface;cytoplasmic membrane-bounded vesicle;endoplasmic reticulum;extracellular organelle;intracellular membrane-bounded organelle;intracellular organelle;nucleus;organelle;vesicle	Antigen processing and presentation;Protein processing in endoplasmic reticulum	Thioredoxin	Acetylation;Completeproteome;Directproteinsequencing;Disulfidebond;Endoplasmicreticulum;Isomerase;Phosphoprotein;Redox-activecenter;Referenceproteome;Repeat;Signal		P27773
		GLP-1RA ↑	Fam76a	-1.5246	0.345324	-0.858174	-1.6542	0.382362	-0.857816	-0.342923	0.199938	-2.21296	-0.490248	0.120402	0.379767	0.607523	1.11738	0.455592	0.909115	1.28922	-0.0248144	1.30579	0.853318	+	2.23824	0.0183789	cellular metabolic process;cellular process;macromolecule metabolic process;macromolecule modification;metabolic process;primary metabolic process;protein metabolic process;protein modification by small protein conjugation or removal;protein modification process	cell part;cytoplasm;intracellular membrane-bounded organelle;intracellular organelle;nucleus;organelle			Alternativesplicing;Coiledcoil;Completeproteome;Referenceproteome		Q922G2;Q922G2-2
		GLP-1RA ↑	Oxnad1	-0.377355	-0.553907	-0.400468	-0.762613	-0.792968	-0.825387	-0.54109	-0.417131	-0.60419	-1.21657	0.590179	-0.714872	0.0351471	0.636778	-0.320585	2.59524	1.55848	-0.187435	1.84818	0.450566	+	3.09321	0.00567179		cell part;intracellular membrane-bounded organelle;intracellular organelle;mitochondrion;organelle		NAD_binding_1	Alternativesplicing;Completeproteome;NAD;Oxidoreductase;Referenceproteome;Signal		Q8VE38;Q8VE38-2
		GLP-1RA ↑	U2surp	-2.43944	-0.774276	-1.01337	-1.14241	-0.741789	-0.070419	-0.0489628	0.531659	-0.783862	-1.05473	0.745175	-0.0988434	0.54227	0.665099	0.757102	0.674716	1.73038	0.670848	1.10353	0.747325	+	4.23759	0.00137931	cellular metabolic process;cellular nitrogen compound metabolic process;cellular process;macromolecule metabolic process;metabolic process;nitrogen compound metabolic process;nucleobase-containing compound metabolic process;primary metabolic process;RNA metabolic process;RNA processing	cell part;intracellular membrane-bounded organelle;intracellular organelle;nucleoplasm;nucleus;organelle	Spliceosome	cwf21;RRM_1;Surp	Acetylation;Alternativesplicing;Coiledcoil;Completeproteome;Nucleus;Phosphoprotein;Referenceproteome;RNA-binding		Q6NV83;Q6NV83-2
		GLP-1RA ↑	Exosc10	-0.607381	-0.767393	-0.497712	-0.924068	-0.394027	-1.61317	-0.636998	-0.416011	-0.769108	-1.6778	0.450264	0.0660832	0.544142	0.061464	0.272654	1.2389	1.42065	1.31725	1.34567	1.58658	+	7.68469	0.001	biological regulation;catabolic process;cellular localization;cellular metabolic process;cellular nitrogen compound metabolic process;cellular process;localization;macromolecule metabolic process;metabolic process;mRNA metabolic process;nitrogen compound metabolic process;nucleobase-containing compound metabolic process;primary metabolic process;regulation of gene expression, epigenetic;RNA catab…	cell part;cytoplasm;exosome (RNase complex);intracellular membrane-bounded organelle;intracellular non-membrane-bounded organelle;intracellular organelle;macromolecular complex;membrane;nucleolus;nucleoplasm;nucleus;organelle;protein complex	RNA degradation	DNA_pol_A_exo1;HRDC;PMC2NT	Completeproteome;Cytoplasm;Directproteinsequencing;Exonuclease;Exosome;Hydrolase;Nonsense-mediatedmRNAdecay;Nuclease;Nucleus;Proteomicsidentification;Referenceproteome;RNA-binding;rRNAprocessing		F6VYQ6;P56960;Q8K366
		GLP-1RA ↑	Aamdc	-1.28725	-0.627871	-0.881541	-1.12561	-0.161515	-1.52671	-0.745722	1.08518	-1.17336	-1.194	1.42396	-0.228006	0.620687	0.34781	0.516834	1.40445	0.945217	0.888262	0.745903	0.973294	+	3.13715	0.0051828	biological regulation	cell part;cytoplasm		DUF498	Alternativesplicing;Completeproteome;Cytoplasm;Proteomicsidentification;Referenceproteome		D3YZD8;D3Z442;Q8R0P4
		GLP-1RA ↑	Nup153	-1.756	-0.757363	-0.785476	-0.596504	-0.640514	-0.463383	-1.45978	-0.145332	-0.132371	-1.05339	1.33271	-0.554667	0.329728	0.286177	0.433024	1.49132	1.60206	0.736944	1.51126	0.621556	+	4.18098	0.00149206	biological regulation;cellular component assembly;cellular component organization;cellular macromolecular complex assembly;cellular process;establishment of localization;macromolecular complex assembly;nuclear transport;nucleocytoplasmic transport;nucleus organization;organelle organization;protein complex assembly;regulation of transport;transport	cell part;cytoplasm;intracellular non-membrane-bounded organelle;intracellular organelle;macromolecular complex;membrane;nuclear pore;nucleolus;organelle;protein complex	RNA transport	Nup_retrotrp_bd;Nup153;zf-RanBP	Completeproteome;Proteomicsidentification;Referenceproteome		E9Q3G8
		GLP-1RA ↑	Gm10093;Hdac1	-0.749588	-0.284223	-1.41692	-1.70676	-1.47025	-0.403435	0.465877	0.980149	0.259854	-0.530517	-0.715495	0.511092	1.40713	0.263878	-0.656584	0.068661	0.571694	0.0933095	1.15295	2.15919	+	2.13985	0.0213346	anatomical structure development;anatomical structure formation involved in morphogenesis;anatomical structure morphogenesis;biological regulation;biosynthetic process;cell differentiation;cellular component organization;cellular metabolic process;cellular nitrogen compound metabolic process;cellular process;chromatin modification;chromatin organization;chromosome organization;developmental proce…	cell body;cell part;chromatin remodeling complex;cytoplasm;cytosol;intracellular membrane-bounded organelle;intracellular organelle;macromolecular complex;neuronal cell body;nucleoplasm;nucleus;organelle;protein complex;transcription factor complex;transcriptional repressor complex	Cell cycle;Chronic myeloid leukemia;Huntington's disease;Notch signaling pathway;Pathways in cancer	Hist_deacetyl	Acetylation;Biologicalrhythms;Chromatinregulator;Completeproteome;Hydrolase;Isopeptidebond;Methylation;Nucleus;Phosphoprotein;Referenceproteome;Repressor;Transcription;Transcriptionregulation;Ublconjugation	E2f5-Rbl2-Hdac1 complex;Gata1-Fog1-MeCP1 complex;Hdac1-Mecp2-Rcor1-Sin3a complex;Ikaros complex;Ikaros-NuRD complex;Nkx3.2-SMAD1-SMAD4-HDAC1 complex;Nkx3.2-SMAD1-SMAD4-HDAC-Sin3A complex;PU.1-Sin3A-Hdac-MeCP2 complex;Sin3-Hdac1-Sds3 complex;Tip5-Dnmt-Hdac1 complex;Tis7-Sin3-Hdac1-Ncor1-Sap30 complex	D3YYI8;O09106
		GLP-1RA ↑	Srsf10	-1.22069	0.689653	-0.826369	-2.09944	-1.23823	-0.921759	-0.159279	0.550577	-0.211931	-1.63149	0.0103835	0.950564	1.06721	0.697333	0.340604	0.578692	0.480586	0.918762	0.553666	1.47116	+	2.4291	0.013987	biological regulation;cellular component assembly;cellular component organization;cellular macromolecular complex assembly;cellular metabolic process;cellular nitrogen compound metabolic process;cellular process;establishment of localization;macromolecular complex assembly;macromolecule metabolic process;metabolic process;mRNA metabolic process;mRNA processing;nitrogen compound metabolic process;…	cell part;nucleoplasm	Spliceosome	RRM_1	Alternativesplicing;Completeproteome;mRNAprocessing;mRNAsplicing;Nucleus;Phosphoprotein;Proteomicsidentification;Referenceproteome;RNA-binding		Q3TFP0;Q9R0U0;Q9R0U0-2;Q9R0U0-3
		GLP-1RA ↑	Sf3a2	-0.948485	-0.00833388	-1.80001	-0.829288	-1.54915	0.760099	-0.238278	0.898781	-0.380269	-2.20433	0.828117	1.0332	0.682854	0.252764	0.768758	0.115799	1.11517	0.637038	-0.0226165	0.888178	+	2.04153	0.0247813	cellular metabolic process;cellular nitrogen compound metabolic process;cellular process;macromolecule metabolic process;metabolic process;mRNA metabolic process;mRNA processing;nitrogen compound metabolic process;nucleobase-containing compound metabolic process;primary metabolic process;RNA metabolic process;RNA processing;RNA splicing	cell part;intracellular membrane-bounded organelle;intracellular organelle;macromolecular complex;nucleus;organelle;ribonucleoprotein complex;spliceosomal complex	Spliceosome		Acetylation;Completeproteome;Metal-binding;mRNAprocessing;mRNAsplicing;Nucleus;Proteomicsidentification;Referenceproteome;Repeat;Spliceosome;Zinc;Zinc-finger		D3YW09;G3UVU2;Q62203
		GLP-1RA ↑	Rimbp2	0.117532	-1.40702	-1.37364	-0.581768	-2.33814	0.715264	0.0893441	1.12201	-0.681136	-1.47508	0.271792	0.907008	0.422265	0.613092	0.300916	-0.247495	1.01566	0.56053	0.915779	1.05309	+	2.07751	0.0235982	biological regulation	cell part;membrane;plasma membrane;synapse		fn3;SH3_2;SH3_9	Alternativesplicing;Celljunction;Cellmembrane;Completeproteome;Directproteinsequencing;Isopeptidebond;Membrane;Referenceproteome;Repeat;SH3domain;Synapse;Ublconjugation		A0A0G2JFB0;Q80U40;Q80U40-2
		GLP-1RA ↑	Cntn1	-0.513146	-1.77354	-1.31243	-0.63699	-1.06764	0.275125	-1.12127	0.930905	0.106413	-1.35755	-1.04607	1.03747	0.758397	0.326582	1.0524	0.493719	0.780402	1.42915	0.628574	1.00949	+	2.41054	0.0142301	anatomical structure development;biological adhesion;biological regulation;cell adhesion;cellular component organization;cellular process;developmental process;regulation of transport;response to stimulus;signal transduction	cell part;extracellular organelle;membrane;organelle;plasma membrane;vesicle	Cell adhesion molecules (CAMs)	fn3;I-set	Celladhesion;Cellmembrane;Completeproteome;Directproteinsequencing;Disulfidebond;Glycoprotein;GPI-anchor;Immunoglobulindomain;Lipoprotein;Membrane;Notchsignalingpathway;Referenceproteome;Repeat;Signal		P12960
		GLP-1RA ↑	Clcn7	-1.99937	-0.506235	-0.119862	-0.677316	-0.234429	0.0718075	-0.145272	-1.66062	0.415276	-0.450065	0.979132	2.06361	1.80654	-0.156232	1.45844	-0.257697	0.0531954	-0.399226	-0.411678	0.169997	+	2.51733	0.0124699	response to abiotic stimulus;response to stimulus	cell part;intracellular organelle;membrane;organelle;vesicle		CBS;Voltage_CLC	Antiport;ATP-binding;CBSdomain;Chloride;Completeproteome;Iontransport;Lysosome;Membrane;Nucleotide-binding;Phosphoprotein;Proteomicsidentification;Referenceproteome;Repeat;Transmembrane;Transmembranehelix;Transport		E9PYL4;O70496
		GLP-1RA ↑	Insr	-1.5782	-1.19432	-0.0704136	-0.869049	-0.406585	-0.645122	-0.140296	-1.10337	0.533702	0.206922	1.74855	1.99419	0.314489	-0.32066	1.78414	-0.57593	-0.794834	0.874055	0.135687	0.107043	+	2.10611	0.0225512	anatomical structure development;anatomical structure morphogenesis;biological regulation;cellular component assembly;cellular component organization;cellular metabolic process;cellular process;developmental process;homeostatic process;interspecies interaction between organisms;macromolecular complex assembly;macromolecule metabolic process;macromolecule modification;metabolic process;multi-organ…	cell part;extracellular organelle;intracellular membrane-bounded organelle;intracellular organelle;macromolecular complex;membrane;organelle;plasma membrane;protein complex;receptor complex;vesicle	Adherens junction;Aldosterone-regulated sodium reabsorption;Insulin signaling pathway;Type II diabetes mellitus	fn3;Furin-like;Pkinase_Tyr;Recep_L_domain	3D-structure;ATP-binding;Cellmembrane;Cleavageonpairofbasicresidues;Completeproteome;Disulfidebond;Glycoprotein;Kinase;Membrane;Nucleotide-binding;Phosphoprotein;Receptor;Referenceproteome;Repeat;Signal;Transferase;Transmembrane;Transmembranehelix;Tyrosine-proteinkinase		P15208
		GLP-1RA ↑	Atp5a1	-3.22832	-0.97129	-0.442929	-0.201148	-0.881484	-0.0206681	-0.539322	0.649457	-0.090348	0.503192	1.40666	-0.14015	0.902503	0.839092	0.692354	1.04376	0.372724	0.55765	-0.292211	-0.159524	+	2.12171	0.0219794	biological regulation;biosynthetic process;cellular metabolic process;cellular nitrogen compound metabolic process;cellular process;establishment of localization;heterocycle metabolic process;hydrogen transport;ion transport;lipid metabolic process;metabolic process;nitrogen compound metabolic process;nucleobase-containing compound metabolic process;nucleobase-containing small molecule metabolic …	cell part;extracellular organelle;intracellular membrane-bounded organelle;intracellular organelle;macromolecular complex;membrane;mitochondrion;organelle;plasma membrane;protein complex;proton-transporting two-sector ATPase complex;vesicle		ATP-synt_ab;ATP-synt_ab_C;ATP-synt_ab_N	ATP-binding;ATPsynthesis;CF(1);Completeproteome;Hydrogeniontransport;Iontransport;Nucleotide-binding;Proteomicsidentification;Referenceproteome;Transport		D3Z6F5
		GLP-1RA ↑	Gnl1	-1.76824	-0.987953	-0.661987	0.306001	-0.934979	-1.20967	-0.368775	0.462722	0.705845	-0.0170231	1.5304	0.883677	0.669305	1.56394	1.81161	0.050264	-0.344768	0.149461	-0.771117	-1.06871	+	3.25296	0.00452599	cellular process;metabolic process;response to DNA damage stimulus;response to stimulus;response to stress;ribosome biogenesis	cell part;intracellular membrane-bounded organelle;intracellular organelle;nucleus;organelle		MMR_HSR1	Alternativesplicing;Completeproteome;GTP-binding;Nucleotide-binding;Phosphoprotein;Referenceproteome		P36916
		GLP-1RA ↑	Dirc2	-3.18761	-1.0087	-0.831792	0.125499	-0.883935	0.111892	0.862498	-0.397677	-0.0891522	0.0929132	1.53202	0.682245	0.644549	0.41548	0.703202	0.0938201	0.880269	0.0793529	0.679654	-0.504527	+	2.27754	0.0173275	establishment of localization;transport	cell part;membrane			Completeproteome;Glycoprotein;Lysosome;Membrane;Proteomicsidentification;Referenceproteome;Transmembrane;Transmembranehelix;Transport		D6RI31;Q8BFQ6
		GLP-1RA ↑	Vcp	-0.787812	-0.513464	-1.3263	-2.77754	-0.108336	-0.829015	-1.07967	-0.391117	1.09894	0.470792	0.579655	1.00498	1.10015	0.555455	0.600579	0.666843	0.996441	0.615164	-0.207717	0.33198	+	2.30076	0.0166943	biological regulation;biosynthetic process;carbohydrate metabolic process;catabolic process;cellular component assembly;cellular component organization;cellular metabolic process;cellular nitrogen compound metabolic process;cellular process;DNA metabolic process;DNA repair;establishment of localization;Golgi vesicle transport;macromolecular complex assembly;macromolecule metabolic process;macromo…	cell part;cytoplasm;cytosol;endoplasmic reticulum;extracellular organelle;intracellular membrane-bounded organelle;intracellular organelle;lipid particle;macromolecular complex;membrane;nucleoplasm;nucleus;organelle;proteasome complex;protein complex;ubiquitin ligase complex;vesicle	Protein processing in endoplasmic reticulum	AAA;CDC48_2;CDC48_N;Vps4_C	3D-structure;Acetylation;ATP-binding;Completeproteome;Cytoplasm;Directproteinsequencing;DNAdamage;DNArepair;Endoplasmicreticulum;Hydrolase;Lipid-binding;Methylation;Nucleotide-binding;Nucleus;Phosphoprotein;Referenceproteome;Transport;Ublconjugation;Ublconjugationpathway	p97/VCP homohexamer complex;p97-Ufd1-Npl4-IP3 receptor complex;Profilin 1 complex	Q01853
		GLP-1RA ↑	Smarca4	-1.38848	-0.378948	-1.05499	-2.82404	-0.594373	-0.492144	0.212332	-0.10623	0.31628	0.445175	0.295316	0.447647	0.811456	0.287105	0.808788	-0.206173	2.07162	0.288451	0.867645	0.193568	+	2.70741	0.00942024	anatomical structure development;anatomical structure formation involved in morphogenesis;anatomical structure morphogenesis;biological regulation;cell development;cell differentiation;cell morphogenesis;cellular component assembly;cellular component disassembly;cellular component morphogenesis;cellular component organization;cellular macromolecular complex assembly;cellular metabolic process;cel…	cell part;chromatin remodeling complex;extracellular space;intracellular membrane-bounded organelle;intracellular organelle;macromolecular complex;membrane;nucleus;organelle;protein complex		BRK;Bromodomain;Helicase_C;HSA;QLQ;SnAC;SNF2_N	Acetylation;Activator;Alternativesplicing;ATP-binding;Bromodomain;Chromatinregulator;Completeproteome;Helicase;Hydrolase;Neurogenesis;Nucleotide-binding;Nucleus;Phosphoprotein;Referenceproteome;Repressor;Transcription;Transcriptionregulation	Ikaros complex	Q3TKT4;Q3TKT4-2
		GLP-1RA ↑	Prune2	-1.40297	-1.20691	-1.67409	-1.35499	-0.79493	-0.857618	0.231969	0.0824152	1.10135	-0.284136	1.94143	-0.246223	1.24635	0.492299	0.0705094	0.50753	0.410599	1.45543	0.143496	0.138474	+	3.11016	0.00551579	cell death;cellular process;death	cell part;cytoplasm		BNIP2;CRAL_TRIO_2;DHHA2	Acetylation;Alternativesplicing;Apoptosis;Completeproteome;Cytoplasm;Referenceproteome		Q52KR3;Q52KR3-2;Q52KR3-3
		GLP-1RA ↑	Atp9a	-0.83074	-1.19046	-2.59894	-1.09862	-0.338108	-0.538312	-0.634812	0.130252	1.02477	-0.122838	1.23572	-0.67672	0.445182	0.846034	1.17182	0.118264	0.857454	1.19522	0.293543	0.711293	+	2.66198	0.00997054	biological regulation;cellular component organization;cellular membrane organization;cellular process;endocytosis;establishment of localization;Golgi vesicle transport;lipid transport;membrane invagination;membrane organization;transport;vesicle-mediated transport	cell part;endosome;intracellular membrane-bounded organelle;intracellular organelle;membrane;organelle;plasma membrane		E1-E2_ATPase;Hydrolase	Acetylation;ATP-binding;Completeproteome;Endosome;Golgiapparatus;Hydrolase;Magnesium;Membrane;Metal-binding;Nucleotide-binding;Proteomicsidentification;Referenceproteome;Transmembrane;Transmembranehelix		A2AQC3;O70228
		GLP-1RA ↑	Atxn2l	-0.703365	-1.1406	-1.96165	-2.12425	-1.2874	0.079407	0.209888	0.453696	0.644336	-0.417232	1.04571	0.211941	1.10204	0.420742	0.0518353	1.19906	-0.0313444	0.577246	1.40153	0.26842	+	4.56474	0.001	biological regulation;cellular component assembly;cellular component organization;cellular macromolecular complex assembly;cellular process;macromolecular complex assembly;ribonucleoprotein complex assembly	cell part;cytoplasm;intracellular non-membrane-bounded organelle;intracellular organelle;macromolecular complex;membrane;organelle;ribonucleoprotein complex		LsmAD;PAM2;SM-ATX	Acetylation;Alternativesplicing;Completeproteome;Membrane;Methylation;Phosphoprotein;Proteomicsidentification;Referenceproteome		Q3TGG2;Q7TQH0-2
		GLP-1RA ↑	Fxyd1	-1.71064	-0.398191	-0.868758	-1.58351	-0.783331	-0.406366	-0.539113	-0.113945	-0.822683	-0.671485	2.23484	-0.485698	1.13954	1.04508	0.527336	0.702846	1.00825	0.702625	0.60064	0.422561	+	3.76257	0.00231915	biological regulation;cellular homeostasis;cellular ion homeostasis;cellular process;homeostatic process;multicellular organismal process;muscle contraction;regulation of transport	cell part;macromolecular complex;membrane;plasma membrane;protein complex		ATP1G1_PLM_MAT8	Chloride;Chloridechannel;Completeproteome;Ionchannel;Iontransport;Lipoprotein;Membrane;Palmitate;Phosphoprotein;Referenceproteome;Signal;Transmembrane;Transmembranehelix;Transport		Q9Z239
		GLP-1RA ↑	Klc4	-2.35167	0.160364	-0.946611	-1.79102	-1.97039	0.797726	0.329388	0.037274	0.389522	0.578546	0.459856	0.0523155	0.803718	-0.0753723	0.710864	0.144903	1.01622	1.02084	0.844659	-0.211138	+	3.42907	0.00373333		cell part;cytoplasm;macromolecular complex;protein complex		Rab5-bind;TPR_2	Acetylation;Coiledcoil;Completeproteome;Cytoplasm;Cytoskeleton;Microtubule;Motorprotein;Phosphoprotein;Referenceproteome;Repeat;TPRrepeat		Q9DBS5
		GLP-1RA ↑	Adra2a	-1.94214	-0.94509	-0.39571	-1.70805	-1.58875	0.253476	0.401541	-0.685806	-0.155801	0.0263187	1.8865	-0.343468	0.620795	0.806087	0.523626	0.0903145	0.986965	1.0088	1.00242	0.157972	+	3.67529	0.00270531	biological regulation;biosynthetic process;cell activation;cellular metabolic process;cellular nitrogen compound metabolic process;cellular process;DNA metabolic process;DNA replication;homeostatic process;macromolecule metabolic process;macromolecule modification;metabolic process;multicellular organismal process;multi-organism process;muscle contraction;neurological system process;nitrogen comp…	cell part;cytoplasm;macromolecular complex;protein complex;receptor complex;synapse	Neuroactive ligand-receptor interaction	7tm_1	Cellmembrane;Completeproteome;Disulfidebond;Glycoprotein;G-proteincoupledreceptor;Lipoprotein;Membrane;Palmitate;Proteomicsidentification;Receptor;Referenceproteome;Transducer;Transmembrane;Transmembranehelix		Q01338;Q3URE6
		GLP-1RA ↑	Golga2	-2.16837	-1.39055	-1.2933	-1.20845	-0.276439	0.14086	0.704704	-0.0484341	-0.678174	-0.849972	1.55447	-0.208394	0.545372	0.915316	0.244331	0.324618	1.2285	0.792478	1.11834	0.5531	+	3.68421	0.00272637	biological regulation;cellular localization;cellular process;localization;organelle localization	cell part;cytoplasmic membrane-bounded vesicle;Golgi apparatus;intracellular membrane-bounded organelle;intracellular organelle;membrane;nucleus;organelle;vesicle			Alternativesplicing;Coiledcoil;Completeproteome;Golgiapparatus;Membrane;Phosphoprotein;Proteomicsidentification;Referenceproteome		E9PUQ5;Q921M4;Q921M4-2;Z4YJU8
		GLP-1RA ↑	Zc3h7b	-2.08925	-0.218695	-0.679314	-1.36883	-1.77927	0.565891	1.84955	-0.323838	0.874201	-0.14122	0.367245	-0.117133	0.927678	0.294622	0.16054	-0.336132	-0.0357219	0.0780243	1.78279	0.188855	+	2.27389	0.0173987				zf-CCCH	Completeproteome;Metal-binding;Proteomicsidentification;Referenceproteome		F8VPP8
		GLP-1RA ↑	Gpn1	-2.296	0.350613	-1.72045	-1.5037	-1.49862	0.415543	0.0138064	-0.500347	0.943778	-0.0894197	1.39155	0.497326	1.01112	0.194132	0.630662	0.306304	0.7136	0.440539	0.607919	0.0916397	+	3.40035	0.0038		cell part;cytoplasm;intracellular membrane-bounded organelle;intracellular organelle;nucleus;organelle		ATP_bind_1	Acetylation;Completeproteome;Cytoplasm;GTP-binding;Hydrolase;Nucleotide-binding;Nucleus;Phosphoprotein;Referenceproteome		Q8VCE2
		GLP-1RA ↑	Pnkd	-2.64657	0.635029	-1.75839	-1.88046	-0.350743	-0.287642	0.386573	-0.0498576	0.477072	0.0761627	0.648809	1.01253	0.391544	-0.0560077	0.550341	0.155844	1.26616	0.732559	0.522798	0.174258	+	2.26587	0.0176121	amine metabolic process;biological regulation;biosynthetic process;cellular amino acid metabolic process;cellular ketone metabolic process;cellular metabolic process;cellular nitrogen compound metabolic process;cellular process;metabolic process;multicellular organismal process;neurological system process;nitrogen compound metabolic process;organic acid metabolic process;peptide metabolic process…	cell part;intracellular membrane-bounded organelle;intracellular organelle;membrane;mitochondrion;nucleus;organelle		Lactamase_B	Alternativesplicing;Completeproteome;Cytoplasm;Hydrolase;Membrane;Metal-binding;Mitochondrion;Nucleus;Phosphoprotein;Referenceproteome;Zinc		Q69ZP3-2
		GLP-1RA ↑	Trim41	-2.01833	0.298574	-2.28383	-1.44073	-0.686897	-0.632874	0.811656	-0.203683	1.34801	0.300349	1.0966	-0.226158	0.681392	0.252395	0.93528	0.789849	0.860186	0.196986	-0.0815751	0.00278867	+	2.2555	0.0179463	cellular metabolic process;cellular process;macromolecule metabolic process;macromolecule modification;metabolic process;primary metabolic process;protein metabolic process;protein modification by small protein conjugation or removal;protein modification process	cell part;cytoplasm;intracellular non-membrane-bounded organelle;intracellular organelle;nucleolus;organelle		PRY;SPRY;zf-B_box	Coiledcoil;Completeproteome;Cytoplasm;Ligase;Metal-binding;Nucleus;Phosphoprotein;Referenceproteome;Ublconjugation;Ublconjugationpathway;Zinc;Zinc-finger		Q5NCC3
		GLP-1RA ↑	Ccdc58	-1.72488	-0.0978119	-2.24604	-1.76484	-0.458164	0.00317908	1.10253	-0.390135	0.965878	0.330759	1.53468	-0.504136	0.203062	-0.00841806	0.11382	0.492286	0.428492	0.861136	1.18489	-0.0262855	+	2.50738	0.0126384		cell part;intracellular membrane-bounded organelle;intracellular organelle;mitochondrion;organelle		Cid2	Acetylation;Coiledcoil;Completeproteome;Proteomicsidentification;Referenceproteome		F8WJI3;Q8R3Q6
		GLP-1RA ↑	Sstr2	-1.55467	0.0587488	-1.72721	-1.96209	-0.494686	-0.364487	-0.12098	0.909317	1.19873	0.934139	0.719841	-0.156513	1.89432	1.27953	-0.183858	-0.292168	0.117861	-0.291778	0.357612	-0.321657	+	2.31248	0.0164545	anatomical structure development;biological regulation;cellular process;developmental process;multicellular organismal process;muscle contraction;response to chemical stimulus;response to endogenous stimulus;response to external stimulus;response to extracellular stimulus;response to starvation;response to stimulus;response to stress;signal transduction	cell part;cell projection;cytoplasm;membrane;neuron projection;plasma membrane	Gastric acid secretion;Neuroactive ligand-receptor interaction	7tm_1	Alternativesplicing;Cellmembrane;Completeproteome;Cytoplasm;Disulfidebond;Glycoprotein;G-proteincoupledreceptor;Lipoprotein;Membrane;Palmitate;Phosphoprotein;Receptor;Referenceproteome;Transducer;Transmembrane;Transmembranehelix		P30875
		GLP-1RA ↑	Lhpp	-2.41205	0.449121	-1.65928	-2.48106	-0.00846733	0.552195	-0.0191736	-0.0313965	0.0403734	0.0966594	1.05563	0.398525	0.771324	0.451904	0.219851	0.69567	0.863084	0.430542	0.446833	0.139727	+	2.40432	0.0143849	cellular metabolic process;cellular process;macromolecule metabolic process;macromolecule modification;metabolic process;phosphorus metabolic process;primary metabolic process;protein dephosphorylation;protein metabolic process;protein modification process	cell part;cytoplasm;cytosol;intracellular membrane-bounded organelle;intracellular organelle;nucleoplasm;nucleus;organelle	Oxidative phosphorylation	Hydrolase_6	Alternativesplicing;Completeproteome;Cytoplasm;Hydrolase;Magnesium;Metal-binding;Nucleus;Referenceproteome		Q9D7I5;Q9D7I5-2
		GLP-1RA ↑	Rpl34	-2.24428	0.189696	-1.81238	-1.97469	0.0476793	1.41877	0.160239	0.663239	0.741606	0.289534	1.06457	-0.522453	0.547104	0.544731	0.332669	-0.099939	1.15046	-0.11151	-0.410973	0.0259333	+	2.08015	0.0235392	biosynthetic process;cellular metabolic process;cellular process;macromolecule metabolic process;metabolic process;primary metabolic process;protein metabolic process;translation	cell part;intracellular non-membrane-bounded organelle;intracellular organelle;macromolecular complex;organelle;ribonucleoprotein complex;ribosome	Ribosome	Ribosomal_L34e	Acetylation;Completeproteome;Phosphoprotein;Referenceproteome;Ribonucleoprotein;Ribosomalprotein		Q9D1R9
		GLP-1RA ↑	Ftsj2	-1.11819	-0.741902	-3.23166	-0.975503	-0.0764046	-0.130368	0.12571	0.614767	-0.130067	-0.378833	0.438401	0.549681	1.11009	1.03206	0.784839	0.549345	0.631591	0.495278	-0.395495	0.846663	+	2.80972	0.008	cellular metabolic process;cellular nitrogen compound metabolic process;cellular process;macromolecule metabolic process;macromolecule modification;metabolic process;nitrogen compound metabolic process;nucleobase-containing compound metabolic process;one-carbon metabolic process;primary metabolic process;RNA metabolic process;RNA modification;RNA processing;rRNA processing;small molecule metaboli…	cell part;intracellular membrane-bounded organelle;intracellular non-membrane-bounded organelle;intracellular organelle;mitochondrion;nucleolus;organelle		FtsJ	Completeproteome;Methyltransferase;Mitochondrion;Referenceproteome;rRNAprocessing;S-adenosyl-L-methionine;Transferase;Transitpeptide		Q9CPY0
		GLP-1RA ↑	Ppp5c	-2.21998	-0.766572	-1.37789	-0.958261	-0.855936	-0.189521	0.127019	-0.51605	0.145017	-0.419243	1.12721	-0.866322	0.464641	0.215082	1.1548	0.369249	1.32476	0.957421	0.703561	1.58102	+	3.86781	0.00188764	biological regulation;cellular component assembly;cellular component organization;cellular metabolic process;cellular process;macromolecular complex assembly;macromolecule metabolic process;macromolecule modification;metabolic process;phosphorus metabolic process;primary metabolic process;protein complex assembly;protein dephosphorylation;protein metabolic process;protein modification process;res…	cell body;cell part;cell projection;cytoplasm;cytosol;intracellular membrane-bounded organelle;intracellular organelle;membrane;neuron projection;neuronal cell body;nucleoplasm;organelle	MAPK signaling pathway	Metallophos;PPP5;TPR_1	Acetylation;Completeproteome;Cytoplasm;Hydrolase;Magnesium;Manganese;Membrane;Metal-binding;Nucleus;Proteinphosphatase;Referenceproteome;Repeat;TPRrepeat		Q60676
		GLP-1RA ↑	Eif3j1;Eif3j2	-3.2508	-0.595648	-1.28306	-1.40393	-0.0394942	0.706124	0.587614	-0.100806	0.319943	0.240059	0.468076	-0.308757	0.27619	0.736832	0.753726	0.732344	0.787456	0.699764	0.150833	0.523527	+	2.878	0.00725301	biological regulation;cellular component assembly;cellular component organization;cellular macromolecular complex assembly;cellular process;macromolecular complex assembly;regulation of translation;ribonucleoprotein complex assembly	cell part;macromolecular complex;protein complex;ribonucleoprotein complex	RNA transport	eIF3_subunit	Acetylation;Coiledcoil;Completeproteome;Cytoplasm;Initiationfactor;Phosphoprotein;Proteinbiosynthesis;Referenceproteome		Q3UGC7;Q66JS6
		GLP-1RA ↑	Gmps	-2.29914	-0.480754	-2.44295	-1.17166	-0.238059	0.606102	-0.221051	0.267451	0.288726	0.106955	0.516903	-0.0368818	0.431742	0.713509	-0.114859	0.321101	1.37851	0.722393	0.262136	1.38983	+	3.43837	0.00367041	amine metabolic process;biosynthetic process;cellular amino acid metabolic process;cellular ketone metabolic process;cellular metabolic process;cellular nitrogen compound metabolic process;cellular process;heterocycle metabolic process;metabolic process;nitrogen compound metabolic process;nucleobase-containing compound metabolic process;nucleobase-containing small molecule metabolic process;nucle…	cell part;cytosol	Drug metabolism - other enzymes;Purine metabolism	GATase;GMP_synt_C;NAD_synthase	Acetylation;ATP-binding;Completeproteome;Cytoplasm;Directproteinsequencing;Glutamineamidotransferase;GMPbiosynthesis;Ligase;Nucleotide-binding;Phosphoprotein;Purinebiosynthesis;Referenceproteome		Q3THK7
		GLP-1RA ↑	Ptov1	-2.04453	0.374501	-2.36735	-0.978932	-0.121914	0.104378	-0.246904	-0.348568	0.2537	-1.24843	-0.119457	0.995788	0.943083	0.330265	0.280448	0.115918	0.948361	1.02576	1.16304	0.94083	+	2.35058	0.0157757	biological regulation;biosynthetic process;cellular metabolic process;cellular nitrogen compound metabolic process;cellular process;macromolecule metabolic process;metabolic process;nitrogen compound metabolic process;nucleobase-containing compound metabolic process;primary metabolic process;RNA metabolic process	cell part;intracellular membrane-bounded organelle;intracellular organelle;membrane;nucleus;organelle;plasma membrane		Med25	Activator;Cellmembrane;Completeproteome;Cytoplasm;Membrane;Nucleus;Proteomicsidentification;Referenceproteome;Transcription;Transcriptionregulation		F7A5I8;Q91VU8
		GLP-1RA ↑	Plrg1	-1.34795	0.137218	-2.29416	-1.64347	-0.970131	0.0246982	-0.151381	0.460378	0.0919127	-0.825863	0.572975	-0.171694	1.165	-0.414935	0.481071	0.590119	0.871191	1.41395	0.798682	1.2124	+	3.45689	0.00355556	cellular localization;cellular metabolic process;cellular nitrogen compound metabolic process;cellular process;localization;macromolecule metabolic process;metabolic process;mRNA metabolic process;mRNA processing;nitrogen compound metabolic process;nucleobase-containing compound metabolic process;primary metabolic process;RNA metabolic process;RNA processing;RNA splicing	cell part;macromolecular complex;nucleoplasm;protein complex;ribonucleoprotein complex;spliceosomal complex	Spliceosome	WD40	Acetylation;Completeproteome;mRNAprocessing;mRNAsplicing;Nucleus;Proteomicsidentification;Referenceproteome;Repeat;Spliceosome;WDrepeat		D3Z4V1;Q922V4
		GLP-1RA ↑	Sft2d2	-2.60371	-0.396807	-1.25663	-2.16863	-0.550733	0.700031	-0.0949149	0.161377	0.13651	1.23775	0.738478	0.178871	0.677402	0.396927	0.0206351	0.954734	0.753689	0.31978	0.00401888	0.791232	+	3.58424	0.00298667	cellular process;establishment of localization;protein transport;transport;vesicle-mediated transport	cell part;extracellular organelle;organelle;vesicle		Got1	Acetylation;Completeproteome;Membrane;Phosphoprotein;Proteintransport;Proteomicsidentification;Referenceproteome;Transmembrane;Transmembranehelix;Transport		A0A0A6YX21;A0A0A6YY20;Q8VD57
		GLP-1RA ↑	Ppfia4	-1.0188	-1.08144	-2.44694	-1.80225	-0.639512	0.89882	-0.236481	0.47679	-0.12793	-0.503315	0.533379	0.0135534	0.706702	0.247567	0.302191	0.767919	1.50159	0.829015	0.600014	0.979126	+	4.80668	0.000769231		synapse		SAM_1;SAM_2	Completeproteome;Proteomicsidentification;Referenceproteome		B8QI36
		GLP-1RA ↑	Cntnap5a	-1.9431	-0.608158	-1.71837	-1.87586	0.351926	0.446067	1.44367	-0.981238	0.674225	-0.522952	-0.109453	0.619095	0.716402	0.000370087	-0.171932	0.878314	0.797477	1.26984	0.536903	0.196774	+	2.14316	0.0213129	biological adhesion;cell adhesion;cellular process	cell part		F5_F8_type_C;Laminin_G_2	Celladhesion;Completeproteome;Disulfidebond;EGF-likedomain;Glycoprotein;Membrane;Referenceproteome;Repeat;Signal;Transmembrane;Transmembranehelix		Q0V8T9
		GLP-1RA ↑	Ccsmst1	-0.610855	-1.06505	-2.4099	-2.62447	0.0245834	0.127301	0.989819	0.413484	0.723847	-0.324598	0.421381	0.315376	0.303164	0.630586	0.144574	0.875047	0.00434739	0.829909	0.618388	0.61307	+	3.06736	0.00577667		cell part		CCSMST1	Completeproteome;Membrane;Referenceproteome;Signal;Transmembrane;Transmembranehelix		Q6RUT7
		GLP-1RA ↑	Matr3	-0.44195	-2.09748	-0.848175	-0.828127	-1.09469	0.78741	0.929655	-0.138211	-0.03868	-1.9545	-0.432958	-0.274973	0.906473	0.681006	0.501334	0.816575	0.749467	1.67436	0.417293	0.686169	+	2.12944	0.0217019	biological regulation	cell part;membrane;nucleoplasm			3D-structure;Acetylation;Completeproteome;Directproteinsequencing;Metal-binding;Nucleus;Phosphoprotein;Referenceproteome;Repeat;RNA-binding;Zinc;Zinc-finger		Q8K310
		GLP-1RA ↑	Pnkd	-0.739069	-1.03596	-1.85335	-1.36714	-1.18437	0.506697	0.563874	-1.00706	0.317675	-1.03373	0.268317	-0.076629	0.451471	0.861494	1.54813	1.01268	0.345848	1.57096	0.93522	-0.0850494	+	3.25326	0.00452761	amine metabolic process;biological regulation;biosynthetic process;cellular amino acid metabolic process;cellular ketone metabolic process;cellular metabolic process;cellular nitrogen compound metabolic process;cellular process;metabolic process;multicellular organismal process;neurological system process;nitrogen compound metabolic process;organic acid metabolic process;peptide metabolic process…	cell part;intracellular membrane-bounded organelle;intracellular organelle;membrane;mitochondrion;nucleus;organelle		Lactamase_B	Alternativesplicing;Completeproteome;Cytoplasm;Hydrolase;Membrane;Metal-binding;Mitochondrion;Nucleus;Phosphoprotein;Referenceproteome;Zinc		Q69ZP3;Q69ZP3-3
		GLP-1RA ↑		-1.7315	-0.529975	-1.15749	-1.13688	-0.582956	-0.0576302	-0.444091	-0.81791	0.615863	-1.93049	0.641567	0.33213	1.24465	0.692396	1.34418	0.550141	0.698267	1.5324	0.422161	0.315169	+	3.42314	0.00379336		cell part;cytoplasm;nucleoplasm		Hep_59	Completeproteome;Phosphoprotein;Referenceproteome		Q3TQI7
		GLP-1RA ↑	Dhx30	-1.09003	-2.02234	-0.637169	-2.00311	-0.320659	-0.0611926	0.920757	0.331254	0.139428	-0.695701	-0.221399	-0.547283	0.997773	0.256008	0.795902	1.27537	0.358223	1.73959	-0.15731	0.941886	+	2.68708	0.00975379	cellular metabolic process;cellular nitrogen compound metabolic process;cellular process;macromolecule metabolic process;metabolic process;nitrogen compound metabolic process;nucleobase-containing compound metabolic process;primary metabolic process;RNA metabolic process;RNA processing	cell part;cytoplasm;intracellular membrane-bounded organelle;intracellular non-membrane-bounded organelle;intracellular organelle;mitochondrion;nucleus;organelle		DEAD;HA2;Helicase_C;OB_NTP_bind	Alternativesplicing;ATP-binding;Completeproteome;Cytoplasm;Helicase;Hydrolase;Mitochondrion;Mitochondrionnucleoid;Nucleotide-binding;Phosphoprotein;Referenceproteome;RNA-binding		A0A0G2JGL8;Q99PU8;Q99PU8-2;Q99PU8-3
		GLP-1RA ↑	Pja1	-1.39087	-0.207812	-1.49885	-2.08464	-0.946346	-0.149485	-0.495862	-0.166697	0.423013	-0.410456	0.151468	0.0695047	-0.0389859	0.719848	1.95759	0.890629	0.974569	1.56619	0.0814559	0.555725	+	3.32676	0.0043367	catabolic process;cellular metabolic process;cellular process;macromolecule metabolic process;macromolecule modification;metabolic process;primary metabolic process;protein catabolic process;protein metabolic process;protein modification by small protein conjugation or removal;protein modification process	cell part;cytoplasm		zf-RING_2	Alternativesplicing;Completeproteome;Ligase;Metal-binding;Phosphoprotein;Referenceproteome;Ublconjugation;Ublconjugationpathway;Zinc;Zinc-finger		O55176
		GLP-1RA ↑	Gpr101	-0.414851	-0.114139	-1.23957	-1.58462	-2.46909	0.169757	0.127154	-0.000845685	0.719364	-1.09761	1.57809	-0.193295	0.366531	-0.0950179	0.919581	0.641241	1.33564	0.942047	0.536864	-0.127236	+	2.31329	0.0164505	biological regulation;cell communication;cell-cell signaling;cellular process;response to stimulus;signal transduction;signaling	cell part;macromolecular complex;protein complex;receptor complex		7tm_1	Cellmembrane;Completeproteome;Disulfidebond;Glycoprotein;G-proteincoupledreceptor;Membrane;Receptor;Referenceproteome;Transducer;Transmembrane;Transmembranehelix		Q80T62
		GLP-1RA ↑	Tmem47	-1.46754	0.221625	-1.46346	-1.94448	-1.45275	1.04067	0.140988	-0.584745	0.466168	-0.838183	1.15475	0.304645	0.278676	-0.71867	0.710676	0.99868	0.916247	0.58995	1.23147	0.415282	+	2.80632	0.008		cell part;membrane;plasma membrane		Claudin_2	Alternativesplicing;Celljunction;Completeproteome;Membrane;Referenceproteome;Transmembrane;Transmembranehelix		Q9JJG6;Q9JJG6-2
		GLP-1RA ↑	Syt5	-0.0414552	-0.399319	-2.31843	-1.60264	-1.69138	0.361476	-0.236338	0.159725	-0.438041	-0.337753	1.39324	-0.0302873	1.18731	1.30976	0.00177274	0.405022	1.41878	0.392727	0.163723	0.302115	+	2.93635	0.00703965	biological regulation;cellular component organization;cellular membrane organization;cellular process;endocytosis;establishment of localization;exocytosis;membrane fusion;membrane invagination;membrane organization;neurotransmitter transport;organelle fusion;organelle organization;regulation of transport;secretion;transport;vesicle organization;vesicle-mediated transport	cell body;cell part;cell projection;cytoplasmic membrane-bounded vesicle;intracellular membrane-bounded organelle;intracellular organelle;membrane;neuron projection;neuronal cell body;organelle;plasma membrane;vesicle		C2	Calcium;Celljunction;Completeproteome;Cytoplasmicvesicle;Directproteinsequencing;Endosome;Membrane;Metal-binding;Referenceproteome;Repeat;Synapse;Transmembrane;Transmembranehelix		Q9R0N5
		GLP-1RA ↑	Plb1	0.273098	-0.92522	-1.86876	-1.72826	-1.84706	0.47683	-0.948036	-0.227216	0.213728	0.207869	1.16974	-0.105066	0.63209	1.14977	0.945375	0.788013	0.589607	1.3851	-0.173822	-0.0077833	+	2.8707	0.00725397	biological regulation;catabolic process;lipid metabolic process;metabolic process;primary metabolic process;regulation of transport	cell part	alpha-Linolenic acid metabolism;Arachidonic acid metabolism;Ether lipid metabolism;Glycerophospholipid metabolism;Linoleic acid metabolism;Vitamin digestion and absorption	Lipase_GDSL	Alternativesplicing;Cellmembrane;Completeproteome;Glycoprotein;Hydrolase;Lipiddegradation;Lipidmetabolism;Membrane;Referenceproteome;Repeat;Signal;Transmembrane;Transmembranehelix		Q3TTY0;Q3TTY0-3
		GLP-1RA ↑	Bmpr1a	-0.527675	-0.210085	-2.57453	-0.932043	-2.02784	0.40775	0.166615	1.09565	-1.01579	-0.409096	0.536639	0.966109	0.939008	0.495341	0.340207	0.2535	1.14132	0.59435	0.404282	0.35629	+	2.81816	0.008	anatomical structure development;anatomical structure formation involved in morphogenesis;anatomical structure morphogenesis;biological regulation;biosynthetic process;cell development;cell differentiation;cellular metabolic process;cellular nitrogen compound metabolic process;cellular process;developmental process;embryo development;growth;immune system process;macromolecule metabolic process;ma…	cell body;cell part;cell projection;membrane;neuron projection;neuronal cell body;plasma membrane	Cytokine-cytokine receptor interaction;TGF-beta signaling pathway	Activin_recp;Pkinase;TGF_beta_GS	ATP-binding;Completeproteome;Disulfidebond;Glycoprotein;Kinase;Magnesium;Manganese;Membrane;Metal-binding;Nucleotide-binding;Proteomicsidentification;Receptor;Referenceproteome;Serine/threonine-proteinkinase;Signal;Transferase;Transmembrane;Transmembranehelix		E9PW65;P36895;Q60607
		GLP-1RA ↑	Rab6a	-0.495922	-0.121188	-3.0234	-1.54478	-1.46871	0.434696	0.143791	0.0184712	0.112158	0.463202	0.812408	-0.593693	0.569389	0.613405	0.930118	0.777044	0.636042	0.649489	0.639492	0.447981	+	3.13062	0.005184	biological regulation;cellular localization;cellular metabolic process;cellular process;endosome transport;establishment of localization;Golgi vesicle transport;immune system process;localization;macromolecule metabolic process;macromolecule modification;metabolic process;one-carbon metabolic process;peptidyl-amino acid modification;primary metabolic process;protein alkylation;protein metabolic p…	cell part;cytosol;extracellular organelle;Golgi apparatus;intracellular membrane-bounded organelle;intracellular organelle;membrane;organelle;vesicle		Ras	Acetylation;Alternativesplicing;Completeproteome;Directproteinsequencing;ER-Golgitransport;Golgiapparatus;GTP-binding;Lipoprotein;Membrane;Methylation;Nucleotide-binding;Prenylation;Proteintransport;Referenceproteome;Transport		P35279;P35279-2
		GLP-1RA ↑	Chrm2	0.902159	-0.734322	-2.57326	-1.607	-1.62986	0.297605	-0.359078	-0.110031	-0.0170487	0.637345	0.596219	0.741776	1.09638	1.08624	0.947804	0.838601	-0.0964471	0.332478	0.0252416	-0.374807	+	2.38378	0.0148585	biological regulation;cell communication;cell-cell signaling;cellular homeostasis;cellular ion homeostasis;cellular process;homeostatic process;multicellular organismal process;multi-organism process;neurological system process;response to biotic stimulus;response to stimulus;signal transduction;signaling	cell part;membrane;plasma membrane;synapse	Calcium signaling pathway;Neuroactive ligand-receptor interaction;Regulation of actin cytoskeleton	7tm_1	Celljunction;Cellmembrane;Completeproteome;Disulfidebond;Glycoprotein;G-proteincoupledreceptor;Membrane;Phosphoprotein;Postsynapticcellmembrane;Receptor;Referenceproteome;Synapse;Transducer;Transmembrane;Transmembranehelix		Q9ERZ4
		GLP-1RA ↑	Tnfrsf21	-0.634585	-0.598903	-2.44005	-1.35937	-1.49472	0.0965584	-0.193063	0.371236	-0.716037	0.178515	1.62865	1.16226	1.04989	0.364698	1.06617	-0.263871	0.627269	0.0297033	0.541801	0.583851	+	4.57432	0.00101493	biological regulation;cell death;cellular process;death;immune system process;regulation of transport;response to chemical stimulus;response to stimulus;signal transduction	cell part;cell projection;neuron projection	Cytokine-cytokine receptor interaction	Death	Adaptiveimmunity;Apoptosis;Cellmembrane;Completeproteome;Disulfidebond;Glycoprotein;Immunity;Lipoprotein;Membrane;Palmitate;Receptor;Referenceproteome;Repeat;Signal;Transmembrane;Transmembranehelix		Q9EPU5
		GLP-1RA ↑	Mdga2	-0.0279141	-0.22148	-2.44477	-1.18615	-1.81806	1.66788	0.720888	0.83572	0.889392	0.586072	0.718812	-0.0405369	0.618052	-0.0365304	0.843684	0.215453	-0.196442	0.139147	-0.0789412	-1.18428	+	3.05196	0.00581643	cell differentiation;cellular process;developmental process	cell part;membrane		I-set;MAM	Completeproteome;Proteomicsidentification;Referenceproteome;Repeat		B2RQF5
		GLP-1RA ↑	Fam175b	0.320439	-1.19883	-2.34422	-1.39844	-1.43447	-0.502018	0.768366	0.478302	-0.208728	-0.173112	1.25872	0.694887	1.36791	0.726874	0.991601	-0.0394042	1.03978	0.219211	-0.102836	-0.464027	+	3.29543	0.00449351	cellular process;response to abiotic stimulus;response to stimulus;response to stress	cell part;cytoplasm;intracellular membrane-bounded organelle;intracellular organelle;macromolecular complex;nucleus;organelle;protein complex			Coiledcoil;Completeproteome;Phosphoprotein;Proteomicsidentification;Referenceproteome		Q3TCJ1;Z4YJY0
		GLP-1RA ↑	Sh3bgrl3	-1.42371	-1.50893	-0.740743	-0.461907	-1.64088	1.37643	-0.161284	0.454344	0.912829	-0.902782	0.883122	1.6889	0.449115	0.113272	1.31142	0.635673	0.34828	-1.05899	0.191005	-0.465174	+	2.67474	0.00980795	biological regulation;cellular component organization;cellular homeostasis;cellular process;homeostatic process;regulation of organelle organization	cell part;cell projection;cytoplasm;extracellular organelle;intracellular membrane-bounded organelle;intracellular organelle;nucleus;organelle;vesicle		SH3BGR	3D-structure;Acetylation;Completeproteome;Cytoplasm;Directproteinsequencing;Nucleus;Referenceproteome		Q91VW3
		GLP-1RA ↑	Nfasc	-0.752606	-1.46315	-0.712087	-0.488201	-2.60354	1.01008	-0.634903	-0.319297	0.106603	0.333181	1.9054	1.03662	0.847466	0.413517	0.850323	0.488832	-0.167106	-0.365834	0.625238	-0.110529	+	3.25497	0.00455556	anatomical structure development;anatomical structure formation involved in morphogenesis;biological adhesion;cell adhesion;cell junction organization;cellular component assembly;cellular component organization;cellular localization;cellular membrane organization;cellular process;developmental process;localization;locomotion;membrane organization;multicellular organismal process;neurological syst…	cell part;cell projection;extracellular organelle;membrane;neuron projection;organelle;plasma membrane;vesicle	Cell adhesion molecules (CAMs)	Bravo_FIGEY;fn3;I-set	Celladhesion;Cellmembrane;Completeproteome;Directproteinsequencing;Disulfidebond;Glycoprotein;Immunoglobulindomain;Membrane;Phosphoprotein;Referenceproteome;Repeat;Signal;Transmembrane;Transmembranehelix		Q810U3
		GLP-1RA ↑	Efnb3	-1.43134	-0.510732	-0.262948	-1.01387	-2.72464	0.484784	1.35906	-0.349751	0.422129	1.22823	1.48646	0.64601	-0.016547	-0.325359	-0.0931126	0.812469	0.535331	-0.675484	0.0701606	0.35915	+	2.141	0.0213384	behavior;biological regulation;cell recognition;cellular process;locomotion;multicellular organismal process;response to chemical stimulus;response to external stimulus;response to stimulus;signal transduction	cell part;membrane;plasma membrane	Axon guidance	Ephrin	3D-structure;Completeproteome;Developmentalprotein;Differentiation;Disulfidebond;Glycoprotein;Membrane;Neurogenesis;Phosphoprotein;Referenceproteome;Signal;Transmembrane;Transmembranehelix		O35393
		GLP-1RA ↑	Fkbp8	-0.949782	-0.892	-1.62121	0.107708	-2.24261	0.65372	0.793185	-0.442176	1.28822	-0.836297	1.80769	0.912082	0.555131	-0.0458569	0.786085	0.0189888	0.524045	-0.311634	0.502604	-0.607894	+	2.16191	0.0208142	anatomical structure development;biological regulation;cell death;cellular metabolic process;cellular process;death;developmental process;growth;macromolecule metabolic process;macromolecule modification;metabolic process;multicellular organismal process;peptidyl-amino acid modification;primary metabolic process;protein folding;protein metabolic process;protein modification process;response to st…	cell part;intracellular membrane-bounded organelle;intracellular organelle;membrane;mitochondrial envelope;mitochondrion;organelle		FKBP_C;TPR_1	Alternativesplicing;Apoptosis;Calcium;Completeproteome;Isomerase;Isopeptidebond;Membrane;Mitochondrion;Referenceproteome;Repeat;Rotamase;TPRrepeat;Transmembrane;Transmembranehelix;Ublconjugation		O35465-2
		GLP-1RA ↑	Efnb2	-0.519179	-0.529365	-1.04972	-0.891974	-2.78618	-0.101232	0.0186175	-0.549964	0.175315	0.633164	0.88643	0.263253	0.824143	0.691919	0.900899	2.11772	0.454436	0.333378	-0.574181	-0.297485	+	2.21045	0.019232	anatomical structure development;anatomical structure morphogenesis;biological adhesion;biological regulation;cell adhesion;cell motility;cellular component movement;cellular process;developmental process;locomotion;response to chemical stimulus;response to external stimulus;response to stimulus;signal transduction	cell part;membrane;plasma membrane	Axon guidance	Ephrin	3D-structure;Angiogenesis;Completeproteome;Developmentalprotein;Differentiation;Disulfidebond;Glycoprotein;Membrane;Neurogenesis;Phosphoprotein;Referenceproteome;Signal;Transmembrane;Transmembranehelix		P52800
		GLP-1RA ↑	H1f0	-1.45423	-0.354113	-1.30548	-1.6298	-1.42476	1.23692	0.00036545	0.0873585	-0.860491	0.602292	1.43787	0.682465	1.66305	0.363656	0.463305	1.07841	0.604889	-0.331916	-0.622285	-0.237498	+	3.09844	0.00563542	cellular component assembly;cellular component organization;cellular macromolecular complex assembly;cellular process;chromatin organization;chromosome organization;macromolecular complex assembly;organelle organization	cell part;cytoskeleton;Golgi apparatus;intracellular membrane-bounded organelle;intracellular non-membrane-bounded organelle;intracellular organelle;macromolecular complex;nucleoplasm;nucleosome;nucleus;organelle		Linker_histone	Acetylation;Chromosome;Citrullination;Completeproteome;DNA-binding;Nucleus;Referenceproteome		P10922
		GLP-1RA ↑	Hist1h1c;Hist1h1d	-0.666642	-0.0527635	-0.328936	-1.64825	-2.6122	0.770761	-0.497964	-0.771983	-0.404466	0.358252	0.828135	0.384981	1.71306	0.605125	0.58923	1.50871	0.598651	-0.145319	-0.18692	-0.0414582	+	2.08053	0.0235351	biological regulation;cellular component assembly;cellular component organization;cellular macromolecular complex assembly;cellular process;chromatin organization;chromosome organization;macromolecular complex assembly;organelle organization	cell part;intracellular membrane-bounded organelle;intracellular organelle;macromolecular complex;nucleosome;nucleus;organelle		Linker_histone	Acetylation;Chromosome;Citrullination;Completeproteome;DNA-binding;Isopeptidebond;Methylation;Nucleus;Phosphoprotein;Referenceproteome;Ublconjugation		P15864;P43277
		GLP-1RA ↑	Dnajb4	-2.19083	-0.116862	-1.38466	-1.01229	0.0914871	0.925025	-0.470649	0.573362	0.837569	0.545888	1.83813	0.545495	0.795778	0.800687	0.408143	-0.324693	0.0451259	0.620705	-1.37972	-1.14768	+	2.27607	0.0173742	cellular metabolic process;cellular process;macromolecule metabolic process;metabolic process;primary metabolic process;protein folding;protein metabolic process	cell part;cytoplasm;cytosol;extracellular organelle;membrane;nucleoplasm;organelle;plasma membrane;vesicle		CTDII;DnaJ	Chaperone;Completeproteome;Phosphoprotein;Referenceproteome		Q9D832
		GLP-1RA ↑	Serbp1	-2.02248	0.0530586	-1.55125	-1.95814	-0.424155	0.535149	-0.387108	-0.821907	0.0400922	0.158433	1.6441	0.449638	1.09663	0.699129	1.42009	0.0633774	0.727552	0.191388	0.326714	-0.240313	+	3.48634	0.00329134	biological regulation	cell part;cytoplasm;extracellular organelle;intracellular membrane-bounded organelle;intracellular organelle;membrane;nucleus;organelle;plasma membrane;vesicle		HABP4_PAI-RBP1	Acetylation;Alternativesplicing;Completeproteome;Cytoplasm;Nucleus;Phosphoprotein;Referenceproteome;RNA-binding		Q9CY58-2;Q9CY58-3
		GLP-1RA ↑	Rab5a	-2.44425	0.124892	-1.29253	-1.60019	-1.10369	0.955948	-0.0883958	-0.293435	0.220383	-0.170383	1.08328	0.99242	1.48451	0.10145	1.1356	0.220682	0.844932	-0.0131223	0.0587944	-0.216903	+	3.45191	0.00361832	biological regulation;cellular component organization;cellular membrane organization;cellular metabolic process;cellular process;endocytosis;endosome transport;establishment of localization;macromolecule metabolic process;membrane invagination;membrane organization;metabolic process;protein transport;regulation of transport;response to stimulus;signal transduction;transport;vesicle-mediated trans…	cell body;cell part;cell projection;cytoplasm;cytoplasmic membrane-bounded vesicle;cytoskeleton;cytosol;endosome;extracellular organelle;intracellular membrane-bounded organelle;intracellular non-membrane-bounded organelle;intracellular organelle;macromolecular complex;membrane;neuron projection;neuronal cell body;organelle;plasma membrane;protein complex;vesicle	Amoebiasis;Amyotrophic lateral sclerosis (ALS);Endocytosis;ko05152;Phagosome;Vasopressin-regulated water reabsorption	Ras	Cellmembrane;Cellprojection;Completeproteome;Cytoplasm;Cytoplasmicvesicle;Directproteinsequencing;Endocytosis;Endosome;GTP-binding;Lipoprotein;Membrane;Nucleotide-binding;Prenylation;Proteintransport;Referenceproteome;Transport		Q9CQD1
		GLP-1RA ↑	Ogfr	-2.56556	-0.159988	-1.14635	-1.2364	-0.550871	1.24607	-0.171755	-0.155389	-0.443287	0.720904	1.73679	0.183079	1.18433	0.400354	0.761818	0.476564	0.939103	-0.569505	-0.117996	-0.531906	+	2.31932	0.0164393	biological regulation	cell part;cytoplasm;intracellular membrane-bounded organelle;intracellular organelle;membrane;nucleus;organelle		OGFr_N	Acetylation;Alternativesplicing;Completeproteome;Cytoplasm;Growthregulation;Nucleus;Phosphoprotein;Receptor;Referenceproteome;Repeat		Q99PG2;Q99PG2-2
		GLP-1RA ↑	Sncb	-2.19609	-0.856939	-1.55908	-1.32983	0.266719	0.723765	-0.171007	-0.450649	-0.401389	0.238022	0.0747844	1.11207	1.74502	0.733407	1.41409	0.0105851	1.07579	-0.166144	0.145959	-0.409088	+	2.88562	0.00722764	alcohol metabolic process;amine metabolic process;biological regulation;cell communication;cell-cell signaling;cellular aromatic compound metabolic process;cellular component organization;cellular metabolic process;cellular nitrogen compound metabolic process;cellular process;metabolic process;nitrogen compound metabolic process;signaling;small molecule metabolic process	cell body;cell part;cytoplasm;Golgi apparatus;intracellular membrane-bounded organelle;intracellular organelle;mitochondrion;neuronal cell body;nucleoplasm;organelle;site of polarized growth;synapse		Synuclein	Completeproteome;Cytoplasm;Directproteinsequencing;Phosphoprotein;Referenceproteome;Repeat		Q91ZZ3
		GLP-1RA ↑	Eprs	-1.97729	0.575593	-1.31262	-1.49159	-0.872264	-0.0763248	0.0490228	-0.883322	-0.0352576	0.133545	1.97222	1.8402	0.620537	0.354284	0.966727	-0.487585	0.512149	0.133095	-0.0534981	0.0323744	+	2.99131	0.0064	amine metabolic process;biological regulation;cellular amino acid metabolic process;cellular ketone metabolic process;cellular metabolic process;cellular nitrogen compound metabolic process;cellular process;macromolecule metabolic process;metabolic process;nitrogen compound metabolic process;nucleobase-containing compound metabolic process;organic acid metabolic process;primary metabolic process;…	cell part;cytoplasm;macromolecular complex;membrane;protein complex;ribonucleoprotein complex	Aminoacyl-tRNA biosynthesis;Porphyrin and chlorophyll metabolism	GST_C_3;HGTP_anticodon;ProRS-C_1;tRNA-synt_1c;tRNA-synt_1c_C;tRNA-synt_2b;WHEP-TRS	Acetylation;Aminoacyl-tRNAsynthetase;ATP-binding;Completeproteome;Ligase;Multifunctionalenzyme;Nucleotide-binding;Phosphoprotein;Polymorphism;Proteinbiosynthesis;Referenceproteome;Repeat;RNA-binding;Translationregulation		Q8CGC7
		GLP-1RA ↑	Tmsb15l	-2.48704	-0.260875	-1.20592	-1.13175	-0.452068	-0.18769	-0.138801	-0.419279	0.189106	0.318755	1.76826	1.35727	1.55049	0.554438	1.03214	0.50724	0.103479	-0.295334	-0.492212	-0.31021	+	4.19725	0.00149593	biological regulation;cellular component organization;cellular process;cytoskeleton organization;organelle organization;regulation of organelle organization	cell part;cytoplasm;macromolecular complex;protein complex		Thymosin	Completeproteome;Proteomicsidentification;Referenceproteome		Q8C0W0
		GLP-1RA ↑	Cdkn2aip	-1.81581	-0.64213	-0.592163	-0.867275	-1.98762	0.496005	-0.121513	-0.471925	0.199626	0.281229	1.24763	1.46365	1.34413	0.314333	1.69122	-0.109441	0.583341	0.0266521	-0.14824	-0.891689	+	4.46335	0.00117949	biological regulation;cellular process;regulation of protein stability;response to DNA damage stimulus;response to stimulus;response to stress	cell part;cytoplasm;intracellular membrane-bounded organelle;intracellular non-membrane-bounded organelle;intracellular organelle;nucleolus;nucleoplasm;nucleus;organelle		DUF3469	Acetylation;Completeproteome;Nucleus;Phosphoprotein;Referenceproteome;RNA-binding;Ublconjugation		Q8BI72
		GLP-1RA ↑	Fam63b	-2.50533	-0.206009	-0.949557	-1.24931	-1.57389	0.939732	-0.129726	-1.04358	-0.088852	0.396906	1.18037	1.08341	0.493497	0.794842	0.809186	0.883555	0.280387	0.567205	0.518053	-0.200889	+	3.58307	0.00297345		cell part;nucleoplasm		DUF544	Alternativesplicing;Completeproteome;Phosphoprotein;Referenceproteome		Q6PDI6;Q6PDI6-3
		GLP-1RA ↑	Rabl6	-2.15462	-0.222938	-1.98405	-0.536007	-1.36034	0.810718	-0.421748	-0.366932	-0.675547	0.300993	0.293437	1.1381	1.30509	0.0511321	1.37037	0.564675	0.709383	0.472787	0.830902	-0.125403	+	3.29142	0.00446302	biological regulation;cellular process;response to stimulus;signal transduction	cell part;centrosome;cytoplasm;intracellular membrane-bounded organelle;intracellular non-membrane-bounded organelle;intracellular organelle;microtubule organizing center;nucleolus;nucleus;organelle		Miro	Acetylation;Completeproteome;Cytoplasm;GTP-binding;Nucleotide-binding;Nucleus;Phosphoprotein;Referenceproteome		Q5U3K5
		GLP-1RA ↑	Syn1	-2.13815	-0.776091	-1.7549	-0.68564	-0.668341	0.485524	-0.478735	-0.550756	-0.2388	0.641401	1.66226	1.15627	1.08674	0.330272	1.46821	0.388781	0.787494	-0.0408269	-0.184921	-0.489792	+	4.0447	0.00177778	biological regulation;cellular process;establishment of localization;neurotransmitter transport;secretion;transport	cell part;cell projection;cytoplasmic membrane-bounded vesicle;cytosol;Golgi apparatus;intracellular membrane-bounded organelle;intracellular organelle;neuron projection;organelle;vesicle		Synapsin;Synapsin_C;Synapsin_N	Actin-binding;Alternativesplicing;Celljunction;Completeproteome;Directproteinsequencing;Glycoprotein;Golgiapparatus;Phosphoprotein;Referenceproteome;Repeat;Synapse	Profilin 2 complex;Src-dynamin-synapsin complex	O88935
		GLP-1RA ↑	Shf	-3.06163	-0.00472916	-1.73419	-1.25195	-0.107441	0.429769	-0.0357135	0.255852	-0.0770331	0.492803	0.871231	0.65036	0.905773	0.457615	0.995162	0.617746	0.809403	0.296997	-0.0517878	-0.45823	+	2.63523	0.0103067				SH2	Completeproteome;Proteomicsidentification;Referenceproteome		A2AQ87;F7AIV2
		GLP-1RA ↑	Syt1	-2.14308	-0.75501	-1.23796	-0.969363	-1.3644	0.439225	0.031761	-0.32364	-0.269727	0.0640528	1.69174	1.44066	0.922682	0.792776	1.18771	-0.00922601	0.93579	0.0369288	0.159412	-0.630332	+	5.60159	0.000181818	biological regulation;cellular component organization;cellular membrane organization;cellular process;endocytosis;establishment of localization;exocytosis;membrane fusion;membrane invagination;membrane organization;neurotransmitter transport;organelle fusion;organelle organization;regulation of transport;secretion;transport;vesicle organization;vesicle-mediated transport	cell part;cell projection;cytoplasm;cytoplasmic membrane-bounded vesicle;intracellular membrane-bounded organelle;intracellular organelle;membrane;neuron projection;organelle;vesicle		C2	Completeproteome;Proteomicsidentification;Referenceproteome;Repeat		D3Z7R4
		GLP-1RA ↑	Arl2bp	-1.81377	-0.238098	-0.9234	-1.63903	-0.689418	0.395507	-0.182236	0.0654926	0.166217	1.20321	1.83339	0.279873	0.307645	0.40238	1.45922	0.623068	0.710862	-0.749898	0.383222	-1.59425	+	2.1607	0.0207344	biological regulation;cellular process;regulation of protein modification process	cell part;cell projection;centrosome;cilium;intracellular membrane-bounded organelle;intracellular non-membrane-bounded organelle;intracellular organelle;microtubule organizing center;midbody;nucleus;organelle		ARL2_Bind_BART	Alternativesplicing;Cellprojection;Cilium;Completeproteome;Cytoplasm;Cytoskeleton;Mitochondrion;Nucleus;Referenceproteome		Q9D385;Q9D385-2
		GLP-1RA ↑	Cenpv	-1.67377	0.261428	-1.00449	-0.674948	-0.820956	0.569601	-0.0961322	-0.760252	-1.07005	-0.0915797	1.39707	1.6149	1.45135	0.637983	1.22044	-0.180587	0.887738	-1.55858	0.177925	-0.287087	+	2.87194	0.00725249	biological regulation;cell division;cell motility;cellular component assembly;cellular component movement;cellular component organization;cellular macromolecular complex assembly;cellular process;chromatin modification;chromatin organization;chromosome organization;locomotion;macromolecular complex assembly;mitosis;nuclear division;organelle fission;organelle organization;regulation of organelle …	cell part;cytoplasm;cytoskeleton;intracellular membrane-bounded organelle;intracellular non-membrane-bounded organelle;intracellular organelle;kinetochore;macromolecular complex;nucleoplasm;nucleus;organelle;protein complex		GFA	Alternativesplicing;Cellcycle;Celldivision;Centromere;Chromosome;Completeproteome;Cytoplasm;Cytoskeleton;Kinetochore;Mitosis;Nucleus;Phosphoprotein;Referenceproteome		Q9CXS4
		GLP-1RA ↑	Amer2	-1.9488	0.1358	-0.896012	-1.1108	-1.15596	1.67652	-0.145066	-0.673784	-0.241139	0.298464	0.994623	1.25016	1.34185	0.755571	0.961641	0.176991	0.838867	-0.656726	-0.601587	-1.00062	+	2.60657	0.0106399	anatomical structure development;biological regulation;cellular process;developmental process;response to stimulus;signal transduction	cell part;membrane;plasma membrane		WTX	Alternativesplicing;Cellmembrane;Completeproteome;Directproteinsequencing;Lipid-binding;Membrane;Phosphoprotein;Referenceproteome;Wntsignalingpathway		Q8CCJ4
		GLP-1RA ↑	Slc44a2	-1.96949	-0.00815916	-0.672754	-0.83959	-1.31787	-0.213252	0.158825	0.393212	-0.854778	0.049299	1.25766	1.153	1.45023	1.07986	1.77686	-0.298497	0.369652	-1.23611	0.123993	-0.402092	+	4.24736	0.00140541	biological regulation;cellular process;establishment of localization;response to stimulus;signal transduction;transport	cell part;extracellular organelle;membrane;organelle;vesicle		Choline_transpo	Alternativepromoterusage;Completeproteome;Glycoprotein;Membrane;Referenceproteome;Transmembrane;Transmembranehelix;Transport		Q8BY89;Q8BY89-2
		GLP-1RA ↑	Slc9a7	-2.04684	0.467515	-1.8821	-1.76699	0.187537	0.645648	0.342762	0.384464	0.589696	0.00309203	0.426734	1.11727	1.43981	1.08547	0.627787	-0.648679	0.613793	-0.819639	-0.490218	-0.277111	+	2.49863	0.0127787	biological regulation;cellular process;establishment of localization;homeostatic process;ion transport;transmembrane transport;transport	cell part;membrane		Na_H_Exchanger	Alternativesplicing;Antiport;Completeproteome;Endosome;Golgiapparatus;Iontransport;Membrane;Potassium;Potassiumtransport;Referenceproteome;Sodium;Sodiumtransport;Transmembrane;Transmembranehelix;Transport		Q8BLV3
		GLP-1RA ↑	Mt2	-1.48369	0.374426	-0.981552	-1.87107	-0.129088	0.349406	0.239216	-0.432276	0.0689543	0.55022	2.20289	1.86697	0.805459	0.760034	-0.298898	-0.0832279	0.2538	-0.660372	-0.474037	-1.05716	+	2.18418	0.0201653	biological regulation;cellular homeostasis;cellular ion homeostasis;cellular process;homeostatic process;response to chemical stimulus;response to stimulus;signal transduction	cell part;cytoplasm;intracellular membrane-bounded organelle;intracellular organelle;nucleus;organelle	Mineral absorption	Metallothio	Acetylation;Completeproteome;Directproteinsequencing;Metal-binding;Metal-thiolatecluster;Phosphoprotein;Referenceproteome		P02798
		GLP-1RA ↑	Rnf149	-0.837573	-0.863841	-0.203099	-1.09117	-1.33114	0.471475	1.00157	0.720206	0.531674	1.26393	-0.278111	1.23118	-0.58506	1.03476	1.5184	0.356668	0.0957094	-1.92789	0.203022	-1.31072	+	2.1797	0.0204185	biological regulation;cellular metabolic process;cellular process;macromolecule metabolic process;macromolecule modification;metabolic process;primary metabolic process;protein metabolic process;protein modification by small protein conjugation or removal;protein modification process;regulation of protein stability;response to chemical stimulus;response to drug;response to stimulus	cell part;extracellular organelle;membrane;organelle;vesicle		PA;zf-RING_2	Alternativesplicing;Completeproteome;Glycoprotein;Ligase;Membrane;Metal-binding;Phosphoprotein;Proteomicsidentification;Referenceproteome;Signal;Transmembrane;Transmembranehelix;Ublconjugationpathway;Zinc;Zinc-finger		A0A0A6YWR9;Q3U2C5;Q3U2C5-2
		GLP-1RA ↑	Sharpin	-1.83591	0.27037	-0.630973	-1.92149	-0.6175	0.770325	-0.315889	-0.318276	-0.0548843	0.659852	0.654182	1.32031	1.27451	1.03975	1.09232	0.299089	0.708599	-1.42699	0.102069	-1.06947	+	2.48937	0.0129402	anatomical structure development;biological regulation;cellular component assembly;cellular component disassembly;cellular component organization;cellular metabolic process;cellular process;developmental process;macromolecular complex assembly;macromolecule metabolic process;macromolecule modification;metabolic process;mitochondrion organization;organelle organization;primary metabolic process;pr…	cell part;cell projection;cytoplasm;cytosol;intracellular membrane-bounded organelle;intracellular organelle;macromolecular complex;neuron projection;nucleoplasm;nucleus;organelle;protein complex;ubiquitin ligase complex		zf-RanBP	Alternativesplicing;Celljunction;Completeproteome;Cytoplasm;Metal-binding;Phosphoprotein;Referenceproteome;Synapse;Ublconjugationpathway;Zinc;Zinc-finger		F6UHH8;Q91WA6
		GLP-1RA ↑	Stx12	-0.650391	-0.805157	-1.49761	-1.87778	-0.261724	0.601943	-0.617993	-0.0919352	-0.293908	0.300497	1.91045	0.78649	2.30244	0.402679	0.438521	-0.623121	0.714405	0.078402	-0.407432	-0.408772	+	3.07812	0.00572292	biological regulation;cellular component organization;cellular membrane organization;cellular process;establishment of localization;lipid transport;membrane docking;membrane fusion;membrane organization;organelle fusion;organelle organization;protein transport;regulation of protein stability;transport;vesicle organization	BLOC complex;cell part;cytoplasmic membrane-bounded vesicle;endomembrane system;extracellular organelle;intracellular membrane-bounded organelle;intracellular organelle;macromolecular complex;membrane;organelle;protein complex;vesicle	Phagosome	SNARE	Acetylation;Coiledcoil;Completeproteome;Endosome;Golgiapparatus;Membrane;Phosphoprotein;Proteintransport;Referenceproteome;Transmembrane;Transmembranehelix;Transport	Nsg1-Glur2-Grip1-Stx13 complex	Q9ER00
		GLP-1RA ↑	Nemf	0.0219396	-0.450221	-1.54795	-1.88748	-1.02836	0.330758	-1.06503	-0.0870417	-0.632467	-0.576834	1.45407	1.63597	1.57928	0.552912	1.37937	-0.116087	0.447822	0.165023	0.0648905	-0.240551	+	4.41871	0.0011954	establishment of localization;nuclear transport;nucleocytoplasmic transport;transport	cell part;intracellular membrane-bounded organelle;intracellular organelle;nucleus;organelle		DUF3441;DUF814	Alternativesplicing;Coiledcoil;Completeproteome;Nucleus;Phosphoprotein;Referenceproteome		Q8CCP0
		GLP-1RA ↑	2810403A07Rik;Kiaa0907;Kiaa0907;Kiaa0907;Kiaa0907	-0.840156	-0.354687	-1.86463	-2.09577	-0.77901	0.783756	-0.31097	0.211661	0.310946	0.526682	1.49214	1.13862	1.8808	0.585869	-0.409905	-0.562039	0.731618	-0.287373	0.0708425	-0.228394	+	2.99191	0.00641475					Alternativesplicing;Completeproteome;Phosphoprotein;Referenceproteome		A0A0G2JEG2;Q3TCX3;Q3TCX3-2;Q3TCX3-3;Q3TCX3-4
		GLP-1RA ↑		-0.676312	-0.473933	-0.702926	-1.03674	-0.922463	1.06162	-0.409431	-0.698724	0.0740006	-0.633777	1.5412	1.14837	2.35977	0.909173	1.10852	0.0144238	-0.833869	-0.798617	-0.00226798	-1.02801	+	4.43612	0.00120482		cell part;cytoplasm			Acetylation;Completeproteome;Cytoplasm;Phosphoprotein;Referenceproteome		Q8C3W1
		GLP-1RA ↑	Ndufa5	-1.06134	-1.52139	-2.07274	-1.24035	-0.552954	1.54423	-0.0585274	0.00795565	0.30628	-1.07338	1.56039	1.07632	0.868128	0.757983	-0.110602	0.413401	0.415914	0.699131	0.113305	-0.0717468	+	3.21213	0.00467246	cellular metabolic process;cellular process;generation of precursor metabolites and energy;metabolic process	cell part;intracellular membrane-bounded organelle;intracellular organelle;macromolecular complex;mitochondrion;NADH dehydrogenase complex;organelle;protein complex	Alzheimer's disease;Huntington's disease;Oxidative phosphorylation;Parkinson's disease	ETC_C1_NDUFA5	Acetylation;Completeproteome;Directproteinsequencing;Electrontransport;Membrane;Mitochondrion;Mitochondrioninnermembrane;Referenceproteome;Respiratorychain;Transport	Respiratory chain complex I, mitochondrial	Q9CPP6
		GLP-1RA ↑	Tmf1	-1.74693	-1.18281	-1.82496	-1.93084	-0.229709	0.833174	0.188517	0.667463	0.649559	-0.0300947	1.42349	0.943886	1.3006	0.127666	0.723734	-0.0945186	0.149826	-0.552513	-0.0106402	0.595086	+	4.70071	0.000827586	anatomical structure development;anatomical structure formation involved in morphogenesis;biological regulation;biosynthetic process;cell development;cell differentiation;cell motility;cellular component assembly;cellular component movement;cellular component organization;cellular metabolic process;cellular nitrogen compound metabolic process;cellular process;developmental process;establishment o…	cell part;endoplasmic reticulum;Golgi apparatus;intracellular membrane-bounded organelle;intracellular organelle;membrane;nucleus;organelle		TMF_DNA_bd;TMF_TATA_bd	Coiledcoil;Completeproteome;Cytoplasm;DNA-binding;Golgiapparatus;Membrane;Nucleus;Phosphoprotein;Proteomicsidentification;Referenceproteome;Repressor;Transcription;Transcriptionregulation		B9EKI3;D6RJK7
		GLP-1RA ↑	Lnp	-1.36425	0.0492392	-2.4773	-1.61523	-0.160813	1.73091	0.367508	0.216808	0.113162	-0.873406	1.36974	1.08096	0.759765	0.404149	0.17724	-0.188236	0.566493	-0.399906	0.276919	-0.0337494	+	2.03728	0.0248805	anatomical structure morphogenesis;biological regulation;cellular component organization;cellular process;coagulation;developmental process;endoplasmic reticulum organization;multicellular organismal process;organelle organization;regulation of body fluid levels	cell part;membrane		DUF2296	Coiledcoil;Completeproteome;Developmentalprotein;Endoplasmicreticulum;Lipoprotein;Membrane;Metal-binding;Myristate;Phosphoprotein;Referenceproteome;Transmembrane;Transmembranehelix;Zinc;Zinc-finger		Q7TQ95
		GLP-1RA ↑	Eif3g	-1.85669	0.324962	-0.957094	-2.59788	-0.987949	1.15374	-0.811247	-0.0276246	1.08972	0.079019	0.568327	0.6807	0.434573	0.167677	0.570455	-0.379721	0.254555	1.22229	0.447095	0.625087	+	2.16757	0.0206786	biological regulation;cellular component assembly;cellular component organization;cellular macromolecular complex assembly;cellular process;macromolecular complex assembly;regulation of translation;ribonucleoprotein complex assembly;translational initiation	cell part;cytoplasm;intracellular membrane-bounded organelle;intracellular organelle;macromolecular complex;nucleus;organelle;protein complex;ribonucleoprotein complex	RNA transport	eIF3g;RRM_1	Completeproteome;Cytoplasm;Initiationfactor;Nucleus;Phosphoprotein;Proteinbiosynthesis;Referenceproteome;RNA-binding		Q9Z1D1
		GLP-1RA ↑	Znf22	-1.76201	-0.354655	-2.00545	-2.08772	-0.710591	0.97202	-0.405957	0.732644	0.202603	0.175953	0.0307927	1.64746	0.901964	-0.348581	0.475427	0.473983	0.540738	0.481008	0.525725	0.514648	+	3.49307	0.00328287	anatomical structure morphogenesis;biological regulation;biosynthetic process;cellular metabolic process;cellular nitrogen compound metabolic process;cellular process;developmental process;macromolecule metabolic process;metabolic process;nitrogen compound metabolic process;nucleobase-containing compound metabolic process;primary metabolic process;RNA metabolic process	cell part;intracellular membrane-bounded organelle;intracellular organelle;nucleoplasm;nucleus;organelle		zf-C2H2	Acetylation;Completeproteome;DNA-binding;Metal-binding;Nucleus;Referenceproteome;Repeat;Transcription;Transcriptionregulation;Zinc;Zinc-finger		Q9ERU3
		GLP-1RA ↑	Rpp25	-1.21661	-1.03177	-0.966085	-1.62233	-1.78873	1.5816	0.0505011	0.479892	0.580656	-0.24136	1.10656	0.95733	0.503138	-1.22467	-0.071289	-0.0781869	0.708268	0.73983	1.23097	0.302297	+	3.02724	0.00613842	cellular metabolic process;cellular nitrogen compound metabolic process;cellular process;macromolecule metabolic process;metabolic process;nitrogen compound metabolic process;nucleobase-containing compound metabolic process;primary metabolic process;RNA metabolic process;RNA processing;tRNA metabolic process;tRNA processing	cell part;microtubule organizing center;nucleoplasm	Ribosome biogenesis in eukaryotes;RNA transport	Alba	Completeproteome;Hydrolase;Nucleus;Phosphoprotein;Referenceproteome;RNA-binding;tRNAprocessing		Q91WE3
		GLP-1RA ↑	Mtmr6	-1.77669	-0.318989	-1.45942	-2.4911	-0.338484	0.461977	0.31189	-0.788489	0.0871076	0.170955	1.7684	0.65726	0.707341	0.609912	0.230044	0.0491836	0.660115	0.0909302	1.16134	0.206717	+	3.16052	0.00507989	cellular lipid metabolic process;cellular metabolic process;cellular process;establishment of localization;ion transport;lipid metabolic process;metabolic process;phosphorus metabolic process;primary metabolic process;transmembrane transport;transport	cell part;cytoplasm;nuclear envelope	Fructose and mannose metabolism	Myotub-related	Completeproteome;Hydrolase;Nucleus;Phosphoprotein;Referenceproteome		Q8VE11
		GLP-1RA ↑	Fam169a	-0.700952	-1.11391	-1.85436	-1.97837	-1.12321	1.2504	-0.0879779	0.573539	0.550954	-0.34289	0.680379	0.51777	1.28198	0.0514584	0.639039	0.677547	1.22051	-0.230775	0.873305	-0.884431	+	3.27359	0.00451735		cell part;membrane			Completeproteome;Membrane;Nucleus;Phosphoprotein;Referenceproteome		Q5XG69
		GLP-1RA ↑	Tceal3	-1.40065	-0.954968	-2.15459	-2.05469	-0.723378	0.296994	0.464033	0.422648	-0.163507	0.0481395	1.43504	1.28473	1.08134	0.503123	0.365732	-0.147602	0.799049	0.37227	0.373357	0.152933	+	5.58886	0.000173913		cell part;intracellular membrane-bounded organelle;intracellular organelle;nucleus;organelle		BEX	Completeproteome;Nucleus;Phosphoprotein;Referenceproteome		A2AEC2;Q8R0A5
		GLP-1RA ↑	Slc2a13	-1.49652	-1.12238	-1.76221	-1.65766	-0.728277	0.980166	0.309501	-0.502735	0.487414	-0.261426	1.33619	0.811311	1.05121	-0.257243	-0.0586551	-0.260602	1.70137	0.744643	0.599175	0.0867254	+	3.3742	0.00404181	carbohydrate transport;cellular process;establishment of localization;hydrogen transport;ion transport;transmembrane transport;transport	cell part		Sugar_tr	Completeproteome;Glycoprotein;Membrane;Phosphoprotein;Referenceproteome;Transmembrane;Transmembranehelix;Transport		Q3UHK1
		GLP-1RA ↑	Manba	-1.22701	-0.232175	-2.15408	-1.0793	-1.76863	1.22256	0.316982	0.469216	-0.458224	-1.06846	1.13654	0.046441	0.126453	0.329768	0.929146	0.822102	1.17121	0.12123	0.927738	0.368492	+	3.05219	0.00583051	carbohydrate metabolic process;catabolic process;cell wall organization or biogenesis;cellular cell wall organization or biogenesis;cellular metabolic process;cellular process;macromolecule metabolic process;metabolic process;polysaccharide metabolic process;primary metabolic process	cell part;intracellular membrane-bounded organelle;intracellular organelle;lysosome;organelle;vacuole	Lysosome;Other glycan degradation	Glyco_hydro_2_C;Glyco_hydro_2_N	Completeproteome;Glycoprotein;Glycosidase;Hydrolase;Lysosome;Referenceproteome;Signal		Q8K2I4
		GLP-1RA ↑	Pank2	-1.34951	0.108975	-1.13099	-1.98458	-1.63879	1.60571	0.562441	0.138909	-0.44146	-1.32891	1.13665	0.481375	0.49121	0.314683	0.883369	0.523574	1.02444	-0.0662296	0.644911	0.0242088	+	2.32644	0.0162462	anatomical structure development;anatomical structure morphogenesis;biological regulation;biosynthetic process;cell development;cellular component morphogenesis;cellular component organization;cellular homeostasis;cellular ion homeostasis;cellular metabolic process;cellular nitrogen compound metabolic process;cellular process;cellular respiration;cofactor metabolic process;developmental process;g…	cell part;cytosol;intracellular membrane-bounded organelle;intracellular organelle;mitochondrion;organelle	Pantothenate and CoA biosynthesis	Fumble	Completeproteome;Kinase;Proteomicsidentification;Referenceproteome;Transferase		Q3U4S0;V9GX56;V9GXP9
		GLP-1RA ↑	Rogdi	-1.86467	-0.352115	-1.34077	-0.985663	-1.16194	1.43135	0.138731	0.8812	-0.306276	-1.67167	0.0137811	0.9903	0.831121	1.00573	0.712876	0.145615	1.43244	-0.394697	0.200471	0.29418	+	2.06304	0.024046	anatomical structure development;biological regulation;developmental process	cell part;intracellular;nuclear envelope		Rogdi_lz	Acetylation;Alternativesplicing;Completeproteome;Nucleus;Referenceproteome		Q3TDK6;Q3TDK6-2
		GLP-1RA ↑	Map1b	-2.00825	-0.456627	-0.940109	-0.810064	-2.27255	1.05022	0.68468	0.0412642	0.429109	-1.13975	1.02115	0.214985	0.227294	-0.199783	0.835602	1.12918	1.13464	0.12491	0.695322	0.238763	+	2.90671	0.00712605	anatomical structure development;anatomical structure morphogenesis;biological regulation;cell growth;cellular component morphogenesis;cellular component movement;cellular component organization;cellular process;cytoskeleton organization;cytoskeleton-dependent intracellular transport;developmental process;establishment of localization;establishment or maintenance of cell polarity;growth;organelle…	cell part;cell projection;cilium;cytoplasm;cytosol;macromolecular complex;membrane;neuron projection;plasma membrane;protein complex		MAP1B_neuraxin	Acetylation;Celljunction;Cellprojection;Completeproteome;Cytoplasm;Cytoskeleton;Microtubule;Phosphoprotein;Referenceproteome;Repeat;S-nitrosylation;Synapse		P14873
		GLP-1RA ↑	Agbl4	-1.464	-0.757328	-1.07344	-1.33428	-1.71374	1.70476	-0.165287	-0.0637077	0.551788	-1.29452	1.06201	0.989294	0.67708	0.119241	0.916077	0.336784	1.39229	0.156826	-0.0294747	-0.0103695	+	2.87625	0.00724	cellular metabolic process;cellular process;macromolecule metabolic process;macromolecule modification;metabolic process;peptidyl-amino acid modification;primary metabolic process;protein metabolic process;protein modification process	cell part;cytosol;Golgi apparatus;intracellular membrane-bounded organelle;intracellular non-membrane-bounded organelle;intracellular organelle;organelle		Peptidase_M14	Alternativesplicing;Carboxypeptidase;Cellprojection;Completeproteome;Cytoplasm;Cytoskeleton;Golgiapparatus;Hydrolase;Metal-binding;Metalloprotease;Protease;Referenceproteome;Zinc		A2A9S7;E4W7Y4;F6VQN0;Q09LZ8;Q09LZ8-2
		GLP-1RA ↑	Fis1	-2.101	-0.580675	-0.876179	-1.19869	-1.21449	1.53293	-0.206376	0.288582	-0.311968	-1.64384	1.48848	0.696909	0.620172	0.40734	0.368303	0.685449	1.03617	0.211944	0.412103	0.384838	+	2.67282	0.00980858	anatomical structure morphogenesis;autophagy;biological regulation;catabolic process;cellular component assembly;cellular component morphogenesis;cellular component organization;cellular homeostasis;cellular ion homeostasis;cellular membrane organization;cellular metabolic process;cellular process;developmental process;establishment of localization;homeostatic process;macromolecular complex assem…	cell part;intracellular membrane-bounded organelle;intracellular organelle;macromolecular complex;membrane;microbody;mitochondrion;organelle;peroxisome;protein complex		Fis1_TPR_C;Fis1_TPR_N	3D-structure;Acetylation;Apoptosis;Completeproteome;Directproteinsequencing;Membrane;Mitochondrion;Mitochondrionoutermembrane;Peroxisome;Phosphoprotein;Proteomicsidentification;Referenceproteome;TPRrepeat;Transmembrane;Transmembranehelix;Ublconjugation		G3X9U9;Q9CQ92
		GLP-1RA ↑	Syngr3	-2.14046	0.0578221	-0.929034	-0.779182	-1.76839	0.926149	0.0982247	0.21587	-0.0790827	-1.42112	1.45012	1.01587	1.18465	0.391935	1.19087	-0.256849	0.830315	-0.0756417	0.00632882	0.0815886	+	2.90972	0.00711205	anatomical structure development;biological regulation;developmental process;regulation of transport	cell part;cytoplasmic membrane-bounded vesicle;intracellular membrane-bounded organelle;intracellular organelle;membrane;organelle;synapse;vesicle		MARVEL	Acetylation;Celljunction;Completeproteome;Cytoplasmicvesicle;Directproteinsequencing;Membrane;Referenceproteome;Synapse;Transmembrane;Transmembranehelix		Q8R191
		GLP-1RA ↑	Srsf4	-1.93629	-0.760646	-1.03914	-0.718062	-1.44352	1.17161	0.267131	-0.472747	-0.0337059	-1.63997	1.29042	1.03672	1.59503	0.369001	0.720841	0.106464	0.675862	0.199365	0.311258	0.300377	+	3.32833	0.00435135	biological regulation;cell differentiation;cellular metabolic process;cellular nitrogen compound metabolic process;cellular process;developmental process;macromolecule metabolic process;metabolic process;mRNA metabolic process;mRNA processing;nitrogen compound metabolic process;nucleobase-containing compound metabolic process;primary metabolic process;RNA metabolic process;RNA processing;RNA spli…	cell part;nucleoplasm	Spliceosome	RRM_1	Completeproteome;mRNAprocessing;mRNAsplicing;Nucleus;Phosphoprotein;Proteomicsidentification;Referenceproteome;Repeat;Repressor;RNA-binding		Q542V3;Q8VE97
		GLP-1RA ↑	Plaa	-1.92145	-0.25641	-1.23292	-0.90265	-0.945916	0.820206	-0.492791	-0.174307	-0.325538	-1.91033	1.15964	0.939774	1.23974	1.15762	0.858139	0.284375	1.11291	0.0948306	0.345035	0.150035	+	3.51055	0.00319028	biological regulation;response to stimulus;response to stress	extracellular organelle;organelle;vesicle	Protein processing in endoplasmic reticulum	PFU;PUL;WD40	Acetylation;Completeproteome;Referenceproteome;Repeat;WDrepeat		P27612
		GLP-1RA ↑	Sh3gl3	-1.82218	0.394698	-1.39161	-1.19957	-1.539	1.07875	0.0969361	0.28039	-0.213634	-1.55895	1.51767	1.1732	0.637413	0.712465	0.287514	0.249478	1.11281	0.267266	-0.0295775	-0.0540562	+	2.3512	0.0157799	cellular component organization;cellular membrane organization;cellular process;endocytosis;establishment of localization;membrane invagination;membrane organization;transport;vesicle-mediated transport	cell part;cytoplasm;extracellular organelle;organelle;vesicle		BAR;SH3_9	Completeproteome;Proteomicsidentification;Referenceproteome		J3QQ44
		GLP-1RA ↑	Map2	-0.54613	0.133562	-1.44894	-0.991789	-1.58047	0.758174	0.828898	-0.441219	-0.37231	-1.3158	2.27449	0.897946	0.474205	0.332419	1.55873	-0.800917	0.538283	-0.205452	0.117487	-0.211178	+	2.26123	0.0177581	anatomical structure development;anatomical structure morphogenesis;cellular component morphogenesis;cellular component organization;cellular process;cytoskeleton organization;developmental process;organelle organization;response to chemical stimulus;response to stimulus	cell body;cell part;cell projection;cytoplasm;intracellular;intracellular non-membrane-bounded organelle;intracellular organelle;macromolecular complex;neuron projection;neuronal cell body;nucleolus;organelle;protein complex		MAP2_projctn;Tubulin-binding	Completeproteome;Cytoplasm;Cytoskeleton;Microtubule;Proteomicsidentification;Referenceproteome;Repeat		G3UZJ2
		GLP-1RA ↑	Nos1	-0.892643	-0.130415	-1.57063	-1.54384	-1.53282	0.823766	0.747621	-0.0427625	0.860705	-1.8604	1.38507	0.882884	0.903108	1.06635	0.29804	-0.308904	0.263515	-0.320547	0.30461	0.667281	+	2.45042	0.0135883	biological regulation;biosynthetic process;catabolic process;cellular metabolic process;cellular nitrogen compound metabolic process;cellular process;drug metabolic process;macromolecule metabolic process;macromolecule modification;metabolic process;multicellular organismal process;muscle contraction;nitrogen compound metabolic process;peptidyl-amino acid modification;primary metabolic process;pr…	cell part;cell projection;cytoskeleton;cytosol;endoplasmic reticulum;intracellular membrane-bounded organelle;intracellular non-membrane-bounded organelle;intracellular organelle;membrane;mitochondrion;neuron projection;organelle;plasma membrane;synapse	Alzheimer's disease;Amyotrophic lateral sclerosis (ALS);Arginine and proline metabolism;Calcium signaling pathway;Long-term depression;Phagosome;Salivary secretion	FAD_binding_1;Flavodoxin_1;NAD_binding_1;NO_synthase;PDZ	3D-structure;Alternativesplicing;Calmodulin-binding;Cellmembrane;Cellprojection;Completeproteome;FAD;Flavoprotein;FMN;Heme;Iron;Membrane;Metal-binding;NADP;Oxidoreductase;Proteomicsidentification;Referenceproteome;Ublconjugation	Nitric oxide synthase-dystrophin complex, skeletal muscle;nNos-Capon-Dexras1 complex	F8WGF2;Q9Z0J4;Q9Z0J4-5;S4R255
		GLP-1RA ↑	5330417C22Rik;Kiaa1324;Kiaa1324;Kiaa1324;5330417C22Rik	-1.27467	0.528072	-0.965679	-1.61671	-1.71323	0.129056	0.590071	0.145459	0.70402	-1.89617	1.06387	1.06681	1.81477	0.611271	0.292806	0.0145292	0.103298	0.163934	0.275656	-0.0371516	+	2.14186	0.0213206	autophagy;biological regulation;catabolic process;cell communication;cellular metabolic process;cellular process;metabolic process;regulation of organelle organization;response to external stimulus;response to extracellular stimulus;response to starvation;response to stimulus;response to stress	cell part;extracellular organelle;membrane;organelle;vesicle			Alternativesplicing;Autophagy;Cellmembrane;Completeproteome;Disulfidebond;Endosome;Glycoprotein;Golgiapparatus;Lysosome;Membrane;Proteomicsidentification;Referenceproteome;Signal;Transmembrane;Transmembranehelix		A0A0A0MQC6;A2AFS3;A2AFS3-2;A2AFS3-3;V9GWR8
		GLP-1RA ↑	Tcea1	-1.75116	-0.192161	-0.334802	-0.869171	-0.668707	0.522291	-0.336377	0.270678	-0.861886	-1.98863	2.03188	1.26992	1.4114	0.989344	0.625564	0.0777709	0.366271	0.0375989	-0.290552	-0.309278	+	3.06602	0.00574815	biological regulation;biosynthetic process;cell differentiation;cellular metabolic process;cellular nitrogen compound metabolic process;cellular process;developmental process;macromolecule metabolic process;metabolic process;nitrogen compound metabolic process;nucleobase-containing compound metabolic process;primary metabolic process;RNA metabolic process	cell part;intracellular membrane-bounded organelle;intracellular non-membrane-bounded organelle;intracellular organelle;nucleolus;nucleoplasm;nucleus;organelle		Med26;TFIIS_C;TFIIS_M	Acetylation;Alternativesplicing;Completeproteome;Directproteinsequencing;DNA-binding;Metal-binding;Nucleus;Phosphoprotein;Proteomicsidentification;Referenceproteome;Transcription;Transcriptionregulation;Zinc;Zinc-finger		E9PYD5;P10711;P10711-2
		GLP-1RA ↑	Sae1	-1.44983	0.307401	-1.65683	-2.10565	-1.07901	0.792868	0.482139	-0.0458508	-0.728662	-0.437844	1.66741	0.170627	1.35154	0.20236	-0.000937291	0.253852	0.9045	-0.16877	0.547158	0.993532	+	2.47797	0.0130784	biological regulation;cellular metabolic process;cellular process;macromolecule metabolic process;macromolecule modification;metabolic process;primary metabolic process;protein metabolic process;protein modification by small protein conjugation or removal;protein modification process;regulation of cell cycle;regulation of mitotic cell cycle	cell part;cytosol;intracellular membrane-bounded organelle;intracellular organelle;macromolecular complex;nucleoplasm;nucleus;organelle;protein complex	Ubiquitin mediated proteolysis	ThiF	Acetylation;Alternativesplicing;Completeproteome;Ligase;Nucleus;Referenceproteome;Ublconjugationpathway		Q9R1T2;Q9R1T2-2
		GLP-1RA ↑	Basp1	-2.06419	-0.154916	-1.40653	-0.943589	-0.89933	0.935707	0.0321481	-0.127638	-0.151802	-1.25897	2.14583	0.804621	1.17941	0.171052	0.752605	-0.0405356	1.07782	-0.144237	0.280368	-0.187823	+	2.73272	0.00901408	anatomical structure development;biological regulation;cell differentiation;cellular process;developmental process	cell part;cytoplasm;extracellular organelle;intracellular membrane-bounded organelle;intracellular organelle;macromolecular complex;membrane;nucleus;organelle;plasma membrane;protein complex;site of polarized growth;vesicle		BASP1	Cellmembrane;Cellprojection;Completeproteome;Directproteinsequencing;Lipoprotein;Membrane;Myristate;Phosphoprotein;Referenceproteome		Q91XV3
		GLP-1RA ↑	Ncoa5	-1.92127	0.473094	-1.73446	-1.57563	0.181718	0.913167	0.0489507	-0.213702	0.219655	-0.402235	1.46283	0.953372	1.71134	1.01858	0.501228	-0.806181	0.241536	-0.501896	-0.0849419	-0.485154	+	2.65447	0.0100227	biological regulation;biosynthetic process;cellular metabolic process;cellular nitrogen compound metabolic process;cellular process;homeostatic process;macromolecule metabolic process;metabolic process;nitrogen compound metabolic process;nucleobase-containing compound metabolic process;primary metabolic process;RNA metabolic process	cell part;cytoskeleton;extracellular space;intracellular membrane-bounded organelle;intracellular non-membrane-bounded organelle;intracellular organelle;nucleoplasm;nucleus;organelle			Acetylation;Completeproteome;Nucleus;Phosphoprotein;Referenceproteome;Repressor;Transcription;Transcriptionregulation		Q91W39
		GLP-1RA ↑	Tmem30a	-1.61562	-1.09784	-1.12683	-0.758012	-0.724014	-0.490704	-0.714942	0.801694	0.279361	-0.630489	2.60538	0.959195	1.02249	0.656454	0.528896	-0.510396	0.504824	-0.553709	0.810419	0.0538402	+	3.26242	0.00456075	biological regulation;cellular component organization;cellular membrane organization;cellular process;drug transport;establishment of localization;lipid transport;membrane organization;regulation of transport;transmembrane transport;transport	cell part;endoplasmic reticulum;Golgi apparatus;intracellular membrane-bounded organelle;intracellular organelle;membrane;organelle		CDC50	Acetylation;Cellmembrane;Completeproteome;Cytoplasmicvesicle;Glycoprotein;Golgiapparatus;Lipidtransport;Membrane;Referenceproteome;Transmembrane;Transmembranehelix;Transport		Q8VEK0
		GLP-1RA ↑	Ppp1r12c	-2.19501	0.113188	-0.875673	-1.31157	-0.772703	-0.116054	-0.104326	-0.454456	-0.476523	0.137494	2.17978	1.11098	1.626	0.0358258	0.382117	-0.0190677	1.10095	-0.729324	0.281801	0.0865674	+	2.61962	0.0104615		cell part;cytoplasm		Ank_2	Acetylation;ANKrepeat;Coiledcoil;Completeproteome;Cytoplasm;Phosphoprotein;Referenceproteome;Repeat		Q3UMT1
		GLP-1RA ↑	Ctnnb1	-1.40493	-0.424275	-1.52598	-0.785692	0.327944	-0.314722	0.254809	-0.729251	-0.457012	-1.40808	2.05449	1.14047	1.90537	-0.0752086	0.170031	0.848205	0.784488	0.353275	-0.310773	-0.40315	+	2.20568	0.0194063	anatomical structure development;anatomical structure formation involved in morphogenesis;anatomical structure morphogenesis;biological adhesion;biological regulation;biosynthetic process;cell activation;cell adhesion;cell communication;cell development;cell differentiation;cell junction organization;cell maturation;cell morphogenesis;cell motility;cell proliferation;cell-cell signaling;cellular …	apical part of cell;cell cortex;cell part;cell projection;centrosome;cytoplasm;cytosol;extracellular organelle;intracellular membrane-bounded organelle;intracellular non-membrane-bounded organelle;intracellular organelle;macromolecular complex;membrane;microtubule organizing center;nucleus;organelle;plasma membrane;protein complex;synapse;transcription factor complex;vesicle	Adherens junction;Arrhythmogenic right ventricular cardiomyopathy (ARVC);Bacterial invasion of epithelial cells;Basal cell carcinoma;Colorectal cancer;Endometrial cancer;Focal adhesion;Leukocyte transendothelial migration;Melanogenesis;Pathogenic Escherichia coli infection;Pathways in cancer;Prostate cancer;Thyroid cancer;Tight junction;Wnt signaling pathway	Arm	3D-structure;Acetylation;Activator;Celladhesion;Celljunction;Cellmembrane;Completeproteome;Cytoplasm;Cytoskeleton;Glycoprotein;Membrane;Neurogenesis;Nucleus;Phosphoprotein;Referenceproteome;Repeat;S-nitrosylation;Transcription;Transcriptionregulation;Ublconjugation;Wntsignalingpathway	Axin2-Ctnnb1-Apc complex;Kif3-cadherin-catenin complex;Lef1-Tle1-Ctnnb1 complex;Par-3-VE-cadherin-alpha-beta-catenin complex;PS1-E-cadherin-catenin complex, brain;PS1-E-cadherin-catenin complex, epithelial;Scrib-APC-beta-catenin complex;Xin-Cdh2-Ctnnb1-Ctnnd1 complex	Q02248
		GLP-1RA ↑	Marcksl1	-1.32216	0.213738	-1.02052	-1.38347	-1.66041	0.402326	-0.173659	-0.622738	-0.0396395	-0.876119	2.43984	0.0529619	1.39989	0.549642	0.345387	0.0748461	0.840839	0.694796	0.594114	-0.509672	+	2.52326	0.0123453	biological regulation	cell part;cytoplasm;extracellular organelle;membrane;organelle;plasma membrane;vesicle	Fc gamma R-mediated phagocytosis;Leishmaniasis	MARCKS	Actin-binding;Calmodulin-binding;Cellmembrane;Completeproteome;Cytoplasm;Lipoprotein;Membrane;Myristate;Phosphoprotein;Referenceproteome		P28667
		GLP-1RA ↑	Marcks	-1.54785	-0.241206	-1.00583	-1.22567	-1.70216	1.15674	0.330168	-0.402191	-0.966809	-0.843225	1.93362	0.843647	1.24225	0.0491369	0.486762	0.244275	1.19136	0.217485	0.334178	-0.094672	+	2.80983	0.00801509		cell cortex;cell part;centrosome;cytoplasm;extracellular organelle;intracellular membrane-bounded organelle;intracellular non-membrane-bounded organelle;intracellular organelle;membrane;microtubule organizing center;nucleus;organelle;vesicle	Fc gamma R-mediated phagocytosis	MARCKS	3D-structure;Actin-binding;Calmodulin-binding;Completeproteome;Cytoplasm;Cytoskeleton;Directproteinsequencing;Lipoprotein;Membrane;Myristate;Phosphoprotein;Referenceproteome		P26645
		GLP-1RA ↑	Srp19	-2.15924	-0.161373	-1.40821	-1.30081	-0.626985	0.967723	0.118424	-0.291157	0.346916	-0.930023	1.70925	0.782634	1.68298	-0.334209	0.721349	-0.207749	0.868697	0.336811	0.333932	-0.448957	+	2.47158	0.0131973	establishment of localization;protein targeting;protein transport;response to chemical stimulus;response to drug;response to stimulus;transport	cell part;cytoplasm;intracellular membrane-bounded organelle;intracellular non-membrane-bounded organelle;intracellular organelle;macromolecular complex;mitochondrion;nucleolus;nucleoplasm;nucleus;organelle;ribonucleoprotein complex;signal recognition particle	Protein export	SRP19	Completeproteome;Proteomicsidentification;Referenceproteome		G5E8T3;Q9D104
		GLP-1RA ↑	Gm9774;Adrm1	-2.20769	0.278698	-1.09773	-0.722219	-1.44209	0.380602	0.234633	-0.0326808	-0.580021	-0.600505	2.49592	0.553238	0.783156	0.000198513	0.440709	-0.175497	1.37383	-0.0683754	0.150165	0.235651	+	2.03801	0.0248854	anatomical structure development;biological regulation;biosynthetic process;cell development;cellular component assembly;cellular component organization;cellular macromolecular complex assembly;cellular metabolic process;cellular nitrogen compound metabolic process;cellular process;developmental process;macromolecular complex assembly;macromolecule metabolic process;metabolic process;multicellula…	cell part;cytoplasm;intracellular membrane-bounded organelle;intracellular organelle;macromolecular complex;membrane;nucleoplasm;nucleus;organelle;plasma membrane;proteasome complex;protein complex		Proteasom_Rpn13	3D-structure;Acetylation;Completeproteome;Cytoplasm;Isopeptidebond;Nucleus;Phosphoprotein;Proteasome;Referenceproteome;Ublconjugation		A0A0A6YVU8;Q9JKV1
		GLP-1RA ↑	Naa30	-2.31529	-0.271335	-0.666835	-0.803271	-0.148103	0.668613	-0.146253	-0.965191	-0.230992	-1.07955	1.77353	0.502609	1.49723	0.410713	1.0826	-0.349554	1.21637	-0.620362	-0.397569	0.842635	+	2.11669	0.0220724	cellular metabolic process;cellular process;macromolecule metabolic process;macromolecule modification;metabolic process;peptidyl-amino acid modification;primary metabolic process;protein acylation;protein metabolic process;protein modification process	cell part;cytoplasm;macromolecular complex;polysome;protein acetyltransferase complex;protein complex;ribonucleoprotein complex		Acetyltransf_1	Acetylation;Acyltransferase;Alternativesplicing;Completeproteome;Cytoplasm;Phosphoprotein;Proteomicsidentification;Referenceproteome;Transferase		E9QMB7;Q8CES0
		GLP-1RA ↑	Hdac6	-1.86387	-0.429442	-1.62435	-1.854	0.133087	0.616945	-0.213434	0.93212	-0.94206	-0.461268	0.930164	0.227425	1.17184	0.753444	0.553199	0.614942	1.78009	-0.340073	0.122185	-0.106944	+	2.14078	0.0213219	autophagy;biological regulation;biosynthetic process;catabolic process;cell communication;cellular component assembly;cellular component disassembly;cellular component organization;cellular localization;cellular metabolic process;cellular nitrogen compound metabolic process;cellular process;chromatin modification;chromatin organization;chromosome organization;establishment of localization;histone…	cell leading edge;cell part;cell projection;chromatin remodeling complex;cytoplasm;cytosol;intracellular membrane-bounded organelle;intracellular organelle;macromolecular complex;neuron projection;nucleoplasm;nucleus;organelle;protein complex		Hist_deacetyl;zf-UBP	Actin-binding;Cellprojection;Chromatinregulator;Completeproteome;Cytoplasm;Hydrolase;Metal-binding;Nucleus;Phosphoprotein;Referenceproteome;Repeat;Repressor;Transcription;Transcriptionregulation;Ublconjugation;Zinc;Zinc-finger		Q9Z2V5
		GLP-1RA ↑	Wasf3	-1.42059	0.678626	-2.3595	-0.992862	-0.526676	0.292461	-0.34599	-0.263073	0.372344	-1.18517	1.93606	0.560498	0.775192	1.26581	0.98836	0.703367	0.0308783	-0.262108	0.00981537	-0.257447	+	2.43806	0.0138115	anatomical structure development;biological regulation;cell development;cellular component assembly;cellular component organization;cellular process;cytoskeleton organization;developmental process;organelle organization	cell part;cell projection;cytoplasm;cytoskeleton;extracellular organelle;intracellular non-membrane-bounded organelle;intracellular organelle;organelle;vesicle	Adherens junction;Fc gamma R-mediated phagocytosis	WH2	Actin-binding;Coiledcoil;Completeproteome;Cytoplasm;Cytoskeleton;Phosphoprotein;Referenceproteome		Q8VHI6
		GLP-1RA ↑	Ddrgk1	-1.92164	-0.11874	-2.05016	-1.31916	-0.0333679	1.11821	-0.315847	0.0251747	-0.636556	-1.25782	1.22143	0.854214	0.964577	0.948753	0.816921	0.606945	0.242651	0.574558	0.637225	-0.357358	+	2.73496	0.00896649	biological regulation;cellular process;response to stimulus;response to stress	cell part;endoplasmic reticulum;intracellular membrane-bounded organelle;intracellular organelle;membrane;organelle		DDRGK	3D-structure;Completeproteome;Endoplasmicreticulum;Isopeptidebond;Referenceproteome;Signal;Ublconjugation		Q80WW9
		GLP-1RA ↑	Gm561	-2.10204	-0.526357	-0.903954	-1.20736	-0.422244	0.730066	0.743574	-0.0753202	-0.613923	-1.95402	0.952705	1.17552	1.01995	1.14016	0.475691	-0.129412	0.27729	1.23692	0.27607	-0.093312	+	2.43419	0.0138566		cell part;intracellular membrane-bounded organelle;intracellular organelle;mitochondrion;organelle			Completeproteome;Proteomicsidentification;Referenceproteome		Q3V460
		GLP-1RA ↑	Lrrc55	-1.91512	-0.794958	-1.91833	-1.63282	0.301266	0.130547	0.84184	0.290638	0.489243	-0.595901	0.877115	0.0269676	0.938168	0.978834	1.04354	1.07937	-0.979628	-0.32111	0.941076	0.219261	+	2.39526	0.0146301	establishment of localization;ion transport;transport	cell part;membrane;plasma membrane		LRR_8;LRRNT	Cellmembrane;Completeproteome;Disulfidebond;Ionchannel;Iontransport;Leucine-richrepeat;Membrane;Referenceproteome;Repeat;Signal;Transmembrane;Transmembranehelix;Transport		Q3UY51
		GLP-1RA ↑	Gcc2	-1.75622	-0.0892397	-1.81311	-0.996865	-0.255375	0.67275	-0.30485	0.338491	-0.471523	-2.08209	0.556449	0.566338	1.09629	-0.0145389	0.727851	1.39013	1.14746	0.77058	0.308017	0.209453	+	2.24828	0.0181066	biological regulation;cellular component organization;cellular localization;cellular process;cytoskeleton organization;endosome transport;establishment of localization;Golgi organization;Golgi vesicle transport;localization;microtubule organizing center organization;organelle organization;protein targeting;protein transport;regulation of transport;transport;vacuolar transport;vesicle-mediated tra…	cell part;cytoplasm;Golgi apparatus;intracellular membrane-bounded organelle;intracellular organelle;membrane;nucleoplasm;nucleus;organelle		GRIP	Acetylation;Coiledcoil;Completeproteome;Cytoplasm;Directproteinsequencing;Golgiapparatus;Membrane;Phosphoprotein;Proteintransport;Proteomicsidentification;Referenceproteome;Transport		B2RSU7;E0CYI9;E9PWI6;Q8CHG3
		GLP-1RA ↑	Gprin1	-1.30389	0.279812	-1.27485	-1.75807	-0.203041	0.67381	0.253264	-0.195084	-1.26452	-1.21204	1.38845	0.0880625	1.66786	1.72462	0.943842	-0.390767	0.191879	0.0470986	0.230105	0.113446	+	2.58525	0.0110485	cellular component organization;cellular process	cell part;membrane;plasma membrane;site of polarized growth			Cellmembrane;Cellprojection;Completeproteome;Directproteinsequencing;Lipoprotein;Membrane;Palmitate;Phosphoprotein;Referenceproteome		Q3UNH4
		GLP-1RA ↑	Tceal5	-0.553331	-0.814835	-0.807139	-1.11329	-0.838382	0.657296	-0.545994	-0.74966	-1.42424	-0.875069	2.23044	0.809467	1.04765	0.160425	0.993439	-0.0708547	1.61267	-0.599204	0.798712	0.081909	+	2.70814	0.00944138	biological regulation;biosynthetic process;cellular metabolic process;cellular nitrogen compound metabolic process;cellular process;macromolecule metabolic process;metabolic process;nitrogen compound metabolic process;nucleobase-containing compound metabolic process;primary metabolic process;RNA metabolic process	cell part;intracellular membrane-bounded organelle;intracellular organelle;nucleus;organelle		BEX	Completeproteome;Nucleus;Referenceproteome;Transcription;Transcriptionregulation		Q8CCT4
		GLP-1RA ↑	Txnrd3	-1.71541	-0.671825	-0.213412	-0.163058	-0.778215	0.288527	-1.01808	-0.503771	-1.11155	-0.073077	1.73918	1.02877	1.69416	0.321564	0.687496	0.565536	0.305579	-1.81904	0.594887	0.841744	+	2.08757	0.0231826	amine metabolic process;biological regulation;cell differentiation;cellular amino acid metabolic process;cellular homeostasis;cellular ketone metabolic process;cellular metabolic process;cellular nitrogen compound metabolic process;cellular process;developmental process;homeostatic process;metabolic process;multicellular organismal development;multicellular organismal process;nitrogen compound me…	cell part;endoplasmic reticulum;intracellular membrane-bounded organelle;intracellular organelle;nucleus;organelle	Pyrimidine metabolism;Selenocompound metabolism	Glutaredoxin;Pyr_redox;Pyr_redox_2;Pyr_redox_dim	3D-structure;Completeproteome;Cytoplasm;Developmentalprotein;Differentiation;Directproteinsequencing;Disulfidebond;Electrontransport;Endoplasmicreticulum;FAD;Flavoprotein;Microsome;NADP;Nucleus;Oxidoreductase;Phosphoprotein;Proteomicsidentification;Redox-activecenter;Referenceproteome;Selenocysteine;Spermatogenesis;Transport		G3X8P6;Q99MD6
		GLP-1RA ↑	Tubb2a	-0.534529	-0.451339	-0.248251	-1.361	-0.467489	0.151162	-0.463452	-1.49943	-1.57793	-0.293825	1.69614	1.26078	1.15203	-0.160805	1.15052	0.763841	0.8276	-1.34338	0.945277	0.454078	+	2.3162	0.0164787	cellular component assembly;cellular component organization;cellular macromolecular complex assembly;cellular process;macromolecular complex assembly;protein complex assembly;protein polymerization	cell part;cytoplasm;extracellular organelle;intracellular membrane-bounded organelle;intracellular organelle;macromolecular complex;nucleus;organelle;protein complex;vesicle	Gap junction;Pathogenic Escherichia coli infection;Phagosome	Tubulin;Tubulin_C	Acetylation;Completeproteome;Cytoplasm;Cytoskeleton;Directproteinsequencing;GTP-binding;Methylation;Microtubule;Nucleotide-binding;Phosphoprotein;Referenceproteome		Q7TMM9
		GLP-1RA ↑	Pvrl1	0.163039	-1.16712	-1.63107	-1.48877	-1.30275	-0.448794	-0.11979	0.425019	-0.706804	-0.960235	1.48637	1.2927	0.15302	1.00242	0.470586	-0.295046	1.45204	-0.109112	1.27291	0.511371	+	3.04675	0.00586988	anatomical structure development;anatomical structure morphogenesis;biological adhesion;biological regulation;cell adhesion;cellular process;developmental process;establishment of localization;interspecies interaction between organisms;ion transport;locomotion;multi-organism process;response to chemical stimulus;response to external stimulus;response to stimulus;transport	cell part;cell projection;intracellular membrane-bounded organelle;intracellular organelle;macromolecular complex;membrane;neuron projection;organelle;protein complex	Adherens junction;Cell adhesion molecules (CAMs)	C2-set_2;V-set	3D-structure;Celladhesion;Celljunction;Cellmembrane;Completeproteome;Disulfidebond;Glycoprotein;Host-virusinteraction;Immunoglobulindomain;Membrane;Phosphoprotein;Receptor;Referenceproteome;Repeat;Signal;Synapse;Transmembrane;Transmembranehelix		Q9JKF6
		GLP-1RA ↑	Shisa7	-1.27027	-0.759759	-1.0663	-0.801876	-0.829935	0.492	-0.29633	0.305062	-1.71775	-1.26662	1.69	-0.259452	1.01589	0.694132	0.605718	0.865508	1.24622	-0.38182	1.41743	0.318152	+	2.5479	0.0118827		cell part		Shisa	Alternativesplicing;Completeproteome;Glycoprotein;Membrane;Referenceproteome;Signal;Transmembrane;Transmembranehelix		Q8C3Q5;Q8C3Q5-2
		GLP-1RA ↑	Palm2	-1.45493	-1.20214	-1.76148	-0.953844	-0.100154	-0.45003	1.05341	0.217845	-1.16003	-1.3248	1.36804	0.799513	0.670311	-0.0839961	1.34343	0.5268	0.95364	0.571341	0.795597	0.191475	+	2.91288	0.00713006	biological regulation	cell part;membrane;plasma membrane		Paralemmin	Cellmembrane;Coiledcoil;Completeproteome;Lipoprotein;Membrane;Methylation;Palmitate;Phosphoprotein;Prenylation;Referenceproteome		Q8BR92
		GLP-1RA ↑	Rad23a	-1.09695	-0.614531	-1.00251	-1.02578	-1.61515	0.292706	0.65093	0.400589	-1.36898	-0.804961	0.824444	0.834809	1.74684	1.12695	-0.56469	0.54791	1.58774	-0.547608	0.65015	-0.0219093	+	2.19329	0.0197328	biological regulation;catabolic process;cellular metabolic process;cellular nitrogen compound metabolic process;cellular process;DNA metabolic process;DNA repair;macromolecule metabolic process;metabolic process;nitrogen compound metabolic process;nucleobase-containing compound metabolic process;primary metabolic process;protein metabolic process;proteolysis;proteolysis involved in cellular prote…	cell part;cytoplasm;macromolecular complex;nucleoplasm;proteasome complex;protein complex	Nucleotide excision repair;Protein processing in endoplasmic reticulum	UBA;ubiquitin;XPC-binding	Completeproteome;DNAdamage;DNArepair;Isopeptidebond;Nucleus;Phosphoprotein;Proteasome;Proteomicsidentification;Referenceproteome;Repeat;Ublconjugation		P54726;Q3TN85;Q8CAP3
		GLP-1RA ↑	Slc32a1	-0.285462	-0.670927	-1.92424	-1.26527	-0.711703	-0.170321	0.0690545	0.116141	-1.33522	-0.968636	2.16912	1.23678	0.22052	0.988372	0.272603	0.548657	1.20972	-0.383518	0.797717	0.0866127	+	2.82936	0.00789942	aging;amine transport;amino acid transport;developmental process;establishment of localization;neurotransmitter transport;organic acid transport;transport	cell part;cell projection;cytoplasmic membrane-bounded vesicle;intracellular membrane-bounded organelle;intracellular organelle;membrane;neuron projection;organelle;synapse;vesicle		Aa_trans	Alternativesplicing;Completeproteome;Cytoplasmicvesicle;Glycoprotein;Membrane;Neurotransmittertransport;Nitration;Referenceproteome;Transmembrane;Transmembranehelix;Transport		O35633;O35633-2
		GLP-1RA ↑	Comtd1	-0.777212	-0.85813	-1.36717	-1.18356	-0.786601	-0.225614	0.0503967	0.339724	-1.25345	-1.35288	2.3087	0.531739	0.461949	0.713702	0.129847	0.349928	1.49917	-0.235318	0.991095	0.663692	+	2.89655	0.00716701		cell part;intracellular membrane-bounded organelle;intracellular organelle;mitochondrion;organelle		Methyltransf_3	Completeproteome;Membrane;Methyltransferase;Proteomicsidentification;Referenceproteome;S-adenosyl-L-methionine;Signal-anchor;Transferase;Transmembrane;Transmembranehelix		H3BJ37;Q8BIG7
		GLP-1RA ↑	Cacng8	-1.41069	-0.768835	-1.65948	-1.14281	-0.0184954	-0.404199	0.155878	-0.29784	-1.02433	-0.362864	1.77393	0.854431	1.06548	-0.754519	-0.385721	0.485314	0.885067	0.40138	1.84707	0.761227	+	2.53789	0.0120349	biological regulation	cell part;macromolecular complex;membrane;protein complex;receptor complex	Arrhythmogenic right ventricular cardiomyopathy (ARVC);Cardiac muscle contraction;Dilated cardiomyopathy;Hypertrophic cardiomyopathy (HCM);MAPK signaling pathway	PMP22_Claudin	Calcium;Calciumchannel;Calciumtransport;Celljunction;Cellmembrane;Completeproteome;Ionchannel;Iontransport;Membrane;Postsynapticcellmembrane;Proteomicsidentification;Referenceproteome;Synapse;Transmembrane;Transmembranehelix;Transport;Voltage-gatedchannel		F7CZ64;Q8VHW2
		GLP-1RA ↑	Maz	-0.500981	-0.473761	-0.699503	-0.949981	-1.52409	-0.248839	-0.631928	0.277062	-0.970993	-1.51922	1.83332	1.56725	0.0849109	-0.112979	0.439123	0.451904	1.89898	-0.33876	0.536281	0.882197	+	2.42714	0.0139768	biological regulation;biosynthetic process;cellular metabolic process;cellular nitrogen compound metabolic process;cellular process;macromolecule metabolic process;metabolic process;nitrogen compound metabolic process;nucleobase-containing compound metabolic process;primary metabolic process;RNA metabolic process;transcription initiation, DNA-dependent;transcription termination, DNA-dependent	cell part;cytoplasm;intracellular membrane-bounded organelle;intracellular organelle;nucleoplasm;nucleus;organelle		zf-C2H2	Activator;Completeproteome;DNA-binding;Metal-binding;Nucleus;Proteomicsidentification;Referenceproteome;Repeat;Transcription;Transcriptionregulation;Zinc;Zinc-finger		F8VPK3;P56671
		GLP-1RA ↑	Rnh1	-0.437407	-1.50099	-0.652943	-1.63147	-0.0503565	-0.101361	-0.0888711	0.0788158	-1.21578	-1.13394	1.16378	1.64401	1.59222	0.618748	0.648488	0.0938819	1.29207	-0.971141	0.798906	-0.146652	+	2.80659	0.00801498	biological regulation	cell part;cytoplasm;extracellular organelle;macromolecular complex;organelle;protein complex;vesicle			3D-structure;Acetylation;Completeproteome;Cytoplasm;Leucine-richrepeat;Phosphoprotein;Referenceproteome;Repeat		Q91VI7
		GLP-1RA ↑	Lppr3	0.345936	-0.352705	-1.36064	-1.55331	-1.86818	0.170772	0.189197	-0.486289	-1.38023	-0.94573	1.40784	0.558507	1.40859	0.416481	0.376205	0.127769	0.996844	-0.170925	1.16391	0.955963	+	2.64824	0.0100772		cell part		PAP2	Alternativesplicing;Completeproteome;Glycoprotein;Hydrolase;Membrane;Referenceproteome;Transmembrane;Transmembranehelix		Q7TPB0
		GLP-1RA ↑	Gpd1l	-0.0283554	-0.852448	-1.44279	-1.0041	-0.935245	-0.292689	-0.495443	0.458574	-0.770988	-1.29728	0.372102	1.13392	2.04778	0.0463583	0.807439	-0.669894	1.53846	-0.593918	0.774972	1.20354	+	2.07774	0.0235978	alcohol metabolic process;biological regulation;carbohydrate metabolic process;catabolic process;cellular metabolic process;cellular nitrogen compound metabolic process;cellular process;cofactor metabolic process;heterocycle metabolic process;metabolic process;nitrogen compound metabolic process;nucleobase-containing compound metabolic process;nucleobase-containing small molecule metabolic proces…	cell part;extracellular organelle;macromolecular complex;membrane;organelle;plasma membrane;protein complex;vesicle	Glycerophospholipid metabolism	NAD_Gly3P_dh_C;NAD_Gly3P_dh_N	Alternativesplicing;Completeproteome;Cytoplasm;Directproteinsequencing;NAD;Oxidoreductase;Referenceproteome		Q3ULJ0
		GLP-1RA ↑	Coq7	0.291378	-0.639496	-0.265442	-1.46809	-0.532517	0.0285168	-1.39832	0.455044	-1.27412	-1.48447	0.342406	1.33157	1.76186	1.73397	1.07695	-0.418453	0.688063	-0.413247	0.0238235	0.160565	+	2.97015	0.00669369	anatomical structure formation involved in morphogenesis;anatomical structure morphogenesis;biosynthetic process;cell differentiation;cellular component morphogenesis;cellular component organization;cellular ketone metabolic process;cellular metabolic process;cellular process;cofactor metabolic process;developmental process;embryo development;generation of precursor metabolites and energy;metabol…	cell part;intracellular membrane-bounded organelle;intracellular organelle;membrane;mitochondrion;nucleus;organelle	Ubiquinone and other terpenoid-quinone biosynthesis	COQ7	Completeproteome;Iron;Membrane;Metal-binding;Mitochondrion;Mitochondrioninnermembrane;Monooxygenase;Oxidoreductase;Proteomicsidentification;Referenceproteome;Repeat;Transitpeptide;Ubiquinonebiosynthesis		P97478;Q3TYT1
		GLP-1RA ↑	Zfr	-0.703088	0.00766566	-0.917263	-2.14082	-1.17829	-0.339425	0.308672	0.474457	-1.2712	-1.30867	0.749703	0.360629	2.01555	0.536536	1.2878	0.0478774	0.82679	0.356951	0.547665	0.33845	+	2.83378	0.00782136	developmental process;multicellular organismal development;multicellular organismal process	cell part;chromosome;cytoplasm;intracellular non-membrane-bounded organelle;intracellular organelle;nucleoplasm;organelle		DZF	Acetylation;Chromosome;Completeproteome;Cytoplasm;Developmentalprotein;DNA-binding;Nucleus;Phosphoprotein;Referenceproteome;Repeat;RNA-binding		O88532
		GLP-1RA ↑	Pcx	0.126647	0.125197	-0.626697	-0.481192	-1.1911	-0.904403	-0.154787	-0.203534	-1.96377	-1.14841	0.264201	1.39002	2.58508	0.181895	0.28769	-0.354505	0.691604	-0.228409	0.554273	1.0502	+	2.07868	0.0235863	alcohol metabolic process;biosynthetic process;carbohydrate metabolic process;cellular ketone metabolic process;cellular metabolic process;cellular process;metabolic process;organic acid metabolic process;primary metabolic process;small molecule metabolic process	cell part;intracellular membrane-bounded organelle;intracellular organelle;mitochondrion;organelle	Citrate cycle (TCA cycle);Pyruvate metabolism	Biotin_carb_C;Biotin_lipoyl;CPSase_L_chain;CPSase_L_D2;HMGL-like;PYC_OADA	ATP-binding;Biotin;Completeproteome;Ligase;Metal-binding;Nucleotide-binding;Proteomicsidentification;Pyruvate;Referenceproteome		E9QPD7;G5E8R3
		GLP-1RA ↑	Stx7	0.0911133	-0.26108	-1.01379	-1.0939	-0.492684	-0.0275748	-0.364122	-0.11967	-2.43768	-1.17653	1.37835	1.49396	1.24644	0.386204	0.221833	0.049248	1.32303	-0.592504	0.815983	0.573386	+	2.32273	0.0163476	biological regulation;cellular component assembly;cellular component organization;cellular localization;cellular membrane organization;cellular process;establishment of localization;localization;membrane docking;membrane fusion;membrane organization;organelle assembly;organelle fusion;organelle localization;organelle organization;protein transport;transport;vesicle organization	cell part;cytoplasmic membrane-bounded vesicle;endomembrane system;endosome;extracellular organelle;intracellular membrane-bounded organelle;intracellular organelle;lysosome;macromolecular complex;membrane;organelle;plasma membrane;protein complex;vacuole;vesicle	Phagosome;SNARE interactions in vesicular transport	SNARE	3D-structure;Acetylation;Coiledcoil;Completeproteome;Endosome;Iron;Membrane;Phosphoprotein;Proteomicsidentification;Referenceproteome;Transmembrane;Transmembranehelix	SNARE complex (Stx4, Stx6, Stx7, Vamp3, Vamp7, Vamp8, Vti1b);SNARE complex (Vti1b, Stx6, Stx7);SNARE complex (Vti1b, Stx7, Stx8, Vamp8)	O70439;Q8BH40
		GLP-1RA ↑	Csnk1e	-2.03301	-0.702755	-1.19709	-0.24852	-0.903471	0.180135	-0.155881	-0.00718343	-0.524775	-1.24301	1.23033	2.10897	1.24407	0.626136	1.22663	0.531532	0.54481	-0.389817	-0.199781	-0.0873292	+	4.24208	0.00142857	biological regulation;cellular component organization;cellular localization;cellular membrane organization;cellular metabolic process;cellular process;endocytosis;establishment of localization;localization;macromolecule metabolic process;macromolecule modification;membrane invagination;membrane organization;metabolic process;peptidyl-amino acid modification;phosphorus metabolic process;primary me…	cell part;cytoplasm;cytosol;intracellular membrane-bounded organelle;intracellular organelle;macromolecular complex;nucleoplasm;nucleus;organelle;ribonucleoprotein complex	Circadian rhythm - fly;Circadian rhythm - mammal;Hedgehog signaling pathway;Wnt signaling pathway	Pkinase	ATP-binding;Biologicalrhythms;Completeproteome;Cytoplasm;Kinase;Nucleotide-binding;Nucleus;Phosphoprotein;Referenceproteome;Serine/threonine-proteinkinase;Transferase;Wntsignalingpathway		Q9JMK2
		GLP-1RA ↑	Dynll2	-1.71429	-0.178716	-1.08673	0.319969	-0.734508	0.00768807	1.16018	-0.889815	0.648045	-0.936494	1.53357	1.59845	0.193656	1.18472	1.10557	-0.168616	0.289669	-0.150717	-0.504935	-1.67671	+	2.04417	0.0247049	cell recognition;cellular process;establishment of localization;transport	cell part;centrosome;cytoplasm;intracellular membrane-bounded organelle;intracellular non-membrane-bounded organelle;intracellular organelle;macromolecular complex;membrane;microtubule organizing center;nucleus;organelle;protein complex	Vasopressin-regulated water reabsorption	Dynein_light	3D-structure;Completeproteome;Cytoplasm;Cytoskeleton;Dynein;Microtubule;Motorprotein;Referenceproteome;Transport		Q9D0M5
		GLP-1RA ↑	Ctnnd1	-2.91026	-0.680991	-0.619993	-0.0178654	-1.35915	0.305039	0.360405	0.0643602	-0.402492	-1.1007	1.20429	1.3897	1.1011	0.879364	0.336709	0.237858	0.392011	-0.0078127	0.73037	0.0980525	+	2.84965	0.00763065	anatomical structure morphogenesis;biological adhesion;biological regulation;biosynthetic process;cell adhesion;cell differentiation;cellular metabolic process;cellular nitrogen compound metabolic process;cellular process;developmental process;macromolecule metabolic process;metabolic process;nitrogen compound metabolic process;nucleobase-containing compound metabolic process;primary metabolic pr…	cell part;cell projection;cytoplasm;cytosol;extracellular organelle;intracellular membrane-bounded organelle;intracellular organelle;membrane;midbody;nucleus;organelle;plasma membrane;vesicle	Adherens junction;Leukocyte transendothelial migration	Arm	Acetylation;Alternativesplicing;Celladhesion;Cellmembrane;Coiledcoil;Completeproteome;Cytoplasm;Membrane;Nucleus;Phosphoprotein;Proteomicsidentification;Referenceproteome;Repeat;Transcription;Transcriptionregulation;Wntsignalingpathway	Kif3-cadherin-catenin complex;Nephrin-cadherin complex (Nphs1, Ctnnd1, Cdh3, Cd2ap);Nephrin-cadherin complex (Nphs1, Ctnnd1, ZO-1, Cd2ap);Xin-Cdh2-Ctnnb1-Ctnnd1 complex	E9Q8Z5;E9Q903;E9Q906;P30999-2;P30999-3
		GLP-1RA ↑	Ubxn4	-1.8418	-0.119848	-0.0266435	-0.158925	0.172313	-0.837788	-1.1948	-0.702884	-0.669915	-1.38879	1.53642	1.4336	0.578606	0.351969	0.763326	0.475951	-0.0793362	-0.186263	-0.280803	2.17561	+	2.42633	0.0139794		cell part;cytoplasm;endoplasmic reticulum;intracellular membrane-bounded organelle;intracellular organelle;organelle			Completeproteome;Proteomicsidentification;Referenceproteome		A0A087WSK5
		GLP-1RA ↑	Maged2	-1.73115	-0.93182	-0.801382	0.00508461	-0.217863	-0.669152	-0.078675	-0.719599	-0.314649	-1.04326	2.04682	1.4513	1.25755	1.13412	1.36252	-0.926256	0.515462	0.128011	-0.32565	-0.141415	+	4.87767	0.000816327		cell part;membrane		MAGE	Completeproteome;Proteomicsidentification;Referenceproteome		A2AG46;Q9ER67
		GLP-1RA ↑	Ndufb8	-1.17937	0.0591051	-1.20057	-1.09213	-0.266363	0.643032	0.151761	-0.761097	-0.325021	-1.2457	0.737901	2.29187	1.70146	0.439417	0.904318	-1.23194	0.625079	0.362302	0.077737	-0.691786	+	2.46426	0.0133603	cellular metabolic process;cellular process;generation of precursor metabolites and energy;metabolic process	cell part;endoplasmic reticulum;intracellular membrane-bounded organelle;intracellular organelle;macromolecular complex;membrane;mitochondrion;NADH dehydrogenase complex;organelle;protein complex	Alzheimer's disease;Huntington's disease;Oxidative phosphorylation;Parkinson's disease	NDUF_B8	Completeproteome;Directproteinsequencing;Electrontransport;Membrane;Mitochondrion;Mitochondrioninnermembrane;Referenceproteome;Respiratorychain;Transitpeptide;Transmembrane;Transmembranehelix;Transport	Respiratory chain complex I, mitochondrial	Q9D6J5
		GLP-1RA ↑	Wdr7	-1.58631	-0.0654966	-1.58419	-0.241013	-0.54143	-0.918524	0.868697	-0.112858	-0.72586	-1.58307	-0.0864406	1.05733	1.58315	0.952117	1.46643	-0.735535	0.963521	0.255357	0.188153	0.845974	+	2.13941	0.0213295	cell differentiation;cellular process;developmental process			WD40	Alternativesplicing;Completeproteome;Referenceproteome;Repeat;WDrepeat		Q920I9
		GLP-1RA ↑	Hdgf	-1.2536	-0.320747	-0.733455	-1.42213	-0.808807	-0.497184	0.185904	-1.06124	-0.074928	-0.522184	0.812245	1.48784	2.22226	1.07178	0.896631	-0.750012	1.3802	-0.0691505	-0.413794	-0.129625	+	3.74002	0.00238743	biological regulation;cellular process	cell part;cytoplasm;extracellular space;intracellular membrane-bounded organelle;intracellular organelle;macromolecular complex;nucleoplasm;nucleus;organelle;protein complex;transcriptional repressor complex		PWWP	Acetylation;Completeproteome;Cytoplasm;DNA-binding;Growthfactor;Heparin-binding;Isopeptidebond;Nucleotide-binding;Nucleus;Phosphoprotein;Referenceproteome;Repressor;Transcription;Transcriptionregulation;Ublconjugation		P51859
		GLP-1RA ↑	Rmdn3	-0.308145	0.191125	-1.75913	0.66659	-0.0923831	-0.368885	0.0330428	-1.28029	-0.880402	-1.68399	0.815056	1.09672	1.99768	0.799768	1.23339	-1.28443	0.43083	0.0169892	0.253848	0.122613	+	2.55868	0.0116612	biological regulation;cell death;cell differentiation;cellular homeostasis;cellular ion homeostasis;cellular process;death;developmental process;homeostatic process	cell part;intracellular membrane-bounded organelle;intracellular organelle;macromolecular complex;membrane;mitochondrion;nucleus;organelle;protein complex			Apoptosis;Coiledcoil;Completeproteome;Cytoplasm;Cytoskeleton;Differentiation;Membrane;Microtubule;Mitochondrion;Mitochondrionoutermembrane;Nucleus;Phosphoprotein;Referenceproteome;Transmembrane;Transmembranehelix		Q3UJU9
		GLP-1RA ↑	Npc2	-1.06454	-0.738	0.251032	-0.42945	-0.764296	-0.58744	-0.440228	-0.412896	-1.47712	-1.8343	2.25787	0.162486	0.935135	0.812415	0.603304	0.267755	0.968824	0.740204	1.20314	-0.453887	+	3.06231	0.00575061	alcohol metabolic process;biological regulation;establishment of localization;homeostatic process;lipid metabolic process;lipid transport;metabolic process;multi-organism process;primary metabolic process;response to biotic stimulus;response to stimulus;small molecule metabolic process;transport	cell part;endoplasmic reticulum;extracellular organelle;intracellular membrane-bounded organelle;intracellular organelle;lysosome;organelle;vacuole;vesicle	Lysosome	E1_DerP2_DerF2	Acetylation;Cholesterolmetabolism;Completeproteome;Disulfidebond;Endoplasmicreticulum;Glycoprotein;Lipidmetabolism;Lysosome;Referenceproteome;Secreted;Signal;Steroidmetabolism;Sterolmetabolism		Q9Z0J0
		GLP-1RA ↑	Aldh4a1	-1.28847	-0.743917	0.704925	-0.214612	-0.914075	-1.67757	-0.284431	-0.957322	-0.79266	-0.08027	2.42191	0.386824	1.46799	0.996907	0.690384	0.767723	-0.547243	-0.468278	0.077636	0.454554	+	2.67405	0.00980496	amine metabolic process;biosynthetic process;catabolic process;cellular amino acid metabolic process;cellular ketone metabolic process;cellular metabolic process;cellular nitrogen compound metabolic process;cellular process;heterocycle metabolic process;metabolic process;nitrogen compound metabolic process;organic acid metabolic process;primary metabolic process;small molecule metabolic process	cell part;intracellular membrane-bounded organelle;intracellular organelle;mitochondrion;organelle	Alanine, aspartate and glutamate metabolism;Arginine and proline metabolism	Aldedh	3D-structure;Acetylation;Completeproteome;Mitochondrion;NAD;Oxidoreductase;Phosphoprotein;Prolinemetabolism;Referenceproteome;Transitpeptide		Q8CHT0
		GLP-1RA ↑	Rsl1d1	-1.43298	-1.04104	0.181959	-0.26336	-0.815437	-0.204807	-0.979039	0.661416	-1.67926	-1.00563	1.61672	0.409749	1.38514	1.2138	1.21676	0.202114	-0.223841	0.306844	1.19637	-0.745488	+	2.69631	0.00958234	biological regulation;cell differentiation;cellular process;developmental process	cell part;intracellular non-membrane-bounded organelle;intracellular organelle;membrane;nucleolus;organelle		Ribosomal_L1	Acetylation;Coiledcoil;Completeproteome;Nucleus;Phosphoprotein;Referenceproteome		Q8BVY0
		GLP-1RA ↑	Pcbp2	-1.25644	-0.685792	-0.17944	-1.32193	-0.225448	-0.914551	-0.469843	0.311157	-1.36668	-1.43337	1.68029	1.46039	1.66965	1.08026	0.809177	0.0527256	0.0381996	-0.183257	0.510812	0.424091	+	4.778	0.000814815	biological regulation;catabolic process;cellular metabolic process;cellular process;immune system process;macromolecule metabolic process;metabolic process;multi-organism process;primary metabolic process;protein metabolic process;proteolysis;proteolysis involved in cellular protein catabolic process;response to biotic stimulus;response to stimulus;response to stress	cell part;cytoplasm;extracellular organelle;intracellular membrane-bounded organelle;intracellular organelle;macromolecular complex;membrane;nucleoplasm;nucleus;organelle;ribonucleoprotein complex;vesicle		KH_1	Alternativesplicing;Antiviraldefense;Completeproteome;Cytoplasm;Directproteinsequencing;DNA-binding;Immunity;Innateimmunity;Nucleus;Phosphoprotein;Referenceproteome;Repeat;Ribonucleoprotein;RNA-binding		Q61990
		GLP-1RA ↑	Lamp1	-0.243063	-0.478033	0.175769	-0.770688	-0.700967	-0.915393	-0.474097	0.271922	-1.51177	-1.28773	2.58589	0.616785	1.7757	0.930545	0.63239	-0.562582	0.452636	-0.698368	0.113209	0.087844	+	3.28923	0.00447436	autophagy;biological regulation;catabolic process;cell death;cellular metabolic process;cellular process;death;establishment of localization;Golgi vesicle transport;metabolic process;multicellular organismal process;regulation of protein stability;regulation of transport;transport;vacuolar transport;vesicle-mediated transport	cell body;cell part;cell projection;cell surface;cytoplasm;cytoplasmic membrane-bounded vesicle;endosome;extracellular organelle;intracellular membrane-bounded organelle;intracellular organelle;lysosome;membrane;neuron projection;neuronal cell body;organelle;plasma membrane;vacuole;vesicle	ko05152;Lysosome;Phagosome	Lamp	Cellmembrane;Completeproteome;Directproteinsequencing;Disulfidebond;Endosome;Glycoprotein;Lysosome;Membrane;Referenceproteome;Signal;Transmembrane;Transmembranehelix		P11438
		GLP-1RA ↑	Apc	-1.4476	-0.620532	0.177116	-0.152663	-0.629019	-0.273685	-1.43877	0.319802	-1.00025	-1.91329	2.0725	1.12112	0.550554	0.354936	0.906139	0.472224	0.931336	-0.242185	1.06923	-0.256962	+	2.55338	0.0117991	anatomical structure development;anatomical structure morphogenesis;biological regulation;cell activation;cell differentiation;cell motility;cellular component assembly;cellular component morphogenesis;cellular component movement;cellular component organization;cellular homeostasis;cellular process;chromosome organization;cytokinesis;cytoskeleton organization;developmental process;homeostatic pro…	cell part;cell projection;centrosome;cytoplasm;intracellular membrane-bounded organelle;intracellular non-membrane-bounded organelle;intracellular organelle;kinetochore;macromolecular complex;membrane;microtubule organizing center;neuron projection;nucleus;organelle;plasma membrane;protein complex;site of polarized growth	Basal cell carcinoma;Colorectal cancer;Endometrial cancer;Pathways in cancer;Regulation of actin cytoskeleton;Wnt signaling pathway	APC_15aa;APC_basic;APC_crr;Arm;EB1_binding;SAMP;Suppressor_APC	Completeproteome;Proteomicsidentification;Referenceproteome		B2RUG9;E9QLQ9
		GLP-1RA ↑	Sep15	-0.536687	-0.942095	-0.581093	-0.00627121	-0.498883	-0.386109	-1.63859	-0.587693	-1.2702	-1.485	1.85017	0.916258	1.41729	0.795961	1.25138	0.541153	0.680165	0.47888	0.626797	-0.625437	+	5.31754	0.00025	cellular metabolic process;cellular process;macromolecule metabolic process;metabolic process;primary metabolic process;protein folding;protein metabolic process	cell part;extracellular organelle;organelle;vesicle		Sep15_SelM	Completeproteome;Endoplasmicreticulum;Proteomicsidentification;Referenceproteome;Selenocysteine;Signal		A0A0G2JEF3;D3Z3Y8;Q9ERR7
		GLP-1RA ↑	Zfand2b	-1.2035	0.111986	-0.354639	0.343137	-0.740874	-1.39711	-1.04796	0.436607	-0.543448	0.0808	1.7862	0.302469	1.27823	1.919	1.11209	-0.392907	-1.22453	-1.15115	0.0645501	0.621049	+	2.56541	0.0114627	cellular process;establishment of localization;protein transport;transmembrane transport;transport	cell part;endoplasmic reticulum;intracellular;intracellular membrane-bounded organelle;intracellular organelle;organelle		zf-AN1	Completeproteome;Endoplasmicreticulum;Metal-binding;Proteomicsidentification;Referenceproteome;Repeat;Zinc;Zinc-finger		A0A087WPF5;E0CY18;Q91X58
		GLP-1RA ↑	Gm13889;Gm13889;Ag2	-1.51693	-0.35542	1.11298	-0.231457	-1.2041	-0.701549	-1.10767	0.22352	-1.66148	-0.110899	1.5704	1.57588	1.31491	1.42519	0.10178	0.486921	-0.326681	-0.452304	-0.141795	-0.0013101	+	2.35355	0.0157551					Completeproteome;Phosphoprotein;Referenceproteome		A0A087WRN5;A0A087WSH6;Q3UPL5
		GLP-1RA ↑	Ssbp1	-0.992697	-1.5445	-0.498063	-0.747985	0.17977	-0.462696	0.122953	-0.372787	0.127178	-1.66851	0.456455	1.4457	1.80056	1.77217	0.952621	-1.12406	0.0238936	0.733357	0.222247	-0.425614	+	3.00354	0.00627252	anatomical structure morphogenesis;biological regulation;biosynthetic process;cellular component morphogenesis;cellular component organization;cellular metabolic process;cellular nitrogen compound metabolic process;cellular process;developmental process;DNA metabolic process;DNA replication;macromolecule metabolic process;metabolic process;mitochondrion organization;nitrogen compound metabolic pr…	cell part;extracellular organelle;intracellular membrane-bounded organelle;intracellular non-membrane-bounded organelle;intracellular organelle;mitochondrion;nucleus;organelle;vesicle	DNA replication;Homologous recombination;Mismatch repair	SSB	Acetylation;Completeproteome;DNA-binding;DNAreplication;Mitochondrion;Mitochondrionnucleoid;Phosphoprotein;Proteomicsidentification;Referenceproteome;Transitpeptide		Q8R2K3;Q9CYR0
		GLP-1RA ↑	Triqk	-0.649548	-2.16719	-0.469164	-0.494765	-0.254375	-0.805285	-1.10196	-0.538046	0.294922	-0.961975	1.26564	1.33138	1.21097	1.50345	1.46199	-0.730256	0.00432586	0.301597	0.452096	0.346184	+	4.45521	0.00126582		cell part;membrane		TRIQK	Completeproteome;Endoplasmicreticulum;Membrane;Referenceproteome;Transmembrane;Transmembranehelix		B2B9E1
		GLP-1RA ↑	Dcaf11	-1.32164	-1.3108	-0.0793574	-0.427527	2.57715e-05	-1.17726	-0.499186	-1.2582	-0.414071	-1.03859	1.25871	0.933897	1.7311	1.45045	0.800242	-0.651527	-0.0634753	0.573274	1.38227	0.111675	+	4.04629	0.00176224	cellular metabolic process;cellular process;macromolecule metabolic process;macromolecule modification;metabolic process;primary metabolic process;protein metabolic process;protein modification by small protein conjugation or removal;protein modification process	cell part;macromolecular complex;nucleoplasm;protein complex;ubiquitin ligase complex		WD40	Alternativesplicing;Completeproteome;Phosphoprotein;Proteomicsidentification;Referenceproteome;Repeat;Ublconjugationpathway;WDrepeat		D3YVR5;D3Z2V1;Q91VU6
		GLP-1RA ↑	Cstf2	-0.11788	-1.3979	0.158536	-0.264843	-0.722638	-1.25451	-0.362563	0.373384	-1.03393	-1.60147	1.40629	1.29452	1.43259	1.75082	1.04183	-0.480782	0.352282	0.255083	-0.811787	-0.0170273	+	4.04014	0.00176552	cellular metabolic process;cellular nitrogen compound metabolic process;cellular process;macromolecule metabolic process;metabolic process;mRNA metabolic process;mRNA processing;nitrogen compound metabolic process;nucleobase-containing compound metabolic process;primary metabolic process;RNA metabolic process;RNA processing	cell part;macromolecular complex;mRNA cleavage factor complex;nucleoplasm;protein complex	mRNA surveillance pathway	CSTF_C;CSTF2_hinge;RRM_1	Alternativesplicing;Completeproteome;mRNAprocessing;Nucleus;Phosphoprotein;Referenceproteome;Repeat;RNA-binding		Q8BIQ5
		GLP-1RA ↑	Ckmt1	-0.914694	-1.55486	-0.257418	0.553335	-0.293418	-0.670985	-0.799196	-0.220157	0.283961	-0.999823	-0.0393573	2.00991	1.08055	1.14743	2.06413	-0.677158	-0.259173	0.883959	-0.871612	-0.46543	+	2.42311	0.014	biological regulation	cell part;extracellular organelle;intracellular membrane-bounded organelle;intracellular organelle;membrane;mitochondrion;organelle;vesicle	Arginine and proline metabolism	ATP-gua_Ptrans;ATP-gua_PtransN	ATP-binding;Completeproteome;Directproteinsequencing;Kinase;Membrane;Mitochondrion;Mitochondrioninnermembrane;Nucleotide-binding;Referenceproteome;Transferase;Transitpeptide		P30275
		GLP-1RA ↑	Dcun1d2	-1.24881	-1.31605	-0.147304	-0.314752	-0.630475	-0.539196	-1.41177	0.657902	0.070509	-1.7716	0.727737	0.815594	1.37667	0.673664	1.73509	0.268497	0.435071	1.37039	-0.7964	0.0452397	+	2.38046	0.015				Cullin_binding	Alternativesplicing;Completeproteome;Proteomicsidentification;Referenceproteome;Ublconjugationpathway		G5E8Q5;G5E8Q6;Q8BZJ7;Q8BZJ7-2;Q8BZJ7-4
		GLP-1RA ↑	Tex264	-0.662858	-1.28969	0.163547	-0.524664	0.733204	-1.30925	0.180686	0.593862	-1.50123	-1.11134	1.90948	1.8814	0.428064	0.773605	0.980939	0.443525	-0.0109926	-0.0470526	-0.887273	-0.743972	+	2.16498	0.0207549		extracellular organelle;organelle;vesicle		GyrI-like	Completeproteome;Proteomicsidentification;Referenceproteome		E9Q137
		GLP-1RA ↑	Rnf157	0.171492	-1.77958	-0.915825	0.351904	-1.14436	-1.42897	-0.441111	-0.503197	-0.804829	-0.852626	0.690297	1.76724	0.565139	1.34991	1.71242	0.0492464	0.972426	0.210432	-0.00308613	0.0330648	+	3.65216	0.00274178					Alternativesplicing;Completeproteome;Lipoprotein;Metal-binding;Myristate;Referenceproteome;Zinc;Zinc-finger		A2AAN9;A2AAP0;Q3TEL6;Q3TEL6-2
		GLP-1RA ↑	Phactr2	-0.358904	-0.964399	1.13974	-0.408679	-1.00866	-0.576456	-1.4133	-0.293923	-0.0528174	-1.31656	1.6979	0.985667	0.734877	1.60868	1.16381	-0.908313	0.205103	0.927344	-1.11327	-0.0478374	+	2.59328	0.0109358				RPEL	Actin-binding;Completeproteome;Referenceproteome;Repeat		A3KGD2;B1AVN8;B1AVN9;B1AVP0;Q3UQ19
		GLP-1RA ↑	Jakmip1	-0.951937	-1.55186	-0.957925	-0.989617	-1.53007	-0.0286923	0.381505	0.293766	-0.686287	-0.989576	1.43399	0.477754	1.72498	0.469665	0.121091	-0.765478	1.18978	0.967961	1.1217	0.269242	+	3.27729	0.00450794	multicellular organismal process;neurological system process	cell part;macromolecular complex;ribonucleoprotein complex			Completeproteome;Proteomicsidentification;Referenceproteome		D3Z4U5;G3UYZ9
		GLP-1RA ↑	Galnt2	-1.49499	-1.61947	-1.38776	0.177546	-0.801912	-0.372978	-0.218597	-0.950639	-0.141797	-1.06751	1.17554	1.15487	0.913793	0.788039	0.216892	-0.61556	0.92275	1.31511	0.780174	1.22651	+	3.56167	0.00298276	biosynthetic process;carbohydrate metabolic process;cellular metabolic process;cellular process;macromolecule metabolic process;macromolecule modification;metabolic process;peptidyl-amino acid modification;primary metabolic process;protein glycosylation;protein metabolic process;protein modification process	cell part;extracellular organelle;Golgi apparatus;intracellular membrane-bounded organelle;intracellular organelle;membrane;organelle;vesicle	Mucin type O-Glycan biosynthesis	Glycos_transf_2;Ricin_B_lectin	Alternativesplicing;Completeproteome;Disulfidebond;Glycoprotein;Glycosyltransferase;Golgiapparatus;Lectin;Manganese;Membrane;Metal-binding;Referenceproteome;Secreted;Signal-anchor;Transferase;Transmembrane;Transmembranehelix		Q6PB93;Q6PB93-2
		GLP-1RA ↑	Bscl2	-0.470656	-1.94582	-1.17146	-1.15663	-0.72105	-0.461216	0.0254971	-0.790388	0.489245	-1.11927	0.83075	1.17428	0.811979	1.29851	0.520975	-0.529417	-0.0883068	1.83968	0.770466	0.692825	+	3.23309	0.00461078	biological regulation;catabolic process;cell differentiation;cellular component organization;cellular process;developmental process;lipid metabolic process;localization;metabolic process;organelle organization;primary metabolic process	cell part		Seipin	Completeproteome;Endoplasmicreticulum;Glycoprotein;Lipiddegradation;Lipidmetabolism;Membrane;Phosphoprotein;Referenceproteome;Transmembrane;Transmembranehelix		Q9Z2E9
		GLP-1RA ↑	Megf9	-0.558886	0.074403	-1.57299	-2.22546	0.0409277	-0.642477	-0.00337622	-0.211088	-0.343425	-0.656758	1.2458	2.13998	0.196033	0.259352	1.66569	0.880232	0.45196	-0.464124	-0.17358	-0.102223	+	2.35185	0.0157892		cell part		Laminin_EGF	Completeproteome;Disulfidebond;Glycoprotein;LamininEGF-likedomain;Membrane;Referenceproteome;Repeat;Signal;Transmembrane;Transmembranehelix		Q8BH27
		GLP-1RA ↑	Kcna5	-0.112155	-1.05422	-1.45673	-2.31819	-0.88701	-0.269722	-0.180128	-0.217867	0.0182889	-1.19675	0.857799	1.58387	1.10757	0.0291145	1.05069	0.379964	1.00842	0.885331	0.69339	0.0783345	+	3.92076	0.00185882	biological regulation;cellular component assembly;cellular component organization;cellular homeostasis;cellular ion homeostasis;cellular process;establishment of localization;homeostatic process;ion transport;macromolecular complex assembly;protein complex assembly;regulation of transport;response to chemical stimulus;response to stimulus;response to stress;transmembrane transport;transport	cell part;endoplasmic reticulum;Golgi apparatus;intracellular membrane-bounded organelle;intracellular organelle;macromolecular complex;membrane;organelle;plasma membrane;protein complex		BTB_2;Ion_trans	Alternativesplicing;Cellmembrane;Completeproteome;Glycoprotein;Ionchannel;Iontransport;Isopeptidebond;Lipoprotein;Membrane;Palmitate;Phosphoprotein;Potassium;Potassiumchannel;Potassiumtransport;Referenceproteome;Transmembrane;Transmembranehelix;Transport;Ublconjugation;Voltage-gatedchannel		Q61762;Q61762-3
		GLP-1RA ↑	Slc45a1	-0.962418	0.459986	-1.45615	-1.15004	-0.257358	-0.452196	0.022486	-0.944983	-1.73073	-0.922202	-0.0778672	0.553138	0.171645	0.920921	1.6822	0.176875	0.992249	1.47274	0.0168989	1.4848	+	2.60758	0.0106068	carbohydrate transport;cellular process;establishment of localization;transmembrane transport;transport	cell part		MFS_1	Completeproteome;Membrane;Referenceproteome;Sugartransport;Symport;Transmembrane;Transmembranehelix;Transport		B0QZL3;Q8BIV7
		GLP-1RA ↑	Calm1	-0.274072	-0.261875	-1.849	-1.44801	-0.674462	-0.65125	0.155599	-0.361279	-0.928183	-1.48056	0.175489	2.0917	0.535244	0.375714	0.910134	0.115348	0.944287	0.656634	1.38285	0.585699	+	3.15693	0.00507104	anatomical structure development;biological regulation;detection of stimulus;developmental process;regulation of protein modification process;regulation of transport;response to chemical stimulus;response to stimulus	cell part;centrosome;cytosol;extracellular organelle;intracellular membrane-bounded organelle;intracellular non-membrane-bounded organelle;intracellular organelle;macromolecular complex;microtubule organizing center;nucleus;organelle;protein complex;vesicle	Alzheimer's disease;Calcium signaling pathway;Gastric acid secretion;Glioma;GnRH signaling pathway;Insulin signaling pathway;ko05152;Long-term potentiation;Melanogenesis;Neurotrophin signaling pathway;Olfactory transduction;Oocyte meiosis;Phosphatidylinositol signaling system;Phototransduction;Phototransduction - fly;Plant-pathogen interaction;Salivary secretion;Vascular smooth muscle contraction	EF-hand_7	3D-structure;Acetylation;Calcium;Completeproteome;Cytoplasm;Cytoskeleton;Directproteinsequencing;Isopeptidebond;Metal-binding;Methylation;Phosphoprotein;Proteomicsidentification;Referenceproteome;Repeat;Ublconjugation		P62204;Q3UKW2
		GLP-1RA ↑	Apoo	-0.296639	-1.29002	-0.691244	-0.598862	-0.445516	-0.78889	-0.941012	-0.339875	-1.16029	-1.47201	0.917067	1.71388	0.152398	1.08053	0.89431	-0.269885	1.44643	1.60964	0.707096	-0.227122	+	3.72159	0.00237563		cell part		ApoO	Completeproteome;Membrane;Referenceproteome;Transmembrane;Transmembranehelix		Q9DCZ4;Q9DCZ4-2;Q9DCZ4-3
		GLP-1RA ↑	Mia3	-0.892983	-1.3336	-0.932359	-0.894945	-0.171175	-1.13477	-0.974897	-0.638746	-0.860325	-0.408403	1.17604	1.65284	-0.324631	1.76102	1.26772	-0.144799	0.347012	0.901234	0.800786	0.804981	+	4.44855	0.00121951	anatomical structure development;biological regulation;cell development;cellular component organization;cellular process;developmental process;establishment of localization;exocytosis;extracellular matrix organization;extracellular structure organization;protein transport;response to stimulus;response to stress;secretion;transport;vesicle-mediated transport	cell part;intracellular membrane-bounded organelle;intracellular organelle;membrane;organelle		SH3_2	Alternativesplicing;Coiledcoil;Completeproteome;Endoplasmicreticulum;ER-Golgitransport;Exocytosis;Glycoprotein;Membrane;Phosphoprotein;Proteintransport;Referenceproteome;SH3domain;Signal;Transmembrane;Transmembranehelix;Transport		Q8BI84
		GLP-1RA ↑	Ttc19	-0.534977	-1.22459	-0.429964	-0.671205	-0.500363	0.162636	-0.399559	-0.341213	-1.42106	-1.76251	-0.316665	0.902073	1.66178	0.973426	1.46249	-0.820182	1.0855	1.15332	0.977251	0.0438125	+	2.4473	0.0136477	cellular component assembly;cellular component organization;cellular macromolecular complex assembly;cellular process;macromolecular complex assembly;protein complex assembly;protein complex biogenesis	cell part;intracellular membrane-bounded organelle;intracellular organelle;membrane;mitochondrion;organelle		TPR_2	Alternativesplicing;Completeproteome;Membrane;Mitochondrion;Mitochondrioninnermembrane;Referenceproteome;Repeat;TPRrepeat;Transitpeptide		Q8CC21;Q8CC21-2
		GLP-1RA ↑	Ndufa7	-1.02189	-1.78237	-1.11815	-1.0323	-0.800194	-0.245793	-1.31305	-0.0317603	-0.631777	-0.809733	0.850546	1.32148	1.06411	0.615327	0.272414	1.22173	0.418758	1.38514	0.825405	0.812114	+	6.17551	0.000285714	cellular metabolic process;cellular process;generation of precursor metabolites and energy;metabolic process	cell part;intracellular membrane-bounded organelle;intracellular organelle;macromolecular complex;mitochondrion;NADH dehydrogenase complex;organelle;protein complex	Alzheimer's disease;Huntington's disease;Oxidative phosphorylation;Parkinson's disease	CI-B14_5a	Acetylation;Completeproteome;Directproteinsequencing;Electrontransport;Membrane;Mitochondrion;Mitochondrioninnermembrane;Phosphoprotein;Referenceproteome;Respiratorychain;Transport	Respiratory chain complex I, mitochondrial	Q9Z1P6
		GLP-1RA ↑	Tagln2	-0.70121	-1.6599	-0.554424	-0.943414	-1.36679	-0.978128	-0.51391	-0.488955	-0.998835	-0.677357	1.40189	1.55222	0.472347	1.32971	0.208479	0.517127	1.15937	0.569724	0.718342	0.953711	+	6.08289	0.000235294	cell differentiation;cellular process;developmental process	extracellular organelle;organelle;vesicle		Calponin;CH	Acetylation;Completeproteome;Directproteinsequencing;Phosphoprotein;Referenceproteome		Q9WVA4
		GLP-1RA ↑	Sv2a	-1.4869	-0.809604	-0.823173	0.170754	-1.58447	-0.845934	0.0554766	-0.53345	-1.04011	-1.57221	0.619882	1.03171	0.608639	0.632809	0.93444	1.49971	1.10104	0.869451	0.160166	1.01177	+	4.49359	0.00109589	biological regulation;cell communication;cell-cell signaling;cellular homeostasis;cellular ion homeostasis;cellular process;establishment of localization;homeostatic process;neurotransmitter transport;signaling;transport	cell part;cell projection;cytoplasm;cytoplasmic membrane-bounded vesicle;endoplasmic reticulum;intracellular membrane-bounded organelle;intracellular organelle;membrane;neuron projection;organelle;synapse;vesicle	ECM-receptor interaction	MFS_1;Pentapeptide_4;Sugar_tr	Celljunction;Completeproteome;Cytoplasmicvesicle;Glycoprotein;Membrane;Neurotransmittertransport;Phosphoprotein;Receptor;Referenceproteome;Synapse;Transmembrane;Transmembranehelix;Transport		Q9JIS5
		GLP-1RA ↑	Xpo7	-0.720384	-1.5561	-1.11043	-0.732066	-1.12416	-0.571831	-0.0699033	-0.600332	-1.23177	-1.12807	1.39445	1.49609	1.19136	0.799835	0.63568	1.19427	0.82665	0.115822	0.412822	0.778065	+	6.40939	0.0004	establishment of localization;nuclear transport;nucleobase-containing compound transport;nucleocytoplasmic transport;protein targeting;protein transport;transport	cell part;cytoplasm;intracellular membrane-bounded organelle;intracellular organelle;macromolecular complex;nuclear pore;nucleus;organelle;protein complex		IBN_N	Acetylation;Alternativesplicing;Completeproteome;Cytoplasm;mRNAtransport;Nuclearporecomplex;Nucleus;Proteintransport;Referenceproteome;Translocation;Transport		Q9EPK7;Q9EPK7-2
		GLP-1RA ↑	Triap1	-1.63008	-0.758321	-0.393349	-0.58567	-0.338442	-0.385901	-0.998488	-0.685826	-1.60745	-1.51077	0.774991	1.03452	1.44451	1.16424	0.963431	0.474835	0.863431	0.961608	0.626099	0.586634	+	6.4028	0.000363636	biological regulation;cellular component organization;cellular membrane organization;cellular process;establishment of localization;lipid transport;membrane organization;regulation of organelle organization;response to abiotic stimulus;response to DNA damage stimulus;response to stimulus;response to stress;signal transduction;transport	cell part;intracellular membrane-bounded organelle;intracellular organelle;macromolecular complex;mitochondrion;organelle;protein complex		UPF0203	Acetylation;Apoptosis;Completeproteome;Cytoplasm;Lipidtransport;Mitochondrion;Referenceproteome;Transport		Q9D8Z2
		GLP-1RA ↑	Fam134c	-1.16141	-0.875976	-1.18162	-1.22965	-0.930256	-0.796533	-0.0144173	0.31591	-1.20754	-1.10667	1.24985	1.60413	1.33999	-0.0445496	1.55053	0.381058	0.757933	0.384515	0.589369	0.375323	+	5.02265	0.00055814		cell part			Alternativesplicing;Completeproteome;Membrane;Phosphoprotein;Referenceproteome;Transmembrane;Transmembranehelix		Q9CQV4;Q9CQV4-2
		GLP-1RA ↑	Als2	-0.696615	-0.645185	-1.44559	-0.572785	-0.906848	-0.75855	-0.591932	-0.953798	-1.78322	-0.710673	0.714013	0.592052	0.526152	1.08775	1.7335	0.703986	0.974683	1.01568	0.684668	1.0327	+	6.50832	0.0005	anatomical structure morphogenesis;behavior;biological regulation;cell communication;cell-cell signaling;cellular component assembly;cellular component morphogenesis;cellular component organization;cellular metabolic process;cellular process;developmental process;endosome organization;endosome transport;establishment of localization;localization;macromolecular complex assembly;macromolecule metab…	cell part;cell projection;centrosome;cytoplasm;cytosol;endosome;intracellular membrane-bounded organelle;intracellular non-membrane-bounded organelle;intracellular organelle;macromolecular complex;microtubule organizing center;neuron projection;nucleus;organelle;protein complex;site of polarized growth;vesicle	Amyotrophic lateral sclerosis (ALS)	MORN;RCC1;RhoGEF;VPS9	Acetylation;Alternativesplicing;Completeproteome;Guanine-nucleotidereleasingfactor;Phosphoprotein;Referenceproteome;Repeat		Q920R0
		GLP-1RA ↑	Lrrc8c	-0.42492	-1.56193	-1.27884	0.487433	-0.947299	-0.300333	-1.311	-0.332392	-1.21334	-0.815561	1.69396	1.40964	0.482695	-0.192981	0.30717	0.921085	1.35298	0.719261	-0.0594425	1.06381	+	2.96879	0.00670562	cell differentiation;cellular process;developmental process;establishment of localization;ion transport;transport	cell part;endoplasmic reticulum;intracellular membrane-bounded organelle;intracellular organelle;membrane;organelle;plasma membrane		DUF3733;LRR_8	Acetylation;Cellmembrane;Completeproteome;Endoplasmicreticulum;Ionchannel;Iontransport;Leucine-richrepeat;Membrane;Phosphoprotein;Referenceproteome;Repeat;Transmembrane;Transmembranehelix;Transport		Q8R502
		GLP-1RA ↑	Zc2hc1a	-0.658943	-1.18137	-0.329285	-0.814719	-0.823854	-1.09447	-1.78765	-0.0516013	-1.12449	-1.02448	1.09956	1.53808	1.17613	0.848583	1.15686	0.789213	0.657551	0.707615	0.3695	0.547782	+	6.87788	0.000666667					Alternativesplicing;Completeproteome;Metal-binding;Phosphoprotein;Referenceproteome;Zinc;Zinc-finger		Q8BJH1
		GLP-1RA ↑	Soga3	-0.0257478	-1.62152	-1.29711	-1.37819	-1.02759	-0.556191	-0.589901	-0.780901	-0.936034	-0.456556	1.2181	1.55837	0.889018	0.358273	1.14315	0.510117	0.833609	1.38548	0.572215	0.201422	+	5.6179	0.000190476	biological regulation	cell part;extracellular space		DUF3166	Coiledcoil;Completeproteome;Membrane;Referenceproteome;Signal;Transmembrane;Transmembranehelix		Q6NZL0
		GLP-1RA ↑	Apba1	-1.4167	-2.08261	-0.770925	-0.673986	-0.916642	-0.344603	-0.0821799	0.21632	-1.44887	-0.697878	1.38786	0.60693	0.739845	0.286902	1.06464	0.986374	1.34397	0.37148	0.788862	0.641209	+	4.7156	0.000857143	amine transport;amino acid transport;behavior;biological regulation;cell communication;cell-cell signaling;cellular component assembly;cellular component organization;cellular process;developmental process;embryo development;establishment of localization;growth;macromolecular complex assembly;multicellular organismal process;organic acid transport;protein complex assembly;protein transport;respon…	cell part;cytoplasmic membrane-bounded vesicle;Golgi apparatus;intracellular membrane-bounded organelle;intracellular organelle;macromolecular complex;membrane;nucleus;organelle;plasma membrane;protein complex;vesicle		PDZ;PID	Alternativesplicing;Completeproteome;Cytoplasm;Directproteinsequencing;Golgiapparatus;Nucleus;Phosphoprotein;Proteintransport;Referenceproteome;Repeat;Transport	CASK-MINT complex	B2RUJ5;B2RUJ5-3
		GLP-1RA ↑	Dync2h1	0.448384	-0.432588	-1.75329	0.315016	-0.921941	-0.883307	0.303263	-0.550055	-0.718597	-1.48459	2.12637	1.40547	0.878129	0.0858339	1.1588	-0.274977	-0.460547	0.401657	-0.705429	1.0624	+	2.08885	0.0231268	anatomical structure development;anatomical structure formation involved in morphogenesis;anatomical structure morphogenesis;biological regulation;cell differentiation;cellular component assembly;cellular component morphogenesis;cellular component movement;cellular component organization;cellular process;cytoskeleton-dependent intracellular transport;developmental process;establishment of localiz…	apical part of cell;cell part;cell projection;cilium;extracellular organelle;Golgi apparatus;intracellular membrane-bounded organelle;intracellular organelle;macromolecular complex;membrane;organelle;plasma membrane;protein complex;vesicle	Phagosome;Vasopressin-regulated water reabsorption	AAA_5;AAA_8;DHC_N1;DHC_N2;Dynein_heavy;MT	Alternativesplicing;ATP-binding;Cellmembrane;Cellprojection;Cilium;Ciliumbiogenesis/degradation;Coiledcoil;Completeproteome;Cytoplasm;Cytoskeleton;Developmentalprotein;Dynein;Membrane;Microtubule;Motorprotein;Nucleotide-binding;Referenceproteome		Q45VK7;Q45VK7-2
		GLP-1RA ↑	Exosc5	-0.82636	-1.69986	-1.10001	-1.4169	-1.33953	0.350542	-0.929983	-0.0766941	-0.243233	0.000996131	0.193001	1.01328	1.49558	0.842624	1.68846	-0.507531	1.17862	0.48887	0.776525	0.111607	+	4.62825	0.0009375	catabolic process;cellular metabolic process;cellular nitrogen compound metabolic process;cellular process;DNA metabolic process;DNA modification;immune system process;macromolecule metabolic process;macromolecule modification;metabolic process;mRNA metabolic process;multi-organism process;nitrogen compound metabolic process;nucleobase-containing compound metabolic process;primary metabolic proce…	cell part;exosome (RNase complex);intracellular membrane-bounded organelle;intracellular non-membrane-bounded organelle;intracellular organelle;macromolecular complex;nucleolus;nucleus;organelle;protein complex	RNA degradation	RNase_PH;RNase_PH_C	Completeproteome;Cytoplasm;Exosome;Nucleus;Phosphoprotein;Referenceproteome;RNA-binding;rRNAprocessing		Q9CRA8
		GLP-1RA ↑	Snph	-2.04892	-0.935201	-0.855834	-0.995769	-0.472087	-0.391683	-0.776783	-0.341486	-0.475395	-0.419401	0.367775	1.89432	1.40757	0.960048	1.48402	0.1569	0.73127	1.08457	0.000906118	-0.374827	+	4.7501	0.0008	anatomical structure development;biological regulation;cell differentiation;cellular component organization;cellular membrane organization;cellular process;developmental process;membrane fusion;membrane organization;organelle fusion;organelle organization;regulation of transport;vesicle organization	cell body;cell part;cell projection;cytoplasm;intracellular membrane-bounded organelle;intracellular organelle;macromolecular complex;membrane;mitochondrion;neuron projection;neuronal cell body;organelle;protein complex		Syntaphilin	Alternativesplicing;Celljunction;Coiledcoil;Completeproteome;Membrane;Referenceproteome;Synapse;Synaptosome;Transmembrane;Transmembranehelix		Q80U23;Q80U23-2;Q80U23-3
		GLP-1RA ↑	Ensa	-1.04939	-1.50321	-1.30644	-1.27435	0.154525	0.318908	-0.98274	0.345626	-1.05937	-0.601909	1.22601	0.659037	0.902119	0.715496	1.65316	-0.71969	1.54864	0.690801	0.444276	-0.161493	+	2.8944	0.00713934	biological regulation;cell division;cellular component organization;cellular process;mitosis;nuclear division;organelle fission;organelle organization;regulation of transport;response to chemical stimulus;response to stimulus	cell part;cytoplasm		Endosulfine	Acetylation;Alternativesplicing;Cellcycle;Celldivision;Completeproteome;Cytoplasm;Mitosis;Phosphoprotein;Proteinphosphataseinhibitor;Referenceproteome		P60840;P60840-2
		GLP-1RA ↑	Ptma	-2.33435	-1.24609	-1.17772	-1.5445	-1.24614	0.178877	0.117796	0.226633	-0.206252	0.652198	0.0698673	1.1732	1.28579	0.834669	0.67428	0.176374	0.601514	1.15955	0.330543	0.273749	+	6.08392	0.00025	cellular component organization;cellular process;chromatin modification;chromatin organization;chromosome organization;organelle organization	cell part;intracellular membrane-bounded organelle;intracellular organelle;nucleus;organelle		Prothymosin	3D-structure;Acetylation;Completeproteome;Directproteinsequencing;Nucleus;Phosphoprotein;Referenceproteome		P26350
		GLP-1RA ↑	Sec22b	-1.45131	-1.62568	-0.0609674	-0.995428	-0.988913	0.352058	-0.446171	-0.193678	-0.752283	-1.01985	0.821676	0.80901	1.76032	1.08026	1.63126	-0.36801	1.33625	0.299289	-0.210573	0.0227383	+	4.02439	0.00181333	biological regulation;cellular component organization;cellular membrane organization;cellular process;establishment of localization;Golgi vesicle transport;membrane fusion;membrane organization;organelle fusion;organelle organization;protein transport;regulation of organelle organization;transport;vesicle organization;vesicle-mediated transport	cell part;cytoplasmic membrane-bounded vesicle;intracellular membrane-bounded organelle;intracellular organelle;macromolecular complex;membrane;organelle;protein complex;vesicle	Phagosome;SNARE interactions in vesicular transport	Longin;Synaptobrevin	3D-structure;Acetylation;Coiledcoil;Completeproteome;Directproteinsequencing;Endoplasmicreticulum;ER-Golgitransport;Golgiapparatus;Membrane;Phosphoprotein;Proteintransport;Referenceproteome;Transmembrane;Transmembranehelix;Transport		O08547
		GLP-1RA ↑	Nt5c1a	-0.564904	-2.3946	-0.775856	-0.53058	-1.05199	0.119535	-0.126261	-0.327412	-1.45553	-0.55663	0.351637	0.751895	1.60394	0.637169	1.34752	0.0238313	0.934359	1.23517	0.0692211	0.70948	+	3.51193	0.00318699	catabolic process;cellular metabolic process;cellular nitrogen compound metabolic process;cellular process;heterocycle metabolic process;metabolic process;nitrogen compound metabolic process;nucleobase-containing compound catabolic process;nucleobase-containing compound metabolic process;nucleobase-containing small molecule metabolic process;nucleoside metabolic process;nucleotide metabolic proce…	cell part;cytoplasm	Nicotinate and nicotinamide metabolism;Purine metabolism;Pyrimidine metabolism	5-nucleotidase	Completeproteome;Cytoplasm;Hydrolase;Magnesium;Nucleotide-binding;Nucleotidemetabolism;Referenceproteome		A3KFX0
		GLP-1RA ↑	Ptprz1	-1.50166	-1.18292	-0.699392	-0.540465	-1.10713	-0.224984	-0.82727	-0.570203	-0.404392	-0.74246	0.703757	1.12906	1.96563	0.718852	1.3667	-0.268474	1.52596	0.459083	0.776172	-0.575869	+	4.3521	0.00133333	anatomical structure morphogenesis;behavior;biological regulation;cell differentiation;cellular component morphogenesis;cellular component organization;cellular metabolic process;cellular process;developmental process;macromolecule metabolic process;macromolecule modification;metabolic process;multicellular organismal process;neurological system process;phosphorus metabolic process;primary metabo…	cell part;extracellular matrix;membrane;plasma membrane;proteinaceous extracellular matrix	Epithelial cell signaling in Helicobacter pylori infection	Carb_anhydrase;fn3;Y_phosphatase	Cellmembrane;Completeproteome;Disulfidebond;Glycoprotein;Hydrolase;Membrane;Proteinphosphatase;Referenceproteome;Repeat;Secreted;Signal;Transmembrane;Transmembranehelix		B9EKR1
		GLP-1RA ↑	Atp5f1	-2.20752	-1.16898	-1.52137	-0.910186	-0.332918	0.141203	0.717072	-0.0916247	-0.434314	-0.806485	0.0916637	0.745797	1.49433	1.13397	1.52329	-0.120766	0.498406	-0.357902	0.662166	0.944167	+	3.60658	0.00293578	anatomical structure development;biosynthetic process;cellular metabolic process;cellular nitrogen compound metabolic process;cellular process;developmental process;establishment of localization;heterocycle metabolic process;hydrogen transport;ion transport;metabolic process;nitrogen compound metabolic process;nucleobase-containing compound metabolic process;nucleobase-containing small molecule m…	cell part;extracellular organelle;intracellular membrane-bounded organelle;intracellular organelle;macromolecular complex;membrane;mitochondrion;nucleoplasm;nucleus;organelle;protein complex;proton-transporting two-sector ATPase complex;vesicle	Alzheimer's disease;Huntington's disease;Oxidative phosphorylation;Parkinson's disease	Mt_ATP-synt_B	Acetylation;CF(0);Completeproteome;Directproteinsequencing;Hydrogeniontransport;Iontransport;Membrane;Mitochondrion;Mitochondrioninnermembrane;Referenceproteome;Transitpeptide;Transport		Q9CQQ7
		GLP-1RA ↑	Ormdl3;Ormdl2;Ormdl2	-1.68024	-1.33593	-1.32505	-1.36866	-1.08941	0.130834	-0.12303	-0.854022	0.0521087	-0.513364	0.962006	1.07229	1.10014	0.55731	0.844521	1.22579	1.26844	-0.301263	0.479002	0.898519	+	6.22573	0.000333333	biological regulation;cellular homeostasis;cellular lipid metabolic process;cellular metabolic process;cellular process;homeostatic process;lipid metabolic process;metabolic process;primary metabolic process	cell part;endoplasmic reticulum;intracellular membrane-bounded organelle;intracellular organelle;macromolecular complex;membrane;organelle;protein complex		ORMDL	Alternativesplicing;Completeproteome;Endoplasmicreticulum;Membrane;Referenceproteome;Transmembrane;Transmembranehelix		Q9CPZ6;Q9CQZ0;Q9CQZ0-2
		GLP-1RA ↑	Aldh5a1	-0.722911	-1.81	-1.8993	-1.22843	-0.192707	-0.561365	0.453563	-0.50675	-0.678119	-0.568389	1.22364	1.1312	1.20819	1.55029	1.10927	0.0786689	0.496093	0.0689581	0.420332	0.427768	+	5.63067	0.0002	alcohol metabolic process;amine metabolic process;anatomical structure development;biological regulation;carbohydrate metabolic process;catabolic process;cellular amino acid metabolic process;cellular component assembly;cellular component organization;cellular ketone metabolic process;cellular lipid metabolic process;cellular metabolic process;cellular nitrogen compound metabolic process;cellular…	cell part;intracellular membrane-bounded organelle;intracellular organelle;mitochondrion;organelle	Alanine, aspartate and glutamate metabolism;Butanoate metabolism	Aldedh	Acetylation;Completeproteome;Directproteinsequencing;Disulfidebond;Mitochondrion;NAD;Oxidoreductase;Phosphoprotein;Referenceproteome;Transitpeptide		Q8BWF0
		GLP-1RA ↑	Mrps27	-1.20611	-1.32509	-1.3853	-1.17927	-0.951317	0.104209	-0.640268	-0.716821	-1.04926	-0.218851	0.670425	0.967297	1.17166	0.725784	1.25743	0.350238	1.88909	0.52517	0.234184	0.776801	+	5.956	0.000222222		cell part;intracellular membrane-bounded organelle;intracellular non-membrane-bounded organelle;intracellular organelle;macromolecular complex;mitochondrion;organelle;ribonucleoprotein complex;ribosome		MRP-S27	Coiledcoil;Completeproteome;Mitochondrion;Referenceproteome;Repeat;Ribonucleoprotein;Ribosomalprotein		Q8BK72
		GLP-1RA ↑	Htatsf1	-1.55577	-0.768604	-0.636389	-1.85336	-1.14913	-0.96901	-0.937866	-0.0685878	-0.157861	-0.649785	0.656263	1.03384	1.43316	1.26161	0.902381	0.333679	0.767176	0.616419	0.84161	0.90022	+	6.75636	0.000571429	biological regulation;biosynthetic process;cellular metabolic process;cellular nitrogen compound metabolic process;cellular process;macromolecule metabolic process;metabolic process;nitrogen compound metabolic process;nucleobase-containing compound metabolic process;primary metabolic process;RNA metabolic process	cell part;nucleoplasm		RRM_1	Acetylation;Activator;Alternativesplicing;Completeproteome;Nucleus;Phosphoprotein;Referenceproteome;Repeat;RNA-binding;Transcription;Transcriptionregulation		Q8BGC0
		GLP-1RA ↑	Trappc3	-0.817598	-1.96354	-1.89863	-0.899915	-0.072999	-0.485057	-0.904929	-0.466647	-0.137297	-0.404579	1.11691	0.552104	0.814878	1.29175	0.953826	0.436401	1.74783	0.669484	0.277399	0.190605	+	4.32714	0.00129293	cellular process;establishment of localization;Golgi vesicle transport;transport;vesicle-mediated transport	cell part;cytosol;endoplasmic reticulum;intracellular membrane-bounded organelle;intracellular organelle;macromolecular complex;membrane;organelle;protein complex		TRAPP	3D-structure;Completeproteome;Endoplasmicreticulum;ER-Golgitransport;Golgiapparatus;Lipoprotein;Palmitate;Referenceproteome;Transport		O55013
		GLP-1RA ↑	Cacnb4	-2.02024	-1.95321	-0.450471	-1.64037	-0.145019	0.119419	-0.243358	-0.767084	0.394976	0.722323	0.16022	0.795179	1.06461	0.731801	1.35046	0.812712	1.20784	0.50996	-0.557249	-0.0924966	+	2.93463	0.0070131	amine transport;amino acid transport;anatomical structure development;behavior;biological regulation;cell communication;cell development;cell-cell signaling;cellular component organization;cellular homeostasis;cellular ion homeostasis;cellular metabolic process;cellular nitrogen compound metabolic process;cellular process;detection of stimulus;developmental process;establishment of localization;h…	cell part;macromolecular complex;membrane;plasma membrane;protein complex;synapse;voltage-gated calcium channel complex	Arrhythmogenic right ventricular cardiomyopathy (ARVC);Cardiac muscle contraction;Dilated cardiomyopathy;Hypertrophic cardiomyopathy (HCM);MAPK signaling pathway	Guanylate_kin;VGCC_beta4Aa_N	3D-structure;Alternativesplicing;Calcium;Calciumchannel;Calciumtransport;Completeproteome;Ionchannel;Iontransport;Phosphoprotein;Proteomicsidentification;Referenceproteome;SH3domain;Transport;Voltage-gatedchannel		J3QK20;Q8R0S4;Q8R0S4-1;Q8R0S4-2
		GLP-1RA ↑	Yars	-0.739404	-0.854434	-1.63562	-1.53709	-1.45677	0.628504	-0.307404	-0.763326	-0.934938	0.0283388	0.394796	0.899779	0.678275	0.146267	0.746392	0.763036	2.15268	0.400837	1.06176	0.32832	+	4.29942	0.00128155	amine metabolic process;cellular amino acid metabolic process;cellular ketone metabolic process;cellular metabolic process;cellular nitrogen compound metabolic process;cellular process;macromolecule metabolic process;metabolic process;nitrogen compound metabolic process;nucleobase-containing compound metabolic process;organic acid metabolic process;primary metabolic process;RNA metabolic process;…	cell part;cytoplasm;cytosol;intracellular membrane-bounded organelle;intracellular organelle;nucleus;organelle	Aminoacyl-tRNA biosynthesis	tRNA_bind;tRNA-synt_1b	Aminoacyl-tRNAsynthetase;ATP-binding;Completeproteome;Ligase;Nucleotide-binding;Proteinbiosynthesis;Proteomicsidentification;Referenceproteome;RNA-binding;tRNA-binding		A2A7S7
		GLP-1RA ↑	Pde4dip	-0.802831	-1.29921	-1.81477	-0.866564	-1.33322	0.586044	-0.220011	-1.88301	0.197128	-0.374161	1.26846	0.479207	0.926786	0.592535	0.477738	0.719719	1.14974	0.785045	0.716164	0.695215	+	4.28871	0.00130769	cellular component assembly;cellular component organization;cellular macromolecular complex assembly;cellular process;macromolecular complex assembly;protein complex assembly	cell part;centrosome;cytoplasm;Golgi apparatus;intracellular membrane-bounded organelle;intracellular non-membrane-bounded organelle;intracellular organelle;microtubule organizing center;nucleus;organelle		DUF1220;Microtub_assoc	Alternativesplicing;Coiledcoil;Completeproteome;Cytoplasm;Cytoskeleton;Golgiapparatus;Nucleus;Phosphoprotein;Proteomicsidentification;Referenceproteome		E9Q1A0;G3X9L9;Q80YT7;Q80YT7-2
		GLP-1RA ↑	Napa	-1.71868	-1.77103	0.217377	-1.53659	0.161758	0.188016	-0.692822	0.0270408	-1.0867	-0.774174	0.0517398	0.565264	1.3905	1.23197	0.145094	-0.452851	1.09033	1.1753	0.963871	0.824594	+	2.30332	0.0166839	anatomical structure development;biological regulation;cell communication;cell differentiation;cell-cell signaling;cellular component disassembly;cellular component organization;cellular process;developmental process;establishment of localization;localization;membrane fusion;membrane organization;protein transport;regulation of transport;signaling;transport	cell part;extracellular organelle;macromolecular complex;membrane;organelle;protein complex;vesicle			Acetylation;Completeproteome;Directproteinsequencing;ER-Golgitransport;Membrane;Phosphoprotein;Proteintransport;Referenceproteome;Transport		Q9DB05
		GLP-1RA ↑	Sept9	-1.53199	-1.02038	-0.900473	-1.40792	-0.795094	0.504914	-0.546986	-0.0495643	0.432634	-1.78415	-0.19358	0.203862	1.16336	0.927623	0.661708	0.0289253	1.61691	1.44437	0.783191	0.46264	+	3.08112	0.00574177	cell cycle;cell division;cellular component assembly;cellular component organization;cellular process;macromolecular complex assembly;protein complex assembly	cell part;cytoskeleton;intracellular non-membrane-bounded organelle;intracellular organelle;macromolecular complex;organelle;protein complex		Septin	Acetylation;Alternativesplicing;Cellcycle;Celldivision;Completeproteome;Cytoplasm;Cytoskeleton;Directproteinsequencing;GTP-binding;Nucleotide-binding;Phosphoprotein;Proteomicsidentification;Referenceproteome		A2A6U3;Q80UG5;Q80UG5-3
		GLP-1RA ↑	Cnot11	-2.32378	-1.88803	-0.909615	-1.16772	0.327008	0.465604	-0.0197398	0.231134	-0.221471	-1.05211	0.766536	1.34292	0.957267	-0.316947	0.581018	0.262964	0.968521	1.05678	0.473793	0.465878	+	2.79258	0.00820741	biological regulation;biosynthetic process;cellular metabolic process;cellular nitrogen compound metabolic process;cellular process;gene silencing;macromolecule metabolic process;metabolic process;nitrogen compound metabolic process;nucleobase-containing compound metabolic process;primary metabolic process;regulation of translation;RNA metabolic process	cell part;cytoplasm;intracellular membrane-bounded organelle;intracellular organelle;macromolecular complex;nucleus;organelle;protein complex;transcription factor complex		DUF2363	Completeproteome;Cytoplasm;Nucleus;Referenceproteome;RNA-mediatedgenesilencing;Transcription;Transcriptionregulation;Translationregulation		Q9CWN7
		GLP-1RA ↑	Rabac1	-0.522911	-0.999291	-0.863701	-0.733555	-1.10451	0.42663	-1.59905	-0.374688	1.04881	-2.04946	1.15804	1.06613	0.799849	0.230716	1.15025	-0.0347166	0.268312	1.04615	-0.0858283	1.17284	+	2.14321	0.0213295		cell part;cytoplasmic membrane-bounded vesicle;Golgi apparatus;intracellular membrane-bounded organelle;intracellular organelle;membrane;organelle;plasma membrane;vesicle		PRA1	Celljunction;Cellmembrane;Completeproteome;Cytoplasm;Cytoplasmicvesicle;Golgiapparatus;Membrane;Referenceproteome;Synapse;Transmembrane;Transmembranehelix		Q9Z0S9
		GLP-1RA ↑	Nrp1	0.0525703	-0.136208	-1.49395	-1.04238	-2.34817	0.530752	0.283293	-0.569877	-0.188955	-1.42307	1.65385	0.943442	-0.068609	0.677292	1.42682	-0.265865	0.540901	0.859945	0.354948	0.213271	+	2.25989	0.0177864	anatomical structure development;anatomical structure formation involved in morphogenesis;anatomical structure morphogenesis;biological regulation;cell development;cell growth;cell motility;cell recognition;cellular component morphogenesis;cellular component movement;cellular component organization;cellular process;developmental process;growth;locomotion;multicellular organismal process;regulatio…	cell body;cell part;cell projection;cell surface;cytosol;endosome;extracellular space;intracellular membrane-bounded organelle;intracellular organelle;macromolecular complex;membrane;neuron projection;neuronal cell body;organelle;plasma membrane;protein complex;site of polarized growth	Axon guidance	CUB;DUF3481;F5_F8_type_C;MAM	3D-structure;Angiogenesis;Calcium;Completeproteome;Developmentalprotein;Differentiation;Disulfidebond;Glycoprotein;Heparansulfate;Heparin-binding;Membrane;Metal-binding;Neurogenesis;Proteoglycan;Receptor;Referenceproteome;Repeat;Signal;Transmembrane;Transmembranehelix	Sema3E-PlexinD1-Nrp1 complex	P97333
		GLP-1RA ↑	Parp12	-0.836941	-0.538267	-0.949174	-1.14305	-1.82333	0.797015	-0.0926556	-0.22484	0.0962993	-1.66793	2.26729	0.370534	0.190261	0.796167	1.33898	0.673857	-0.0964133	0.706838	-0.305886	0.441255	+	2.6543	0.0100065		cell part;intracellular membrane-bounded organelle;intracellular organelle;nucleus;organelle		PARP;zf-CCCH	Completeproteome;Metal-binding;NAD;Nucleus;Phosphoprotein;Referenceproteome;Repeat;Transferase;Zinc;Zinc-finger		Q8BZ20
		GLP-1RA ↑	Serbp1	-0.602057	-0.969507	-1.66984	-0.755881	-2.19954	-0.113771	-0.216222	-0.0929471	0.608884	-1.08509	1.88589	-0.0967538	1.14311	0.625756	0.91538	0.362146	0.141985	0.997999	0.504502	0.615966	+	3.67941	0.00272549	biological regulation	cell part;cytoplasm;extracellular organelle;intracellular membrane-bounded organelle;intracellular organelle;membrane;nucleus;organelle;plasma membrane;vesicle		HABP4_PAI-RBP1	Acetylation;Alternativesplicing;Completeproteome;Cytoplasm;Nucleus;Phosphoprotein;Referenceproteome;RNA-binding		Q9CY58
		GLP-1RA ↑	Slc6a17	0.0689094	-0.840307	-0.899377	-0.96997	-2.2723	-0.00143728	0.221925	-0.117137	-0.752964	-1.64873	1.60348	0.699241	1.06662	0.283476	1.53998	-0.152956	0.412236	0.897364	0.367211	0.494742	+	3.07659	0.00570854	amine transport;amino acid transport;establishment of localization;organic acid transport;transport	cell part;cytoplasmic membrane-bounded vesicle;intracellular membrane-bounded organelle;intracellular organelle;membrane;organelle;vesicle		SNF	Celljunction;Completeproteome;Cytoplasmicvesicle;Glycoprotein;Membrane;Neurotransmittertransport;Phosphoprotein;Referenceproteome;Symport;Synapse;Transmembrane;Transmembranehelix;Transport		Q8BJI1
		GLP-1RA ↑	Megf10	-0.738864	-0.954618	-0.464488	-1.42768	-2.01749	-0.286758	0.289303	-0.043449	0.01079	-0.939514	1.57701	-0.740483	1.52151	0.946447	1.51962	0.157355	-0.270583	0.358412	0.393999	1.10948	+	2.90605	0.0071195	anatomical structure development;biological adhesion;biological regulation;cell activation;cell adhesion;cell development;cell differentiation;cell proliferation;cell recognition;cellular process;developmental process	cell part;cell projection		hEGF;Laminin_EGF	Celladhesion;Cellmembrane;Cellprojection;Completeproteome;Disulfidebond;EGF-likedomain;Glycoprotein;Membrane;Myogenesis;Phagocytosis;Referenceproteome;Repeat;Signal;Transmembrane;Transmembranehelix;Ublconjugation		Q6DIB5
		GLP-1RA ↑	Ccdc50	-0.251022	-0.997676	-1.76417	-0.800633	-1.83085	-0.395234	-0.33681	0.487963	0.156416	-0.64567	1.86393	0.141142	0.875006	-0.411339	0.836838	-0.648886	0.476743	0.453518	1.46542	1.32532	+	2.40202	0.0144542		cell part;cytoplasm		CCDC50_N	Acetylation;Alternativesplicing;Coiledcoil;Completeproteome;Cytoplasm;Phosphoprotein;Proteomicsidentification;Referenceproteome		F6UK66;Q810U5;Q810U5-3
		GLP-1RA ↑	Fggy	-0.64935	-1.78439	-0.941048	-0.726859	-2.42933	0.186133	0.319415	0.74198	1.666	-1.24892	0.234773	0.716219	0.177533	0.798453	0.221357	0.378104	0.211736	0.897718	0.516923	0.713549	+	2.79354	0.00821521	biological regulation;carbohydrate metabolic process;cellular homeostasis;cellular metabolic process;cellular process;homeostatic process;metabolic process;phosphorus metabolic process;primary metabolic process	cell part;cytoplasm		FGGY_C;FGGY_N	Alternativesplicing;Completeproteome;Kinase;Proteomicsidentification;Referenceproteome;Transferase		A2AJL3;A2AJL3-2;A2AJL4
		GLP-1RA ↑	Bcl7a	-0.431389	-1.55202	-0.516342	0.632023	-2.24502	-0.401785	-0.380891	-0.691671	-0.0861422	-1.34888	0.672947	-0.064679	-0.0856338	1.23913	1.22642	1.61891	0.159323	1.14466	0.624307	0.486741	+	2.23468	0.0184142				BCL_N	Alternativesplicing;Completeproteome;Phosphoprotein;Proteomicsidentification;Referenceproteome		D3YU38;Q9CXE2
		GLP-1RA ↑	Sarnp	-0.699379	-1.04643	-0.395922	-1.24026	-1.24854	0.271199	0.144242	-0.644405	-1.62378	-1.43398	1.51248	0.605841	1.87033	0.768516	0.590431	0.0597538	1.04715	0.318622	0.49682	0.647313	+	3.84137	0.00194536	biological regulation;biosynthetic process;cellular metabolic process;cellular nitrogen compound metabolic process;cellular process;establishment of localization;macromolecule metabolic process;metabolic process;nitrogen compound metabolic process;nuclear transport;nucleobase-containing compound metabolic process;nucleobase-containing compound transport;nucleocytoplasmic transport;primary metabol…	cell part;macromolecular complex;protein complex;transcription export complex		SAP	Acetylation;Completeproteome;DNA-binding;mRNAtransport;Nucleus;Referenceproteome;RNA-binding;Transcription;Transcriptionregulation;Translationregulation;Transport		Q9D1J3
		GLP-1RA ↑	Bclaf1	-0.508006	-1.21311	-0.315671	-1.45436	-1.25389	-0.137223	0.105981	-0.900605	-0.409611	-1.58801	0.93942	1.16601	1.97551	1.27561	0.85418	0.15593	0.838977	0.740076	0.127348	-0.398543	+	4.42946	0.00119048	biological regulation;biosynthetic process;cell death;cellular metabolic process;cellular nitrogen compound metabolic process;cellular process;death;macromolecule metabolic process;metabolic process;nitrogen compound metabolic process;nucleobase-containing compound metabolic process;primary metabolic process;response to stimulus;response to stress;RNA metabolic process	cell part;cytoplasm;intracellular membrane-bounded organelle;intracellular non-membrane-bounded organelle;intracellular organelle;nucleolus;nucleoplasm;nucleus;organelle		THRAP3_BCLAF1	Acetylation;Alternativesplicing;Citrullination;Completeproteome;Cytoplasm;DNA-binding;Nucleus;Phosphoprotein;Referenceproteome;Repressor;Transcription;Transcriptionregulation		Q8K019;Q8K019-2
		GLP-1RA ↑	Bag4	-1.0042	-0.881478	-0.609505	-0.890666	-1.91543	0.483526	0.440842	0.490413	-1.13347	-1.44011	1.05133	1.5235	0.451359	1.7625	0.680341	-0.444787	0.875033	0.0892067	0.425025	0.0465769	+	3.06477	0.00573956	biological regulation;cellular component assembly;cellular component organization;cellular localization;cellular membrane organization;cellular process;localization;macromolecular complex assembly;membrane organization;plasma membrane organization;protein complex assembly;regulation of organelle organization;regulation of protein modification process;response to chemical stimulus;response to endo…	cell part;cytosol;intracellular membrane-bounded organelle;intracellular organelle;membrane;nucleus;organelle;plasma membrane		BAG	Chaperone;Completeproteome;Cytoplasm;Referenceproteome		Q8CI61
		GLP-1RA ↑	Itgb8	-0.744258	-1.40589	-0.573328	-1.73833	-1.87467	0.0717419	0.0850692	0.562923	-0.0439771	-1.1306	0.549919	1.71671	0.882717	1.26876	0.951528	-0.313852	0.18068	1.09097	0.126139	0.337747	+	4.34211	0.00130526	anatomical structure development;biological adhesion;biological regulation;cell adhesion;cellular lipid metabolic process;cellular metabolic process;cellular process;developmental process;lipid metabolic process;metabolic process;primary metabolic process;response to stimulus;signal transduction	cell part;cell surface;extracellular organelle;macromolecular complex;organelle;protein complex;receptor complex;vesicle	Arrhythmogenic right ventricular cardiomyopathy (ARVC);Cell adhesion molecules (CAMs);Dilated cardiomyopathy;ECM-receptor interaction;Focal adhesion;Hypertrophic cardiomyopathy (HCM);Regulation of actin cytoskeleton	Integrin_beta	Celladhesion;Completeproteome;Integrin;Membrane;Proteomicsidentification;Referenceproteome;Transmembrane		Q0VBD0
		GLP-1RA ↑		-1.21123	-0.945045	-1.26025	-0.909207	-1.55228	0.1333	0.880624	-0.0315358	-0.314639	-1.07383	1.89978	1.18033	0.964343	1.53618	0.823881	-0.227931	0.190155	0.631262	-0.188692	-0.525221	+	5.06563	0.000571429				OCC1	Completeproteome;Referenceproteome		P0C913
		GLP-1RA ↑	Nploc4	-1.20964	-0.920473	-0.285669	-1.12569	-1.3805	0.44858	-0.0340097	0.0989382	-1.64467	-1.16608	0.864911	1.34445	1.40941	1.5786	1.22826	0.475745	0.284802	-0.144331	-0.279686	0.457068	+	4.37232	0.00128889	catabolic process;cellular component organization;cellular metabolic process;cellular process;Golgi organization;macromolecule metabolic process;membrane fusion;membrane organization;metabolic process;organelle organization;primary metabolic process;protein metabolic process;proteolysis;proteolysis involved in cellular protein catabolic process	cell part;cytosol;endoplasmic reticulum;intracellular membrane-bounded organelle;intracellular organelle;membrane;nucleus;organelle	Protein processing in endoplasmic reticulum	NPL4;UN_NPL4;zf-NPL4	3D-structure;Acetylation;Alternativesplicing;Chaperone;Completeproteome;Cytoplasm;Endoplasmicreticulum;Metal-binding;Nucleus;Referenceproteome;Zinc;Zinc-finger	p97-Ufd1-Npl4-IP3 receptor complex	P60670
		GLP-1RA ↑	Dtd1	-0.667922	-0.776906	-0.495152	-0.606033	-1.41278	0.131587	0.0306065	-0.676625	-0.0371178	-1.97016	1.6299	0.728351	1.98031	-0.417712	1.15914	0.85541	-0.292478	0.207742	1.12033	-0.490487	+	2.17677	0.020448	amine metabolic process;biological regulation;biosynthetic process;catabolic process;cellular amino acid metabolic process;cellular ketone metabolic process;cellular metabolic process;cellular nitrogen compound metabolic process;cellular process;DNA metabolic process;DNA replication;macromolecule metabolic process;metabolic process;nitrogen compound metabolic process;nucleobase-containing compoun…	cell part;cytoplasm;intracellular membrane-bounded organelle;intracellular organelle;nucleus;organelle		Tyr_Deacylase	Alternativesplicing;Completeproteome;Cytoplasm;Directproteinsequencing;DNA-binding;DNAreplication;Hydrolase;Metal-binding;Nucleus;Phosphoprotein;Referenceproteome		Q9DD18
		GLP-1RA ↑	Nup85	-0.689002	-2.0262	-0.406052	-0.456033	-1.85225	1.00653	-0.89303	0.0225411	-0.99164	-0.683673	1.80183	0.939276	1.13622	0.218238	0.558687	0.408686	0.939562	0.326889	0.646479	-0.00705329	+	2.92492	0.00707359	biological regulation;cell motility;cellular component assembly;cellular component movement;cellular component organization;cellular process;establishment of localization;immune system process;locomotion;nucleobase-containing compound transport;protein transport;response to chemical stimulus;response to external stimulus;response to stimulus;signal transduction;transport	cell part;cytoplasm;intracellular non-membrane-bounded organelle;intracellular organelle;kinetochore;macromolecular complex;membrane;organelle;plasma membrane;protein complex	RNA transport	Nucleopor_Nup85	Acetylation;Centromere;Chromosome;Completeproteome;Cytoplasm;Cytoskeleton;Kinetochore;Membrane;mRNAtransport;Nuclearporecomplex;Nucleus;Proteintransport;Referenceproteome;Translocation;Transport		Q8R480
		GLP-1RA ↑	Wibg	-1.63439	-0.954174	-0.698482	-0.03234	-1.76304	0.84128	-0.390161	-0.505607	-0.330281	-1.55697	0.984764	0.469215	2.09058	0.648221	0.96926	0.022375	0.741254	0.807493	0.207923	0.0830813	+	3.00474	0.00632168	biological regulation;catabolic process;cellular metabolic process;cellular nitrogen compound metabolic process;cellular process;macromolecule metabolic process;metabolic process;mRNA metabolic process;nitrogen compound metabolic process;nucleobase-containing compound metabolic process;primary metabolic process;regulation of translation;RNA catabolic process;RNA metabolic process	cell part;cytoplasm;intracellular non-membrane-bounded organelle;intracellular organelle;macromolecular complex;nucleolus;nucleoplasm;organelle;protein complex	mRNA surveillance pathway;RNA transport	Mago-bind	Acetylation;Alternativesplicing;Coiledcoil;Completeproteome;Cytoplasm;Nonsense-mediatedmRNAdecay;Nucleus;Phosphoprotein;Referenceproteome;Translationregulation		Q8CHP5;Q8CHP5-2
		GLP-1RA ↑	Zfp428;Zfp428;Znf428	-0.848481	-2.00297	-0.684355	-0.610762	-1.12216	0.433561	0.153257	-0.183102	-0.384302	-1.59141	1.2994	1.42946	1.80061	0.700693	1.01381	-0.234824	0.486773	0.419639	0.335781	-0.410618	+	4.11507	0.00152941					Completeproteome;Metal-binding;Proteomicsidentification;Referenceproteome;Zinc;Zinc-finger		H3BL05;H3BLD9;Q8C1M2
		GLP-1RA ↑	Dzip3	-1.41213	-1.9801	-1.50221	-0.621254	-1.22363	0.760862	0.31838	0.771668	-0.441638	-1.39455	0.54184	0.45979	1.00559	0.706968	1.1329	0.140989	1.04079	0.6037	0.83438	0.257662	+	3.9741	0.00182716	cellular metabolic process;cellular process;macromolecule metabolic process;macromolecule modification;metabolic process;primary metabolic process;protein metabolic process;protein modification by small protein conjugation or removal;protein modification process	cell part;cytoplasm		zf-RING_2	Alternativesplicing;Coiledcoil;Completeproteome;Cytoplasm;Ligase;Metal-binding;Proteomicsidentification;Referenceproteome;RNA-binding;Ublconjugationpathway;Zinc;Zinc-finger		E9QNZ2;Q7TPV2;Q7TPV2-2
		GLP-1RA ↑	Dock3	-1.0262	-1.0275	-0.549302	-0.782238	-2.22543	1.08058	0.497747	-0.442852	-0.806781	-1.05659	1.40026	0.911516	1.33954	0.674838	0.994926	0.592927	0.5	-0.805096	0.142356	0.587299	+	3.16548	0.00506371	biological regulation;cellular process;response to stimulus;signal transduction	cell part;cytoplasm		Ded_cyto;DOCK-C2;SH3_2	Completeproteome;Cytoplasm;Guanine-nucleotidereleasingfactor;Proteomicsidentification;Referenceproteome;SH3-binding;SH3domain		F8VPQ1;Q8CIQ7
		GLP-1RA ↑	Srxn1	-0.920824	-1.20218	-0.186785	-0.382436	-1.33292	0.14402	-0.291758	0.173285	-0.398368	-2.39834	0.484154	1.25389	0.971986	1.32768	1.77613	0.356175	-0.530304	0.200389	0.731321	0.224885	+	2.90438	0.0071	response to chemical stimulus;response to oxidative stress;response to stimulus;response to stress	cell part;cytosol		ParBc	Antioxidant;ATP-binding;Completeproteome;Cytoplasm;Disulfidebond;Magnesium;Nucleotide-binding;Oxidoreductase;Proteomicsidentification;Referenceproteome		A2AQU8;Q9D975
		GLP-1RA ↑	Ddi2	-1.05797	-0.873587	-0.670307	-1.16887	-0.844028	1.36538	-0.301218	0.465088	0.592191	-1.6435	0.701042	0.0545763	1.29172	1.62571	1.64869	0.29069	0.552956	-0.522472	-0.903146	-0.602931	+	2.28501	0.0171214				Asp_protease;ubiquitin	Completeproteome;Phosphoprotein;Referenceproteome		A2ADY9
		GLP-1RA ↑	Lzts3	-0.317251	-1.33505	-0.286429	-0.370707	-1.88433	1.22497	-0.0722588	0.263773	-0.282072	-1.86379	1.17747	0.669332	0.923433	1.04946	1.8105	0.114048	-0.126507	0.567348	-0.582849	-0.679097	+	2.21513	0.0191157		cell part;cytoplasm;cytoskeleton;intracellular non-membrane-bounded organelle;intracellular organelle;membrane;organelle			Alternativesplicing;Celljunction;Cellmembrane;Coiledcoil;Completeproteome;Cytoplasm;Cytoskeleton;Membrane;Postsynapticcellmembrane;Referenceproteome;Synapse		A2AHG0;A2AHG0-3
		GLP-1RA ↑	U2af1	-0.177414	0.36916	-1.39515	-1.84039	-1.00231	-0.0437104	-1.03066	-1.22929	0.218116	-1.08601	0.702499	0.927267	1.89814	1.15815	1.25612	-0.208768	-0.0197972	0.468802	0.425977	0.609264	+	3.37334	0.00402778	cellular metabolic process;cellular nitrogen compound metabolic process;cellular process;macromolecule metabolic process;metabolic process;mRNA metabolic process;mRNA processing;nitrogen compound metabolic process;nucleobase-containing compound metabolic process;primary metabolic process;RNA metabolic process;RNA processing;RNA splicing	cell part;macromolecular complex;ribonucleoprotein complex;spliceosomal complex	Shigellosis;Spliceosome	zf-CCCH	Acetylation;Completeproteome;Metal-binding;mRNAprocessing;mRNAsplicing;Nucleus;Phosphoprotein;Referenceproteome;Repeat;RNA-binding;Spliceosome;Zinc;Zinc-finger		Q9D883
		GLP-1RA ↑	Acsl3	-0.383053	-1.02074	-0.961383	-0.703946	-2.66523	-0.0830323	-0.406464	-0.572021	1.05503	0.108046	0.0102451	1.25215	1.1398	0.68236	1.79591	0.554324	-0.343549	0.488996	-0.442858	0.495424	+	2.78022	0.00830713	anatomical structure development;biological regulation;biosynthetic process;cellular component assembly;cellular component organization;cellular ketone metabolic process;cellular lipid metabolic process;cellular metabolic process;cellular process;developmental process;lipid metabolic process;macromolecular complex assembly;metabolic process;multicellular organismal process;organic acid metabolic …	cell part;endoplasmic reticulum;Golgi apparatus;intracellular membrane-bounded organelle;intracellular organelle;lipid particle;membrane;microbody;organelle	Adipocytokine signaling pathway;Fatty acid metabolism;Peroxisome;PPAR signaling pathway	AMP-binding	ATP-binding;Completeproteome;Endoplasmicreticulum;Fattyacidmetabolism;Ligase;Lipidmetabolism;Magnesium;Membrane;Microsome;Mitochondrion;Mitochondrionoutermembrane;Nucleotide-binding;Peroxisome;Phosphoprotein;Referenceproteome;Signal-anchor;Transmembrane;Transmembranehelix		Q9CZW4
		GLP-1RA ↑	Mrpl18	-1.30217	-0.069314	-0.0913649	-1.7398	-1.76578	0.217428	0.112104	-0.922551	-0.359297	-0.979044	0.944305	0.624452	1.27099	-0.171484	1.60562	-0.194002	1.71177	0.156586	0.790606	0.160946	+	2.46703	0.0132612	establishment of localization;nucleobase-containing compound transport;transport	cell part;extracellular space;intracellular membrane-bounded organelle;intracellular non-membrane-bounded organelle;intracellular organelle;macromolecular complex;mitochondrion;organelle;ribonucleoprotein complex;ribosome			Chaperone;Completeproteome;Mitochondrion;Referenceproteome;Ribonucleoprotein;Ribosomalprotein;RNA-binding;Transitpeptide;Transport		Q9CQL5
		GLP-1RA ↑	Lsm6	-0.0184443	-0.0173425	-0.253376	-0.695719	-0.837683	1.18536	0.718738	-0.663133	0.142969	-1.18398	0.252562	0.833794	2.42555	0.22573	1.73042	-1.39315	-0.894676	-0.897667	0.176618	-0.836559	+	2.0511	0.0245074	catabolic process;cellular metabolic process;cellular nitrogen compound metabolic process;cellular process;macromolecule metabolic process;metabolic process;mRNA metabolic process;mRNA processing;nitrogen compound metabolic process;nucleobase-containing compound metabolic process;primary metabolic process;RNA catabolic process;RNA metabolic process;RNA processing;RNA splicing;rRNA processing;tRNA…	cell part;cytoplasm;extracellular organelle;intracellular non-membrane-bounded organelle;intracellular organelle;macromolecular complex;nucleolus;organelle;ribonucleoprotein complex;small nuclear ribonucleoprotein complex;small nucleolar ribonucleoprotein complex;spliceosomal complex;vesicle	RNA degradation;Spliceosome	LSM	Acetylation;Completeproteome;Cytoplasm;mRNAprocessing;mRNAsplicing;Nucleus;Referenceproteome;Ribonucleoprotein;RNA-binding;rRNAprocessing;Spliceosome;tRNAprocessing		P62313
		GLP-1RA ↑	Gm996	-0.86247	0.338992	-1.02157	-1.34971	-2.41058	0.605558	-0.069991	-0.72206	0.0604759	-0.458752	0.238856	1.03486	1.83748	0.551483	1.6087	-0.561751	0.462157	0.453792	0.441712	-0.177172	+	2.7256	0.00913485					Alternativesplicing;Completeproteome;Phosphoprotein;Referenceproteome		A2AJA9
		GLP-1RA ↑	Acyp2	-1.48221	-0.921255	-0.2732	-1.20704	-2.10181	0.484456	0.91027	-0.564057	0.120431	-0.474423	0.837202	0.83689	1.79334	0.575552	1.27554	-0.227102	0.24181	0.932588	0.142174	-0.899162	+	3.48324	0.00329687	metabolic process	cell part;intracellular membrane-bounded organelle;intracellular organelle;mitochondrion;organelle	Aminobenzoate degradation;Pyruvate metabolism	Acylphosphatase	Completeproteome;Hydrolase;Referenceproteome		P56375
		GLP-1RA ↑	Rgs10	-2.05711	0.382396	-1.28864	-0.754287	-0.80133	0.898546	-0.147449	-0.874561	0.657607	-0.169157	0.979037	1.14399	0.929442	1.08146	1.41068	-0.455347	0.554638	0.547579	-0.511714	-1.52578	+	2.4393	0.0137824	biological regulation	cell body;cell part;cell projection;cytoplasm;intracellular membrane-bounded organelle;intracellular organelle;membrane;neuron projection;neuronal cell body;nucleus;organelle;plasma membrane		RGS	Completeproteome;Lipoprotein;Palmitate;Referenceproteome;Signaltransductioninhibitor		Q9CQE5
		GLP-1RA ↑	Sec24b	-0.772534	-0.651777	-0.0392818	0.478788	-1.57185	-0.200291	-0.171653	-2.03275	0.10367	-0.703984	2.01539	0.943936	1.09071	1.40919	0.320207	0.653487	-0.216111	0.851653	-0.709836	-0.796961	+	2.11991	0.0220075	anatomical structure development;anatomical structure formation involved in morphogenesis;anatomical structure morphogenesis;biological regulation;cell morphogenesis;cellular component morphogenesis;cellular component organization;cellular process;developmental process;establishment of localization;Golgi vesicle transport;protein transport;transport;vesicle-mediated transport	cell part;cytoplasmic membrane-bounded vesicle;intracellular membrane-bounded organelle;intracellular organelle;macromolecular complex;organelle;protein complex;vesicle	Protein processing in endoplasmic reticulum	Gelsolin;Sec23_BS;Sec23_helical;Sec23_trunk;zf-Sec23_Sec24	Completeproteome;Proteintransport;Proteomicsidentification;Referenceproteome;Transport		Q80ZX0
		GLP-1RA ↑	Ppp1r12b	-1.21407	-0.231164	-0.306059	-1.01916	-1.66302	0.349939	-0.522277	-0.86557	0.312792	-1.0359	1.64166	0.710179	0.993386	1.1784	1.28297	0.104653	1.17044	0.809763	-0.318403	-1.37857	+	2.72254	0.00920557	biological regulation;cellular process;response to stimulus;signal transduction	cell part;cytoplasm	Vascular smooth muscle contraction	Ank_2	Alternativesplicing;ANKrepeat;Completeproteome;Cytoplasm;Proteomicsidentification;Referenceproteome;Repeat		A6H644;Q8BG95
		GLP-1RA ↑	Ptgr2	-1.58681	-0.782257	-0.340361	-1.25935	-1.23625	-0.187475	-0.0463748	-0.429279	-0.264167	-0.897251	1.63047	0.269018	1.98513	0.99878	1.48142	-0.23749	0.741441	0.679536	0.229193	-0.747937	+	4.36544	0.00131868	cellular ketone metabolic process;cellular lipid metabolic process;cellular metabolic process;cellular process;lipid metabolic process;metabolic process;organic acid metabolic process;primary metabolic process;small molecule metabolic process	cell part;cytosol;extracellular organelle;intracellular membrane-bounded organelle;intracellular organelle;mitochondrion;organelle;vesicle		ADH_zinc_N	3D-structure;Alternativesplicing;Completeproteome;Cytoplasm;NADP;Oxidoreductase;Proteomicsidentification;Referenceproteome		Q3TXN1;Q8VDQ1;Q8VDQ1-2
		GLP-1RA ↑	Epn2	-2.76704	0.567442	-0.456687	-0.494008	-1.89713	0.649723	-0.513224	-0.476993	-0.549743	-0.673208	0.458634	1.03964	1.08758	0.300908	0.845249	0.415472	1.10651	0.465009	0.521381	0.37049	+	2.20164	0.0194816	anatomical structure development;biological regulation;cellular component organization;cellular membrane organization;cellular process;developmental process;embryo development;endocytosis;establishment of localization;membrane invagination;membrane organization;response to stimulus;signal transduction;transport;vesicle-mediated transport	cell part;Golgi apparatus;intracellular membrane-bounded organelle;intracellular organelle;macromolecular complex;nucleoplasm;organelle;protein complex	Endocytosis	ENTH	Alternativesplicing;Completeproteome;Cytoplasm;Directproteinsequencing;Endocytosis;Lipid-binding;Phosphoprotein;Referenceproteome;Repeat;Ublconjugation		Q8CHU3
		GLP-1RA ↑	Tspan7	-1.2483	-0.25074	-0.715525	0.251657	-1.53782	0.0327883	-0.442455	-0.939896	-1.27282	-1.50459	0.244597	1.50605	1.05228	0.503361	0.606147	-0.237453	1.93482	1.08853	0.434502	0.494858	+	2.88136	0.00727935		cell part		Tetraspannin	Completeproteome;Glycoprotein;Membrane;Proteomicsidentification;Referenceproteome;Transmembrane;Transmembranehelix		Q3UHG5;Q62283
		GLP-1RA ↑	Hmgn1	-2.45122	-0.320147	0.0689432	-0.567025	-2.53948	0.830169	0.138441	-0.202939	-0.313232	-0.661156	1.19586	0.847382	0.3648	0.944745	0.960752	0.280168	0.496758	0.322675	0.54733	0.0571781	+	2.6088	0.0105901	anatomical structure morphogenesis;biological regulation;cellular component organization;cellular metabolic process;cellular nitrogen compound metabolic process;cellular process;chromatin organization;chromosome organization;developmental process;DNA metabolic process;DNA repair;macromolecule metabolic process;metabolic process;nitrogen compound metabolic process;nucleobase-containing compound me…	cell part;cytoplasm;intracellular membrane-bounded organelle;intracellular organelle;nucleus;organelle		HMG14_17	Acetylation;Completeproteome;Cytoplasm;Directproteinsequencing;DNA-binding;Nucleus;Phosphoprotein;Proteomicsidentification;Referenceproteome		D3Z607;P18608
		GLP-1RA ↑	Frmd4a	-2.21451	-0.451292	-0.679233	-0.0450403	-1.95486	0.866261	-0.291495	-0.0775947	-0.238842	-1.36858	0.804026	0.686211	0.8365	0.797271	0.625937	-0.538674	0.877797	1.63065	0.342705	0.392765	+	2.27986	0.0172689	cellular process;establishment or maintenance of cell polarity	cell part;cytoplasm;cytoskeleton;intracellular non-membrane-bounded organelle;intracellular organelle;organelle		DUF3338;FERM_C;FERM_M;FERM_N	Alternativesplicing;Coiledcoil;Completeproteome;Cytoplasm;Cytoskeleton;Phosphoprotein;Proteomicsidentification;Referenceproteome		H3BIZ7;Q8BIE6;Q8BIE6-2
		GLP-1RA ↑	Chmp4b	-1.30061	-0.683496	0.0387227	-0.621001	-1.51196	0.0193411	-0.671364	-0.384712	-1.13411	-1.15737	1.81628	1.58142	1.45398	0.551417	0.992324	-0.143252	1.17382	-0.154815	0.460865	-0.32548	+	4.12309	0.00152239	biological regulation;cellular component assembly;cellular component organization;cellular process;establishment of localization;macromolecular complex assembly;nucleus organization;organelle organization;protein complex assembly;protein targeting;protein transport;regulation of cell cycle;regulation of organelle organization;transport;vacuolar transport	cell part;cytoplasm;cytosol;endosome;extracellular organelle;intracellular membrane-bounded organelle;intracellular organelle;macromolecular complex;membrane;midbody;nucleus;organelle;protein complex;vesicle	Endocytosis	Snf7	Acetylation;Coiledcoil;Completeproteome;Cytoplasm;Endosome;Membrane;Phosphoprotein;Proteintransport;Referenceproteome;Transport;Ublconjugation		Q9D8B3
		GLP-1RA ↑	Rtn4	-1.24288	-0.0921944	0.263878	-0.334948	-1.96475	-0.908223	-0.523757	-1.78446	-0.857029	0.60939	1.5233	1.2134	1.43099	0.335934	1.0464	0.569217	0.73133	0.263176	-0.136706	-0.142078	+	2.65283	0.0100129	anatomical structure development;anatomical structure morphogenesis;biological regulation;cell morphogenesis;cell motility;cell recognition;cellular component morphogenesis;cellular component movement;cellular component organization;cellular process;developmental process;endoplasmic reticulum organization;locomotion;organelle organization	cell part;cell projection;endoplasmic reticulum;extracellular organelle;intracellular;intracellular membrane-bounded organelle;intracellular organelle;nuclear envelope;organelle;vesicle		Reticulon	3D-structure;Acetylation;Alternativesplicing;Completeproteome;Directproteinsequencing;Endoplasmicreticulum;Membrane;Neurogenesis;Phosphoprotein;Referenceproteome;Transmembrane;Transmembranehelix		Q99P72
		GLP-1RA ↑	Samd14	-1.05439	-0.420582	1.0316	-0.490855	-1.9979	-0.218954	0.0788675	-0.994172	-0.182172	-1.59413	1.26558	1.33681	1.65973	0.765297	1.1947	-0.553499	-0.0164742	0.52694	-0.155352	-0.181049	+	2.66231	0.00998358				SAM_2	Coiledcoil;Completeproteome;Phosphoprotein;Referenceproteome		Q8K070
		GLP-1RA ↑	Rbm14	-0.324228	-1.30874	0.0815925	-1.46975	-1.25861	-1.12667	0.224791	-1.25706	-0.403493	-0.127871	1.16411	1.39365	1.8588	0.403926	1.55794	-0.493533	0.0609255	0.865026	0.0599174	0.099277	+	3.73744	0.002375	biological regulation;biosynthetic process;cellular component organization;cellular metabolic process;cellular nitrogen compound metabolic process;cellular process;chromatin modification;chromatin organization;chromosome organization;histone modification;macromolecule metabolic process;macromolecule modification;metabolic process;nitrogen compound metabolic process;nucleobase-containing compound …	cell part;intracellular non-membrane-bounded organelle;intracellular organelle;macromolecular complex;nucleolus;nucleoplasm;organelle;protein complex;transcription factor complex		RRM_1	Acetylation;Alternativesplicing;Completeproteome;Nucleus;Phosphoprotein;Referenceproteome;Repeat;RNA-binding;Transcription;Transcriptionregulation		Q8C2Q3
		GLP-1RA ↑	Sec62	-1.13883	-0.257817	-0.123847	-1.18309	-1.75965	-0.139704	-0.475617	-0.120376	-1.22805	-0.881496	1.7652	1.70065	1.01408	0.574102	1.23914	-0.0591218	0.296518	-0.586592	0.287414	1.07709	+	3.99365	0.00183439	establishment of localization;protein targeting;protein transport;transport	cell part;cytoskeleton;endoplasmic reticulum;intracellular membrane-bounded organelle;intracellular non-membrane-bounded organelle;intracellular organelle;membrane;organelle	Protein export;Protein processing in endoplasmic reticulum	Sec62	Completeproteome;Endoplasmicreticulum;Membrane;Phosphoprotein;Proteintransport;Referenceproteome;Translocation;Transmembrane;Transmembranehelix;Transport		Q8BU14
[truncated: 653 more rows]

## Sheet: Fig_7g
	Figure 7g
[truncated: 169 more rows]

## Sheet: Fig_7h
	Figure 7h
[truncated: 58 more rows]
