# Supplementary material for: GLP-1-mediated delivery of tesaglitazar improves obesity and glucose metabolism in male mice
Source: Nat Metab. 2022 Aug 22;4(8):1071–83. doi: 10.1038/s42255-022-00617-6 (PMC9398908; doi:10.1038/s42255-022-00617-6)
Supplement: Source Data Extended Data Fig. 1 — Statistical source data for Extended Data Fig. 1. [file 42255_2022_617_MOESM13_ESM.xlsx]

## Sheet: Extended_Data_Figure_1c
	Extended_Data_Figure_1c
			GLP-1RA (100 nmol/kg)								GLP-1RA/Tesaglitazar (100 nmol/kg)
		Mouse	#1 nM	#2 nM	#3 nM	#4 nM	#5 nM	#6 nM	#7 nM	#8 nM	#1 nM	#2 nM	#3 nM	#4 nM	#5 nM	#6 nM	#7 nM	#8 nM
		Time (h)
		0.1667	288.172	304.813	378.295	329.307					245.618	210.851	141.777	204.759
		0.5					435.235	288.416	392.487	328.724					314.247	273.512	258.088	266.893
		1	219.082	228.969	165.34	196.491					130.74	202.965	259.523	222.689
		2					21.939	20.801	48.088						87.557	109.852	105.473	113.329
		4									21.613	26.619	33.235	39.814
			GLP-1RA (100 nmol/kg)								GLP-1RA/Tesaglitazar (100 nmol/kg)
		Rat	#1 nM	#2 nM	#3 nM	#4 nM	#5 nM	#6 nM	#7 nM	#8 nM	#1 nM	#2 nM	#3 nM	#4 nM	#5 nM	#6 nM	#7 nM	#8 nM
		Time (h)
		0.1667	34.114	30.504	38.3	27.153					41.711	32.037	37.8	38.312
		0.5					30.655	36.757	60.9	36.749					26.176	42.632	19.5	33.77
		1	32.024	30.886	37.1	25.651					40.284	36.848	42.3	28.874
		2					26.133	18.87	27.7	25.357					26.799	31.478	25.6	43.418
		4	15.833	13.754	10.4	10.748					21.235	25.62	17.8	20.53
		8					4.761	5.02	1.14	3.021					7.721	6.683	9.74	1.281
