# Supplementary material for: GLP-1-mediated delivery of tesaglitazar improves obesity and glucose metabolism in male mice
Source: Nat Metab. 2022 Aug 22;4(8):1071–83. doi: 10.1038/s42255-022-00617-6 (PMC9398908; doi:10.1038/s42255-022-00617-6)
Supplement: Source Data Extended Data Fig. 2 — Statistical source data for Extended Data Fig. 2. [file 42255_2022_617_MOESM14_ESM.xlsx]

## Sheet: Suppl. Fig_2a
	Suppl. Figure 2a
	delta body weight (%)	Time (days)	Vhcl								GLP-1/Tesa								GLP-1								Tesaglitazar								GLP-1 + Tesaglitazar
		0	0	0	0	0	0	0	0	0	0	0	0	0	0	0	0	0	0	0	0	0	0	0	0	0	0	0	0	0	0	0	0	0	0	0	0	0	0	0	0	0
		1	-1.11563	-9.46836e-05	0.412003	1.10519	-1.26671	-1.29145	1.13533	1.02136	-1.42879	-2.7122	-2.23281	-0.603075	-2.07878	-1.57715	-3.14036	-0.831645	-0.333301	0.59597	-0.962255	0.0688777	4.50829	1.2171	-0.231328	-0.680523	-1.93554	-1.75495	2.82933	3.15225	-1.53178	-1.6119	-0.395557	0.930233	-0.603836	-1.79495	-1.10246	0.718616	-0.933746	0.415127	-0.928118	-2.84297
		2	-1.74286	-0.154815	-0.622987	0.220895	-0.910736	-2.10122	2.08949	3.22224	-1.63346	-3.28166	-2.37014	-0.965156	-2.26846	-2.06964	-1.64371	-1.75295	-0.746367	-0.797547	-0.889086	0.486397	1.91636	1.57923	-0.0357876	0.0720855	-2.64772	-2.14508	2.68395	3.64724	-1.2896	-1.48779	0.176885	2.26714	0.279323	-1.66115	-2.45391	0.185752	-2.19952	-2.11893	-0.959475	-1.88881
		3	-2.12749	-0.407917	-0.495844	1.0141	-1.02012	-2.55262	2.21663	3.37326	-1.73637	-3.28342	-1.82904	-1.23497	-2.24897	-1.21917	-2.57024	-1.75792	-0.756732	0.0410765	0.142215	0.618418	2.60695	0.503567	0.623767	0.656959	-2.82124	-1.74271	3.55105	3.50993	-2.05041	-2.22119	1.02334	2.33998	-0.120868	-1.48164	-0.315012	-0.812467	-1.35238	-1.66344	0.750944	-1.76167
		4	-2.94595	-0.930849	-0.994887	1.19016	-1.6027	-3.07162	2.62175	5.73409	-1.55311	-4.01448	-2.17118	-0.106525	-2.63823	-0.271559	-1.8936	-1.66574	0.02449	1.94023	0.736852	-0.051699	4.24646	3.57691	1.56634	-0.44674	-3.70083	-3.54928	4.02268	4.97226	-2.35566	-2.66138	0.303359	2.19047	0.18958	0.668951	-2.35113	0.131475	-1.51307	-0.534998	3.57718	-1.35655
		5	-4.01697	-1.54234	-0.311359	1.88273	-1.71676	-3.14747	2.94361	5.90856	-2.03661	-5.08696	-1.90812	-0.558406	-3.76089	-1.57718	-1.69156	-2.84956	-1.34643	2.19102	2.14371	0.995443	4.63117	3.36301	1.30033	1.85297	-3.9004	-4.02922	4.44431	4.70967	-1.84486	-2.03884	1.52537	3.11809	-1.06205	-0.649918	-2.21009	-0.122186	-0.842865	-0.0878358	4.13514	-1.03469
		6	-4.84292	-2.05328	-1.16803	1.99653	-1.507	-3.87544	3.89526	7.55488	-3.33699	-5.32343	-1.31813	0.217452	-5.02588	-2.43385	-1.10158	-2.95043	-1.10367	2.39565	2.73369	1.76528	4.53973	4.11507	1.33269	2.14534	-4.71604	-3.85852	5.1985	5.29965	-0.358823	-2.03709	1.19114	3.38859	-1.69906	-1.08208	-2.41125	0.0987943	-1.35785	0.118271	4.55534	-0.0830385
		7	-5.02886	-2.27819	-1.01536	2.39634	-1.01123	-4.64689	3.50544	8.07876	-4.16231	-5.48048	-2.07612	-1.13703	-5.66758	-2.46201	-1.12919	-4.49239	-0.922116	2.50093	1.11859	2.28157	5.75644	3.85655	1.65107	2.57491	-5.64727	-4.24038	4.76087	4.84009	-3.24627	-3.31795	-0.150975	2.66714	-2.05006	-0.546797	-3.43398	-1.42373	-2.32347	-0.3493	3.39399	-1.19619
		8	-4.76598	-2.0283	-1.12182	2.29892	-0.964707	-5.51272	3.39898	8.69563	-3.92351	-6.72312	-2.11285	-2.19303	-6.06252	-4.01513	-0.813532	-3.5301	0.215584	2.53977		2.17901	5.86223	4.47342	1.33857	2.74535	-5.2312	-5.30066	5.70614	4.62223	-4.06309	-3.28932	0.28105	3.28401	-1.63769	-0.61136	-3.2918	-0.806863	-1.15412	1.03532	5.70865	-0.940986
		9	-5.58441	-3.61315	-0.512794	2.36545	0.43262	-4.78722	3.46551	8.23399	-5.18024	-7.27643	-4.6607	-3.79936	-7.68233	-4.85276	-1.34941	-4.49984	-2.49566	1.6429		1.52612	6.09912	4.8641	0.847479	2.81187	-6.9719	-5.86307	6.10108	4.68876	-4.17577	-3.41887	-0.576636	2.55181	-3.00265	-1.22626	-5.12401	-1.84735	-3.29754	0.334096	5.09606	-2.32111
		10	-5.7737	-4.34641	-0.336584	1.52297	0.82679	-5.1535	3.28005	9.98038	-5.54652	-8.05594	-4.70019	-5.65264	-10.0722	-5.58071	-2.61931	-5.03884	-1.64667	1.27662		2.23897	5.56248	4.65988	0.295319	2.14797	-7.53899	-6.01971	5.40639	3.98859	-5.07969	-4.96162	-1.31261	2.02578	-3.57344	-1.42219	-4.69915	-2.76714	-4.40047	-0.799944	5.57867	-2.86823
		11	-5.01244	-4.12262	-0.110142	0.977863	0.853837	-5.40521	2.78317	10.0355	-4.95021	-7.64866	-4.29291	-5.05949	-9.83359	-6.07759	-3.41686	-5.1497	-1.58662	1.68389		3.18581	6.65118	4.25679	-1.34202	3.00167	-7.53332	-6.24136	3.51481	3.22725	-4.13478	-5.33866	-2.19923	0.516126	-4.80215	-1.86671	-4.92479	-3.09787	-4.36152	-0.200731	4.45793	-2.64179
		12	-4.85515	-4.14881	-0.49534	0.897065	1.01113	-5.74214	3.84462	9.48861	-6.68328	-7.69798	-5.27941	-5.45981	-11.194	-6.64362	-4.16318	-7.41036	-0.734879	1.07048		1.54455	5.61597	4.90031	-1.18472	2.56373	-6.37201	-5.66478	3.67211	2.38287	-5.05276	-5.57352	-2.41162	0.19419	-4.84936	-2.39084	-6.34977	-4.97009	-2.91509	-0.61925	4.27567	-4.47364
		13	-4.95682	-4.06699	-0.416182	1.03349	1.09957	-6.00856	4.10461	9.21088	-7.54109	-8.00626	-5.87128	-5.93323	-11.6329	-7.46862	-4.11425	-7.85746	-1.531	1.35416		0.723449	4.83287	4.15033	-1.47227	0.0811057	-6.27288	-5.9761	3.73464	2.44815	-5.15443	-5.47912	-3.06782	-0.0672283	-5.15553	-4.02573	-6.13499	-5.62527	-3.56925	-1.1048	3.49488	-6.02197
																					discontinued due to fighting wound

## Sheet: Suppl. Fig_2b
	Suppl. Figure 2b
	cumulative food intake (g/mouse)	Time (days)	Vhcl				GLP-1/Tesa				GLP-1				Tesa				GLP-1 + Tesa
		0	0	0	0	0	0	0	0	0	0	0	0	0	0	0	0	0	0	0	0	0	0
		1	1.4	1.9	1.4	2.2	1.1	0.3	0.65	0.55	1.1	1.7	1.75	2.05	1.05	1.5	1.15	2.2	0.65	1.75	1.2	0.4	0.4
		2	3.1	4.05	2.85	4.3	2.25	0.65	1.7	1.5	2.6	3.75	3.65	4.2	2.15	3.2	2.7	4.65	1.6	3.2	2.55	2.1	1.4
		3	4.5	5.9	4.35	6.7	3.35	1.55	3.05	2.8	4.15	5.9	5.5	6.2	3.5	6.25	4.35	6.85	2.45	4.65	3.9	4.1	2.9
		4	6.35	7.85	6.45	9.4	5.05	3	4.85	4.95	6.55	9	8.6	9.15	5.25	8.85	6.55	9.5	4.9	7.15	6.25	7.7	5.6
		5	7.95	9.65	8.3	11.4	6.45	4.6	6.2	6.5	8.25	11.65	10.55	11.45	7.1	11.15	8.5	11.45	6.45	8.8	8.05	10.1	7.4
		6	9.9	11.6	10.7	13.85	8.3	6.85	8.05	9.1	11	14.7	13.65	14.35	9.65	13.75	10.95	13.8	8.55	11.05	10.65	13.4	10.1
		7	11.7	14.1	12.9	16.1	10.1	8.35	9.85	11.35	12.8	16.9	15.9	16.85	12.1	16.35	12.75	16	10	12.8	13	16.4	12.4
		8	14.1	16.4	15.35	18.25	11.9	9.8	11.35	13.7	15.25	20.1	18.65	19.85	14.45	18.65	14.85	18.35	12.4	15.3	15.5	18.9	15.2
		9	16.55	19	18.25	20.6	14.1	11.2	14	16.05	17.65	23.4	21.85	22.7	17.55	21.2	17.05	21.05	14.7	18.15	17.9	21.9	17.2
		10	19.2	21.5	21.5	23.1	16.3	13.15	16.15	18.35	20.4	24.85	25.05	25.75	20.15	23.9	19.4	23.6	16.55	20.65	20.6	24.7	19.8
		11	21.9	23.95	24.6	26.05	18.55	15.4	18.3	20.7	22.85	28.15	28.4	29.15	23.4	26.35	22.15	26.15	19.8	23.5	23.3	27.2	22.3
		12	24.8	26.35	27.45	28.3	21.15	16.95	20.6	23.1	25.65	31.05	31.75	32.05	26.3	28.7	24.55	28.4	22.2	25.8	25.7	29.9	24.5
		13	27.55	28.8	30.5	30.9	23.5	18.85	22.8	25.45	28.35	34.15	35.05	35.2	29.25	31.2	27.05	30.85	24.7	28.35	28.3	32.6	27

## Sheet: Suppl. Fig_2c
	Suppl. Figure 2c
	Insulin	Time (min)	Control						GLP-1						GLP-1/Tesa						GLP-1 + Tesa
		1	0.037026	0	0.027345	0.15052	0.029591	0.099729	0	0	0.055994	0.054453	0.055785	0.183521	0	0.041359	0	0.126961	0.137095	0.132858	0.025044	0	0.040158	0.085829	0.119236
		2	0.00803	0	0.091238	0.145321	0.088702	0.067268	0.018291	0	0.043467	0.022909	0.102521	0.139618	0	0.011089	0	0.135352	0.117802	0.052641	0	0	0.083208	0.078619	0.169011
		3	0	0	0.097395	0.215218	0.050772	0.085702	0.033625	0	0.002234	0.035071	0.134349	0.116494	0.031356	0.108448	0.002234	0.122752	0.127469	0.083042	0	0.005063	0.081148	0.09871	0.145003
		4	0	0	0.115183	0.11316	0.035722	0.078641	0.05458	0	0	0.054453	0.117802	0.109612	0.000569	0	0.003603	0.095857	0.108091	0.085874	0	0	0.105917	0.091568	0.117866
		5	0.005743	0	0.117018	0.116266	0.05818	0.120569	0.047223	0	0.014642	0.05343	0.127469	0.128786	0.022271	0.017	0	0.129762	0.116418	0.055599	0.001399	0.032464	0.165094	0.09871	0.155717
		6	0.043825	0	0.09247	0.10902	0.087266	0.132975	0.094124	0.002927	0.06191	0.074974	0.152148	0.197922	0.03986	0.042625	0.045865	0.169977	0.121951	0.10823	0.022958	0.071436	0.133894	0.138142	0.146346
		7	0.440506	0.209935	0.214419	0.179689	0.138142	0.186067	0.347839	0.185518	0.244541	0.061624	0.318892	0.225146	0.10315	0.247337	0.199517	0.227169	0.135722	0.182206	0.398716	0.289044	0.201621	0.299386	0.257159
		8	7.78366	5.74572	6.03914	2.36392	2.28603	2.4294	11.9265	8.25606	5.00721	0.069834	2.23565	1.64688	3.93498	6.70637	4.18929	2.81407	3.76253	1.51434	11.8652	8.79291	5.30672	4.41091	2.93203
		9	2.74884	1.90463	3.87144	1.30606	1.34891	1.66844	5.34222	3.44462	2.75767	0	1.37218	0.961707	1.96858	3.21725	1.35456	1.4169	2.12233	0.679025	3.36822	5.05847	2.48802	1.89854	1.51214
		10	0.488797	0.337685	0.708176	0.285526	0.32188	0.473189	1.04897	0.578364	0.358045	0.96066	0.441023	0.38073	0.329301	0.586558	0.296324	0.288764	0.505245	0.267322	0.709548	0.90914	0.637989	0.410943	0.389313
		11	0.20508	0.20031	0.335311	0.196395	0.224469	0.288661	0.410743	0.268028	0.17936	0.495043	0.347666	0.312633	0.209017	0.274766	0.167555	0.270115	0.320203	0.210927	0.270571	0.414385	0.305526	0.47308	0.277449
		12	0.149362	0.125881	0.270597	0.186995	0.187795	0.260912	0.318627	0.184874	0.187211	0.234071	0.278108	0.267322	0.101458	0.237775	0.129042	0.190527	0.303139	0.179575	0.199667	0.310423	0.254	0.286105	0.223857
		13	0.146546	0.091071	0.231195	0.185951	0.213646	0.239663	0.241633	0.125881	0.164175	0.154682	0.297879	0.263515	0.112737	0.228801	0.111886	0.220414	0.204911	0.236717	0.199025	0.261062	0.252951	0.258084	0.237999
		14	0.165128	0.098331	0.243155	0.204757	0.175472	0.243655	0.295028	0.075153	0.165302	0.13078	0.279428	0.263515	0.111609	0.269406	0.134167	0.182325	0.272823	0.167687	0.166806	0.298551	0.222546	0.270115	0.213519
		15	0.193266	0.148669	0.307456	0.185951	0.209578	0.389301	0.286037	0.245742	0.239558	0.13078	0.29393	0.27492	0.149362	0.280718	0.139283	0.258084	0.291296	0.219986	0.241915	0.357192	0.280267	0.256745	0.226435
		16	0.254001	0.239362	0.345369	0.154682	0.229868	0.263561	0.356826	0.216985	0.226248	0.152601	0.291296	0.317628	0.16175	0.303301	0.246201	0.189161	0.369815	0.158384	0.326954	0.424386	0.244556	0.248702	0.262245
		17	0.13021	0.079143	0.25271	0.141164	0.237951	0.171189	0.228139	0.181652	0.131891	0.042196	0.247643	0.234151	0.111609	0.295581	0.153449	0.176844	0.439734	0.117866	0.160985	0.209618	0.15052	0.299386	0.104075
		18	0.179762	0.184874	0.289044	0.164052	0.122752	0.191461	0.321998	0.225945	0.214572	0.088361	0.244984	0.234151	0.126829	0.264043	0.18609	0.16447	0.231669	0.161047	0.328217	0.339453	0.225688	0.233912	0.199226
		19	0.237135	0.235531	0.38906	0.170304	0.149264	0.175253	0.459598	0.306722	0.302904	0.135971	0.248971	0.269857	0.204518	0.360146	0.255045	0.189161	0.268856	0.163706	0.36541	0.467258	0.248753	0.311307	0.212223
		20	0.29559	0.325691	0.354237	0.17656	0.179586	0.242324	0.502273	0.345254	0.362396	0.158845	0.29393	0.2825	0.213517	0.469605	0.318232	0.205506	0.279428	0.170335	0.382388	0.569055	0.264501	0.247359	0.225146
		21	0.36469	0.336423	0.423209	0.246655	0.169977	0.220987	0.594361	0.367297	0.335164	0.201621	0.35158	0.29509	0.23826	0.531671	0.301259	0.183693	0.32937	0.167687	0.503126	0.504761	0.288682	0.349532	0.33878
		22	0.383224	0.438818	0.461979	0.25505	0.378354	0.240994	0.592677	0.393694	0.38737	0.093519	0.286025	0.267322	0.255125	0.472537	0.428479	0.262098	0.352884	0.199226	0.660747	0.661685	0.320279	0.407041	0.269857
		23	0.423659	0.419408	0.475468	0.231975	0.174099	0.262236	0.772965	0.824123	0.505386	0.12041	0.382811	0.323863	0.294466	0.593556	0.422	0.27145	0.335911	0.195311	0.620522	0.585392	0.358275	0.487247	0.365975
		24	0.407935	0.443823	0.723271	0.25715	0.201428	0.289979	1.13899	0.860383	0.675824	0.102815	0.402263	0.401545	0.290533	0.6023	0.33189	0.313953	0.311021	0.227722	0.585189	0.828178	0.596302	0.581945	0.452566
		25	0.538771	0.538607	0.713402	0.327661	0.227169	0.422958	1.05459	0.569053	0.636053	0.125593	0.62872	0.667351	1.51255	2.33942	1.9313	0.48596	0.430705	0.241843	2.98749	2.19711	0.598438	0.666893	0.483891
		26	0.409058	0.490036	0.713402	0.244556	0.210935	0.339832	0.824655	0.84195	0.675824	0.163011	0.571603	0.531739	1.05122	1.72794	1.32613	0.476946	0.546129	0.485092	1.7023	1.63272	0.587759	0.541118	0.469457
		27	0.390525	0.553525	0.552707	0.375187	0.237951	0.303139	1.18458	1.15184	0.889142	0.293944	0.651494	0.725559	1.10185	1.63731	1.38194	0.525761	0.842432	0.712788	1.73269	1.57993	0.558947	0.678254	0.607534
		28	0.375361	0.452576	0.464912	0.352993	0.205506	0.291296	1.81244	1.60687	1.19926	0.248753	0.617317	0.681358	1.12436	1.87075	1.37936	0.713529	0.618585	0.45619	1.5199	1.53689	0.688312	0.747449	0.599285
		29	0.420851	0.453201	0.42615	0.28237	0.228519	0.346361	1.92613	1.54788	1.34009	0.292892	0.793655	0.648636	1.4009	2.0124	1.71807	0.583218	0.59956	0.475476	2.01032	1.80996	0.603779	0.751212	0.641606
		30	0.443875	0.431934	0.463739	0.302367	0.246017	0.369815	1.6322	1.46879	1.07871	0.311847	0.798664	0.681358	1.30622	1.93097	1.92106	0.47308	0.62872	0.612243	1.82019	1.89942	0.702247	0.820023	0.634569
		31	0.447806	0.431934	0.466672	0.316063	0.231216	0.350276	1.85994	1.53206	1.41756	0.2561	0.85367	0.760296	1.61131	2.42668	1.87651	0.688343	0.849925	0.522201	2.41431	2.28949	0.760203	0.719817	0.766073
		32	0.509011	0.456326	0.518805	0.316063	0.266109	0.354188	2.17367	1.65368	1.6472	0.317117	1.05491	0.716272	1.54641	2.42495	1.9748	0.635275	0.909761	0.659168	2.545	2.35721	0.91097	0.923263	0.845442
		33	0.21183	0.166806	0.246739	0.194305	0.15757	0.32937	1.24201	1.26473	0.8839	0.24141	0.665393	0.719756	1.15869	1.21576	1.45263	0.512942	0.546129	0.506668	1.15673	1.13923	0.549351	0.909619	0.497089
		34	0.253439	0.198382	0.259273	0.226736	0.182325	0.272823	1.38342	1.30801	1.00001	0.237216	0.925935	0.652148	1.27468	1.67	1.61482	0.521917	0.919716	0.475476	1.81047	1.68205	0.672241	0.716045	0.674358
		35	0.262433	0.279464	0.343595	0.247704	0.213646	0.305768	1.5165	1.42983	1.23918	0.300261	0.887344	0.763762	1.33495	1.92121	1.48202	0.645403	0.834937	0.585122	1.77887	1.83634	0.923925	0.858663	0.659168
		36	0.300085	0.3219	0.30152	0.281319	0.202787	0.381513	2.02633	1.71081	1.26974	0.344545	0.960731	0.81446	1.50353	1.84494	1.61739	0.579398	0.871138	0.492293	2.23871	2.18334	0.857043	0.874837	0.710463
		37	0.292219	0.352186	0.345369	0.2582	0.27945	0.359401	1.9833	1.71507	1.34474	0.300261	1.00167	0.762607	1.72031	2.15809	1.90263	0.692124	0.907271	0.676692	2.25451	2.32564	0.931485	0.910859	0.752203
		38	0.351771	0.374217	0.290233	0.308686	0.24333	0.337218	2.13172	1.75578	1.65491	0.351936	0.957005	0.802961	1.62994	2.17072	1.88727	0.636541	0.919716	0.632222	2.64839	2.63174	0.91097	0.998729	0.823649
		39	0.347839	0.382388	0.297363	0.292892	0.337699	0.421666	2.22925	1.93682	1.70421	0.381534	1.0512	0.833978	1.65479	2.6168	2.1532	0.631475	1.01034	0.583941	3.02345	2.70992	1.01367	1.13774	0.866047
		40	0.388279	0.399971	0.302708	0.337156	0.278117	0.547404	2.5314	1.97934	1.59116	0.399526	1.05985	0.769537	1.89332	2.68577	2.16239	0.806288	1.03263	0.606356	2.8687	2.81229	3.67063	1.0997	0.751046
		41	0.480374	0.464448	0.512954	0.386824	0.734897	0.391895	2.87482	2.19558	1.82681	0.422835	1.29133	1.07127	1.94764	3.06158	2.42462	1.05543	1.17705	0.653319	3.23204	2.67888	1.17317	1.32458	1.1061
		42	0.389402	0.384902	0.385523	0.356162	0.303363	0.426832	2.52799	1.98238	1.58653	0.380476	1.24837	0.812161	1.84637	2.75477	1.99782	0.846209	0.876126	0.699997	2.68185	3.18841	1.10256	1.01107	0.901442
		43	0.393895	0.355966	0.461392	0.341378	0.311307	0	2.6822	2.13666	1.62407	0.434499	1.37218	0.974177	1.86729	2.79676	2.02288	0.898447	1.20043	0.711626	2.94788	2.9176	1.24827	1.0012	0.900302
		44	0.362443	0.37233	0.3979	0.336101	0.27945	0.446177	2.40409	1.94047	1.71705	0.35088	1.24223	0.8946	1.96066	2.57026	1.93233	0.738664	1.22503	0.663845	3.08502	3.22417	1.00068	1.07512	0.974177
		45	0.33211	0.328217	0.386113	0.263451	0.335065	0.486024	2.3808	1.99149	1.62458	0.473781	1.17828	0.970777	1.86956	2.80136	1.93693	0.80379	1.13516	0.64395	2.8066	2.90321	1.13513	1.21974	1.02845
		46	0.405127	0.330743	0.218616	0.310794	0.294078	0.483459	2.66284	1.85543	1.70781	0.386824	1.14626	1.07802	1.9284	2.84681	2.14809	0.810035	1.21396	0.653319	2.8206	2.87213	1.20472	1.01724	0.919667
		47	0.448929	0.375474	0.349509	0.292892	0.309984	0.469335	2.5479	2.14213	1.65439	0.418595	1.07716	0.959438	1.92444	3.02816	2.06736	0.9307	1.14872	0.718595	3.096	3.35577	1.36174	1.42296	0.985504
		48	0.494973	0.349666	0.453762	0.343489	0.329795	0.460337	2.6008	1.91313	1.7037	0.411177	1.49679	0.909419	2.29734	3.26918	2.26449	0.791289	1.28397	0.730198	2.95885	3.24263	1.1069	1.23684	1.00473
		49	0.260184	0.286445	0.210819	0.288682	0.276785	0.305768	1.97934	1.82201	1.49387	0.377303	1.02892	0.858039	1.70337	1.99176	1.86524	0.836239	0.935883	0.592207	1.96112	2.29236	0.80213	0.959181	0.766073
		50	0.314694	0.30419	0.206616	0.297102	0.225819	0.355492	2.1731	1.81776	1.5052	0.285526	1.20412	0.84315	1.79661	2.45424	1.89649	0.790039	1.07468	0.581577	2.30797	2.6283	1.00176	1.11566	0.940137
		51	0.291657	0.399343	0.288449	0.304473	0.266109	0.316269	2.46489	1.73512	1.63589	0.38894	1.2324	0.994557	2.00878	3.17456	2.24102	0.853683	1.18444	0.713949	2.93205	3.18149	1.10473	1.08127	0.900302
		52	0.344468	0.357226	0.249128	0.319225	0.27145	0.307081	2.60137	2.0255	1.77862	0.444047	1.43087	0.913975	2.11245	3.12959	2.36855	0.950518	1.06109	0.693013	3.18627	3.59798	1.22867	1.49441	1.03071
		53	0.375361	0.37233	0.342412	0.356162	0.308661	0.326752	2.71523	2.21016	1.89905	0.450415	1.27047	0.926494	2.32288	3.09731	2.61006	0.869862	1.15858	0.848879	3.58347	4.03051	1.32133	1.32337	1.13413
		54	0.3484	0.420035	0.344186	0.358275	0.295406	0.371116	2.66854	2.41553	1.99833	0.474843	1.40765	0.988899	2.22017	3.79548	2.87519	0.817527	1.40398	0.805262	3.82118	3.58178	1.15469	1.30876	1.00134
		55	0.414112	0.44695	0.345369	0.382592	0.303363	0.395784	2.98096	2.39	2.10723	0.461033	1.4211	0.982107	2.54448	3.59451	2.85128	0.929461	1.21519	0.850025	3.52534	4.15026	1.52815	1.32458	1.28024
		56	0.371991	0.388671	0.320503	0.392115	0.331113	0.456477	3.19925	2.34139	2.06276	0.544021	1.53702	1.096	2.48705	3.6686	2.92198	1.14755	1.2631	1.05326	3.93776	4.598	1.49196	1.31972	0.993426
	outlier	57	0.491604	0.517451	0.542192	1.47662	0.401835	0.498842	3.49135	3.15455	2.23642	0.571748	1.74979	1.30466	2.71694	4.52089	3.15638	1.34526	1.35627	0.893459	4.53564	4.69739	1.81649	1.73427	1.59
		58	0.384909	0.465697	0.36369	0.422835	0.417441	0.430705	3.26734	2.3499	2.07963	0.452538	1.93512	1.00473	2.68049	3.85752	2.81771	1.08618	1.65629	1.18447	4.01454	4.08048	1.51828	1.28806	1.11956
		59	0.373115	0.394322	0.331166	0.50781	0.371816	0.47062	3.17352	2.40216	1.95792	0.59737	1.59913	1.26913	2.67936	3.81982	2.97131	1.1904	1.85888	0.709301	3.67286	4.65879	1.52815	1.64888	1.69274
		60	0.346153	0.468195	0.307456	0.463157	0.353471	0.380214	3.09577	2.37299	2.11489	0.578151	1.68909	1.096	2.97582	3.7636	2.79888	1.49078	1.49557	1.14869	4.16148	4.3319	1.42406	1.26124	1.15317
		61	0.357949	0.37736	0.323466	0.426015	0.370508	0.466765	2.81609	2.60825	2.10058	0.669028	1.84798	1.20679	2.55415	4.11013	2.99725	1.71985	1.12653	0.884329	4.25134	4.51797	1.77896	1.26246	1.10161
		62	0.402319	0.411888	0.350691	0.533365	0.408342	0.474474	3.21641	2.13666	1.89341	0.667957	1.71459	1.1934	2.4575	3.96372	2.68591	0.884782	1.29869	1.03748	3.88743	4.28471	1.56107	1.26002	1.06339
		63	0.366375	0.357855	0.325836	0.508875	0.404438	0.46548	3.15636	2.34929	2.30377	0.513132	2.18262	1.19786	2.97582	3.22071	2.92554	1.17327	1.39298	0.919667	4.80779	4.79924	1.64018	1.42417	1.01829
		64	0.357388	0.420035	0.464912	0.451477	0.37574	0.469335	3.42714	2.54014	2.38435	0.600574	1.89156	1.34676	2.82635	4.5098	3.34342	1.15122	1.84676	1.06677	4.16455	4.25792	1.64018	1.50045	1.30799
		65	0.290533	0.363522	0.437318	0.300261	0.353471	0.378915	2.6879	2.17068	2.04027	0.533365	1.56139	1.22685	2.72435	3.10711	1.95843	1.01601	1.36117	0.81331	2.62528	3.28707	1.07001	1.48836	0.916252
		66	0.39221	0.581467	0.611042	0.349824	0.37574	0.428123	2.25307	2.23385	2.38741	0.499298	1.39787	1.21794	2.52174	3.10423	1.66775	1.0579	1.46995	0.724398	3.39144	3.61245	1.43173	1.25148	1.05776
		67	0.528664	0.782899	0.681452	0.308686	0.409643	0.521873	2.89992	2.63866	2.53417	0.522714	1.59061	1.20009	2.7346	3.40429	2.08167	1.06528	1.49923	0.809862	3.72861	4.45669	1.4	1.58017	1.03748
		68	0.735327	0.977543	0.899316	0.402703	0.417441	0.598291	2.99866	2.24053	3.05369	0.642268	1.56869	1.31464	2.8754	4.16654	1.90724	1.05174	1.37952	0.81446	3.80769	4.63774	1.43501	1.27587	1.11508
		69	0.899961	1.06751	0.844382	0.500362	0.451134	0.528262	3.11406	2.5602	3.02776	0.586691	1.50899	1.17441	3.07177	4.53958	2.12255	1.05913	1.46629	0.747574	4.53009	4.93345	1.59621	1.27222	1.19786
		70	0.929191	1.1323	1.08049	0.463157	0.523198	0.492436	2.86627	2.42586	3.46082	0.567481	1.66844	1.2391	3.03407	4.7243	2.18129	1.05666	1.46384	0.820204	4.81832	6.01121	1.39562	1.22463	1.08701
		71	0.801618	0.836418	0.761558	0.696887	0.394018	0.514202	3.29138	2.90281	3.32919	0.685097	1.53946	1.14085	3.29997	5.10782	2.22417	1.17939	1.3783	0.789144	4.7304	5.0896	1.49196	1.38413	1.19117
		72	0.898837	1.03448	0.965156	0.401644	0.449841	0.543578	3.32917	2.6636	3.39933	0.641198	1.84071	1.30355	3.46784	5.49421	2.31602	1.17939	1.74008	1.04312	5.65058	5.31847	1.73155	1.48957	1.36336
		73	1.02309	1.21838	0.910295	0.566414	0.592124	0.70323	4.03291	3.53696	2.61667	0.702247	2.10906	1.54507	3.42026	5.80177	4.08808	1.43629	1.67694	1.12293	5.94011	6.2951	1.85072	2.13494	1.40755
		74	0.794314	0.863455	0.930514	0.542955	0.523198	0.749762	3.20669	2.23324	1.96303	1.08954	1.93874	0.929907	2.90848	5.42104	3.35257	1.26612	1.45041	0.666182	4.21194	4.5495	1.72164	1.42175	1.34234
		75	0.242757	0.208012	0.231195	0.363558	0.377047	0.509085	1.59212	0.326322	0.431717	0.330825	0.704489	0.396656	0.324807	0.719207	0.538038	0.560278	0.641377	0.356108	0.55104	0.736038	0.692599	0.560278	0.720917
		76	0.191016	0.135664	0.216818	0.355105	0.296733	0.373716	0.266367	0.144122	0.279845	0.140125	0.56142	0.34126	0.148236	0.377856	0.151187	0.397927	0.507805	0.278712	0.326954	0.346552	0.459971	0.410943	0.384411
		77	0.171882	0.093053	0.190382	0.363558	0.308661	0.389301	0.209017	0.13045	0.279295	0.194305	0.475758	0.347454	0.1319	0.337678	0.10959	0.395321	0.530816	0.248235	0.255938	0.298551	0.462095	0.357407	0.326353
		78	0.153867	0.087102	0.186769	0.319225	0.337699	0.395784	0.166253	0.118689	0.267182	0.129743	0.497561	0.330086	0.105406	0.325244	0.087071	0.382274	0.460337	0.226435	0.229781	0.219216	0.386824	0.308661	0.328842
		79	0.176385	0.119998	0.1602	0.399526	0.32188	0.41003	0.179762	0.136315	0.293032	0.56108	0.542303	0.369669	0.11612	0.366052	0.088232	0.639074	0.556325	0.285022	0.233615	0.231195	0.423895	0.357407	0.384411
		80	0.15443	0.239362	0.175312	0.4536	0.341646	0.417789	0.174697	0.142172	0.300711	0.152601	0.614782	0.312633	0.114428	0.394954	0.099227	0.40574	0.491154	0.29006	0.229781	0.231195	0.414356	0.336382	0.361045
		81	0.176948	0.131754	0.15475	0.272908	0.311307	0.404853	0.210142	0.128493	0.273242	0.138048	0.45905	0.407648	0.254563	0.225807	0.159099	0.315275	0.453903	0.221277	0.135013	0.183756	0.51739	0.396624	0.264784
		82	7.48068	5.79208	2.82955	3.12426	2.62385	4.67369	9.88172	6.26977	5.65906	1.47553	2.78238	3.14688	8.31904	6.69259	2.69762	2.76449	5.4248	2.46346	8.46689	7.23927	7.53029	4.51627	4.11427
		83	5.41226	3.57062	4.59274	2.02673	2.13137	2.82794	8.63293	5.44752	3.47861	2.20672	3.51982	2.05613	3.30054	5.96132	3.52536	2.36678	4.10801	1.54068	3.2235	8.23828	4.61955	8.61289	2.44204
		84	2.76366	2.47813	2.54326	1.58852	1.54638	1.80436	4.71687	2.98566	2.53927	1.25263	2.50753	1.70255	2.71466	3.66976	2.1629	1.34769	2.79917	1.11508	3.32485	4.64709	2.91397	2.68061	1.64688
		85	2.67594	2.1974	2.62082	1.72053	1.47868	2.13681	4.6131	2.99541	2.38384	1.35846	2.52675	1.72436	3.35838	3.33902	1.91799	1.70543	2.54357	1.30466	3.60489	4.99036	3.66834	2.99214	2.01726
		86	2.57577	2.27577	2.41118	1.80434	1.57173	2.24528	4.86488	2.81512	2.49087	1.46019	2.63002	1.6283	2.58487	3.71667	1.69754	1.6573	3.15733	1.23131	3.10514	4.94107	3.96992	2.64514	1.8798
		87	2.50184	2.24053	2.34057	2.01564	1.60068	2.26937	4.87243	2.76704	2.26602	1.57644	2.30308	1.88196	2.75967	3.02298	1.70421	1.60188	2.73921	1.22797	2.97591	4.56878	3.59633	3.22639	1.82987
		88	2.29109	1.76733	2.35434	2.0101	1.61996	2.24528	4.57776	2.71835	2.16035	1.59072	2.24408	1.55275	2.28088	3.08867	1.54125	1.34891	4.10442	1.17777	2.97104	3.95036	3.47196	2.92377	1.84833
		89	2.64235	2.00242	2.40486	2.09443	1.92247	2.54116	4.82713	2.78834	2.2599	1.79331	2.67562	1.91014	1.61978	3.44589	1.51396	1.57535	3.07353	1.37994	2.64961	4.4106	3.59862	3.66919	2.14563
		90	2.20145	1.73938	1.96595	1.79772	1.44841	2.09217	3.84058	2.34929	1.73142	1.22867	2.67322	1.39541	1.2026	2.80366	1.27595	1.27222	2.66362	1.01378	2.25268	3.42335	3.13445	2.32167	1.50994
		91	1.88766	1.58498	1.87304	1.80103	0.09871	2.12113	3.50167	2.19376	1.57213	1.17861	2.69362	1.75267	1.29608	2.70302	1.21793	1.2588	1.91213	0.941273	2.19315	3.23859	3.10387	2.52445	1.48686
		92	1.80905	1.36772	1.76522	1.58523	1.27831	1.86493	3.26162	1.97995	1.38091	1.12753	2.26696	1.71564	1.28369	2.72774	1.22985	1.16715	2.07165	0.891177	2.01032	3.25763	2.55858	2.15519	1.50115
		93	1.787	1.30375	1.75719	1.77786	1.48473	1.53337	3.06091	2.13301	1.63589	0.94661	1.95809	1.67637	1.17557	2.54498	1.307	1.43144	2.18865	0.978709	1.86514	2.8986	2.71124	3.39331	1.48136
		94	1.79605	1.24522	1.64993	1.46895	1.31363	1.78739	2.80868	1.95201	1.54897	0.791374	2.09337	1.64142	1.33665	2.57658	1.17435	1.3404	2.03422	0.965109	1.88823	2.80538	2.56755	2.12898	1.37331
		95	1.81301	1.30009	1.70958	1.49744	1.41568	1.94358	3.06548	2.02611	1.63795	0.763426	2.32234	1.67746	1.21555	2.676	1.18214	1.32215	2.10182	1.00134	1.92346	2.7013	2.61802	2.19566	1.46816
		96	1.72483	1.22509	1.64304	1.39562	1.51375	2.48109	2.90962	1.95869	1.68984	0.707608	2.2501	1.50445	1.13336	2.33311	1.16241	1.3562	2.18504	1.10722	1.92771	2.59554	2.37732	2.52326	1.79836

## Sheet: Suppl. Fig_2d
	Suppl. Figure 2d		Cntrl.	GLP-1	GLP-1/Tesa	GLP-1 + Tesa
	iAUC		0.97468	7.5466	6.79123	10.0335
			1.29862	6.43289	9.5318	10.2413
			0.72671	5.64168	7.06715	3.12973
			1.16419	1.85542	4.5278	5.97122
			0.891732	6.65836	5.90349	4.93557
			0.944079	4.69006	3.52883

## Sheet: Suppl. Fig_2e
	Suppl. Figure 2e
	Insulin	Time (min)	Cntrl.									GLP-1						GLP-1 + Tesa
		1	0.031774	0.011039	0.02004	0	0	0	0.05934	0.026292	0.044935	0	0.125916	0.019419	0.096483	0.031452	0.078314
		2	0.044818	0.043203	0.040877	0	0	0	0.061229	0.024789	0	0	0.07492	0.027056	0.106136	0.000467	0.097727
		3	0.045245	0	0.013354	0	0	0	0.026911	0.031452	0.030128	0	0.103315	0.003061	0.171348	0.043476	0.069479
		4	0	0	0.02004	0	0	0	0.053601	0.020963	0.02398	0	0.105118	0	0.144281	0.073791	0.032977
		5	0	0.005139	0.059057	0	0	0.004435	0.056804	0.036479	0.030796	0	0.088819	0	0.145868	0.05631	0.044679
		6	0	0	0.019099	0	0	0	0.055527	0.056971	0.037344	0	0.09427	0	0.158448	0.068688	0.092963
		7	0.024592	0	0.112347	0	0	0.032433	0.084873	0.055647	0.060067	0	0.113391	0	0.128211	0.067403	0.034486
		8	0.051185	0	0.030169	0.093528	0	0	0.055527	0.046906	0.0665	0	0.120199	0	0.153231	0.112935	0.098318
		9	0.021382	0.035178	0.109523	0	0.519525	0	0.094184	0.091243	0.08407	0.021382	0.118052	0.007603	0.190104	0.123529	0.121393
		10	0.017178	0.01472	0.169284	0	0	0	0.113957	0.062222	0.064757	0.029103	0.104397	0.059991	0.296958	0.182898	0.163825
		11	0	0.018745	0.158752	0	0	0	0.10726	0.107579	0.076792	0.028656	0.155703	0.076968	0.311179	0.178494	0.207396
		12	0	0.006428	0.171617	0	0	0	0.081923	0.080718	0.075095	0.01623	0.123059	0.006853	0.279347	0.205219	0.178953
		13	0.025501	0.006854	0.137107	0	0	0.175519	0.103881	0.110559	0.092329	0.020456	0.105839	0.010214	0.240109	0.176839	0.200875
		14	0.005251	0.030155	0.177438	0	0	0.131432	0.09476	0.253493	0.121589	0	0.13837	0.044678	0.286787	0.18838	0.17273
		15	0	0.034408	0.077995	0	0	0.092181	0.149558	0.190019	0.128826	0.033982	0.117694	0	0.306605	0.202518	0.187177
		16	0.024136	0.009796	0.059057	0	0	0	0.170836	0.216503	0.175283	0.001281	0.108719	0	0.28493	0.363017	0.337929
		17	0	0	0.034219	0	0	0	0.056804	0.520505	0.115324	0.037048	0.086633	0	0.243463	0.138011	0.17481
		18	0.011882	0.001574	0.008388	0	0	0	0.090134	0.096128	0.085733	0	0.056015	0	0.200589	0.165178	0.21635
		19	0	0	0.017204	0	0	0	0.14481	0.154515	0.100994	0	0.035178	0.005723	0.222712	0.205219	0.200875
		20	0	0	0.021911	0	0	0	0.130915	0.172965	0.104209	0	0.046236	0	0.212443	0.200353	0.276507
		21	0	0	0.041317	0	0	0	0.188094	0.181799	0.123664	0	0.066064	0	0.234338	0.210604	0.279318
		22	0	0.010211	0.03645	0	0	0	0.161044	0.194925	0.129853	0	0.056389	0	0.280279	0.23564	0.259983
		23	0	0	0.027898	0	0	0	0.164149	0.181799	0.117942	0	0.056015	0	0.240589	0.269086	0.304803
		24	0	0.007701	0.017204	0	0	0	0.157408	0.237751	0.192179	0.005784	0.067544	0	0.293729	0.103384	0.292353
		25	0	0	0.046569	0	0	0	0.229991	0.249311	0.167953	0.019526	0.13766	0.023427	0.354483	0.301392	0.3787
		26	0.065744	0.001104	0.05478	0	0	0	0.21146	0.233526	0.164514	0.02368	0.0451	0.026694	0.336567	0.287103	0.323499
		27	0.043104	0.023112	0.08998	0	0	0.024595	0.18608	0.240386	0.195049	0.057887	0.047371	0	0.277014	0.321124	0.385692
		28	0.07957	0.001574	0.064577	0	0	0	0.22757	0.243541	0.177228	0	0.047748	0	0.26388	0.284027	0.365514
		29	0.02092	0.012273	0.054351	0	0	0	0.224172	0.272188	0.168934	0.003614	0.0705	0.004207	0.32392	0.290174	0.379138
		30	0.062861	0.010211	0.028808	0	0	0	0.247286	0.256624	0.163529	0	0.066064	0	0.289104	0.342667	0.382636
		31	0.014315	0.02508	0.082972	0	0	0	0.29926	0.319613	0.197911	0	0.069392	0.001119	0.335667	0.327659	0.429227
		32	0.003614	0.0135	0.087924	0	0.088358	0	0.335667	0.428872	0.27283	0.006312	0.074184	0	0.374881	0.366473	0.4664
		33	0.038789	0.017945	0.160707	0	0	0.027445	0.210969	0.29273	0.237278	0.029103	0.039012	0	0.213916	0.261827	0.305721
		34	0.006836	0	0.041757	0	0	0	0.252999	0.278889	0.246478	0	0.015125	0	0.236264	0.295281	0.394393
		35	0.021382	0	0.081316	0	0	0	0.266705	0.273736	0.233581	0	0.023112	0	0.319835	0.331671	0.388742
		36	0	0.004705	0.041317	0	0	0	0.29419	0.336676	0.236355	0	0.019144	0	0.324373	0.305455	0.390483
		37	0.012373	0.039012	0.053061	0	0	0	0.277014	0.360544	0.288966	0	0.047748	0	0.35938	0.353608	0.412964
		38	0.019526	0	0.050473	0	0	0	0.342409	0.366473	0.284052	0	0.031318	0	0.35582	0.317596	0.414253
		39	0	0.015934	0.047439	0	0	0.069441	0.373557	0.387113	0.287627	0.006312	0.073448	0	0.377526	0.389559	0.433485
		40	0.015275	0.028599	0.044388	0	0	0	0.377526	0.429836	0.324724	0.003051	0.081155	0	0.471559	0.390048	0.450428
		41	0.034861	0	0.045698	0	0	0	0.448612	0.533592	0.367542	0.096713	0.062725	0.010957	0.477476	0.439455	0.535299
		42	0.00889	0	0.059909	0	0	0	0.425449	0.503136	0.34819	0.023222	0.055641	0.024154	0.485484	0.433688	0.584071
		43	0.000638	0.007278	0.057777	0	0	0	0.401619	0.508779	0.385874	0.050763	0.067914	0.008725	0.512289	0.407588	0.560802
		44	0.011882	0.00062	0.055638	0	0	0.018068	0.444339	0.54198	0.363686	0.036612	0.071606	0.011698	0.607918	0.455736	0.590455
		45	0.02092	0.040539	0.033771	0	0	0	0.517287	0.589167	0.406168	0.083989	0.067914	0.04825	0.875365	0.509249	0.840286
		46	0.043533	0.016337	0.046134	0	0.019038	0.068503	0.516038	0.658946	0.427546	0.254216	0.128056	0.371868	1.34143	0.63217	1.45396
		47	0.198688	0.117335	0.103857	0	0.158367	0.131432	0.724633	0.806963	0.503301	0.613671	0.290718	0.430803	1.82354	1.04106	1.97186
		48	0.312133	0.132685	0.146979	0.06757	0.220822	0.145331	0.918243	0.859506	0.566096	0.812394	0.502819	0.397093	2.09197	1.52207	2.47018
		49	0.118202	0.189019	0.28854	0.059907	0.190264	0.298374	0.705743	1.00442	0.616015	0.934102	0.520798	0.472637	1.34465	1.43416	2.07049
		50	0.139301	0.211975	0.274734	0.104418	0.295344	0.3159	0.786645	0.925873	0.604978	1.11389	0.599777	0.587049	1.40393	1.65085	2.05543
		51	0.232594	0.212669	0.287422	0.140738	0.336192	0.384657	0.973942	1.07456	0.715976	1.03562	0.791593	0.686363	1.98443	1.92031	2.36663
		52	0.216981	0.152881	0.326708	0.215342	0.325372	0.404394	0.948789	1.21562	0.715592	1.0115	0.645076	0.496764	2.01599	2.28935	2.81729
		53	0.269604	0.289353	0.380599	0.156977	0.351031	0.322164	1.05031	1.41372	0.768012	1.2187	0.869664	0.729722	2.20314	1.8922	2.34454
		54	0.309667	0.210588	0.415478	0.17066	0.444846	0.403395	1.02024	1.29406	0.819533	1.4976	0.879822	0.794405	2.62046	1.94561	3.46266
		55	0.306495	0.263349	0.418013	0.244385	0.325372	0.413699	1.18654	1.35919	0.838731	1.75079	0.997307	0.917997	2.95091	2.10422	3.86792
		56	0.386035	0.324415	0.543121	0.199014	0.338677	0.355885	1.1869	1.56822	0.891861	1.79246	1.2406	1.12262	3.10822	2.39848	3.8924
		57	0.400864	0.385278	0.59025	0.279744	0.428147	0.417675	1.51277	1.8291	0.980675	2.07831	1.37474	1.2875	3.57153	2.71781	4.34831
		58	0.341933	0.328488	0.54987	0.195628	0.294058	0.333935	1.35324	1.57792	0.936043	1.93287	1.31077	1.21045	3.38811	2.82477	4.7987
		59	0.43517	0.476138	0.467403	0.231396	0.380652	0.426266	1.3804	1.64321	0.957472	2.05717	1.06267	1.14398	3.78537	2.66787	4.72838
		60	0.321626	0.292083	0.45806	0.273464	0.292771	0.395719	1.25437	1.57024	0.9939	2.35966	1.34961	1.04705	3.5779	2.92382	4.45365
		61	0.383961	0.402441	0.51678	0.181517	0.34033	0.330827	1.34035	1.76258	1.03635	2.48777	1.47465	1.26713	3.87713	3.00436	5.16652
		62	0.364217	0.312862	0.514997	0.204489	0.367336	0.340479	1.44588	1.58882	1.11554	2.46435	1.37376	1.31942	3.83712	3.28736	5.42525
		63	0.385344	0.416215	0.579642	0.252825	0.368956	0.506111	1.63189	1.93692	1.05058	2.6719	1.83587	1.57491	4.85829	3.14376	6.37547
		64	0.340187	0.356258	0.473864	0.275822	0.395048	0.439094	1.67417	2.03038	1.21441	2.49632	1.75262	1.57491	4.01476	3.41172	6.57031
		65	0.379466	0.348818	0.39952	0.291048	0.520642	0.420322	1.20145	1.95233	1.22514	2.40993	1.60275	1.20503	3.8667	3.2175	5.46645
		66	0.331444	0.254768	0.365264	0.285213	0.364902	0.441717	1.53604	1.7526	0.993165	2.12943	1.46159	1.23386	3.62957	2.73739	5.97487
		67	0.363523	0.349495	0.50786	0.265964	0.398626	0.517599	1.64972	2.10383	1.1083	2.59895	1.86834	1.53028	4.1766	3.2004	6.03184
		68	0.381887	0.643424	0.492135	0.294149	0.480452	0.468443	1.70485	2.09912	1.34735	2.65445	1.5694	1.33164	4.51434	3.59902	6.39504
		69	0.45462	0.391339	0.472428	0.41611	0.439814	0.564369	1.80485	2.30647	1.34523	2.7961	1.85621	1.72914	5.28484	4.44044	8.16532
		70	0.437904	0.437344	0.552	0.379502	0.497074	0.513136	1.94905	2.63018	1.21441	3.21364	2.141	1.80297	5.61663	4.41675	8.19285
		71	0.490609	0.378875	0.594136	0.344354	0.579031	0.599003	2.13942	2.78915	1.41606	3.33787	2.11166	2.2253	6.13767	4.30426	9.35817
		72	0.516614	0.386962	0.485334	0.481103	0.491423	0.595276	1.85638	2.74659	1.64401	3.05458	2.23275	2.3741	6.41611	4.91963	10.1017
		73	0.546542	0.558678	0.67434	0.494632	0.588443	0.560289	2.50106	3.08515	1.57327	4.41648	2.75126	2.68144	7.40811	6.02598	11.2112
		74	0.527727	0.384941	0.611429	0.446739	0.596379	0.65047	2.24872	2.76654	1.5698	3.66775	2.93707	2.81424	6.18367	4.82671	8.64495
		75	0.58302	0.474803	0.664524	0.466442	0.556804	0.599003	2.25144	3.10989	1.49768	3.98741	2.51812	2.37203	6.3203	4.58374	8.9824
		76	0.496698	0.487818	0.518919	0.525218	0.552774	0.645264	2.3529	2.65711	1.56597	3.75861	2.62568	2.41492	6.04622	5.07881	9.39818
		77	0.487562	0.422592	0.534232	0.474134	0.519525	0.664828	2.33765	2.89058	1.40305	3.39642	2.9253	2.43673	6.11823	5.55622	9.50298
		78	0.500754	0.483815	0.633615	0.379868	0.438651	0.468443	2.05606	2.94827	1.51792	3.76316	2.44071	2.4582	6.60324	5.29722	8.80153
		79	0.649838	0.42125	0.595549	0.517008	0.548001	0.509945	2.25178	3.16657	1.68962	3.5881	2.9122	2.93133	6.47645	5.52529	10.1138
		80	0.492301	0.420579	0.487124	0.638894	0.525844	0.637287	2.82197	3.14262	1.76195	continued as GLP-1 + Tesa						3.9629	2.50781	2.07968	6.37725	6.22533	11.0575
		81	0.297313	0.39706	0.44474	0.543932	0.480832	0.72596	1.64623	2.49446	1.19902	continued as GLP-1 + Tesa						3.25822	2.48687	1.79647	4.40415	3.9281	6.10268
		82	0.338091	0.387635	0.579642	0.437883	0.631082	0.564369	1.7747	2.73124	1.30877	continued as GLP-1 + Tesa						3.55221	2.47657	2.22944	4.34084	3.31089	6.6738
		83	0.438587	0.427288	0.64346	0.554758	0.579394	0.664828	1.90156	3.01084	1.32365	continued as GLP-1 + Tesa						3.3961	1.79522	1.44586	4.44176	3.21788	5.15943
		84	0.420105	0.427288	0.753608	0.64708	0.677955	0.810797	2.34308	3.05315	1.51234	continued as GLP-1 + Tesa						3.86534	2.90212	2.16914	5.4145	4.40659	8.88827
		85	0.407744	0.420579	0.763698	0.510833	0.736807	0.729564	2.08957	3.03105	1.53012	continued as GLP-1 + Tesa						3.19889	2.7215	2.27117	5.81674	4.29297	7.88806
		86	0.446098	0.401768	0.732358	0.628385	0.723059	0.622824	2.47539	2.85042	1.47461	continued as GLP-1 + Tesa						3.98513	2.53907	2.23702	5.82865	4.42201	7.92983
		87	0.525708	0.403113	0.753608	0.657527	0.666397	0.736163	2.48384	3.11294	1.63985	continued as GLP-1 + Tesa						4.06335	2.96533	2.57229	6.16491	4.86583	9.40233
		88	0.484513	0.456423	0.760219	0.665665	0.857135	0.740657	2.25008	3.15479	1.64954	continued as GLP-1 + Tesa						4.04239	3.18205	2.41769	6.14262	4.5104	9.10861
		89	0.630281	0.511145	0.896985	0.743446	0.802359	0.687632	2.964	3.4795	1.89662	continued as GLP-1 + Tesa						4.68387	2.68675	3.22489	6.71434	5.47248	10.218
		90	0.510208	0.437344	0.816808	0.6056	0.638181	0.746343	2.44531	2.79452	1.50291	continued as GLP-1 + Tesa						4.2546	3.06778	3.21573	5.77719	5.18648	8.49319
		91	0.440637	0.528115	0.755696	0.509458	0.728565	0.626522	2.34375	3.2061	1.60278	continued as GLP-1 + Tesa						4.44696	2.71849	2.6032	6.19855	5.02461	9.11647
		92	0.434486	0.438349	0.836198	0.643154	0.670255	0.589366	2.4764	3.43483	1.74475	continued as GLP-1 + Tesa						4.49805	3.09411	2.68771	6.37155	5.10215	9.20824
		93	0.531091	0.457092	0.956185	0.521459	0.6678	0.694599	2.61911	3.21674	1.52873	continued as GLP-1 + Tesa						4.17429	3.03674	2.86907	5.79398	5.28742	8.94192
		94	0.445757	0.504818	0.753608	0.636927	0.671306	0.580014	2.50376	3.43558	1.43853	continued as GLP-1 + Tesa						4.97821	3.06103	2.80447	5.01612	5.04682	8.10505
		95	0.434828	0.445046	0.821658	0.557457	0.606803	0.607064	2.73626	3.22472	1.86312	continued as GLP-1 + Tesa						4.03911	2.77101	2.89389	5.71148	5.6483	9.81092
		96	0.485191	0.371456	0.748734	0.561165	0.675507	0.626214	3.02673	3.58806	2.0142	continued as GLP-1 + Tesa						4.63281	3.16681	2.6317	6.27303	6.04605	10.8028

## Sheet: Suppl. Fig_2f
	Suppl. Figure 2f
	Insulin		Control									GLP-1/Tesa
		1	0.031774	0.011039	0.02004	0	0	0	0.05934	0.026292	0.044935	0.030543	0	0	0.130533	0	0
		2	0.044818	0.043203	0.040877	0	0	0	0.061229	0.024789	0	0.017544	0	0	0.054147	0	0
		3	0.045245	0	0.013354	0	0	0	0.026911	0.031452	0.030128	0.002941	0	0.045751	0.008395	0	0
		4	0	0	0.02004	0	0	0	0.053601	0.020963	0.02398	0.032479	0	0.028865	0	0	0
		5	0	0.005139	0.059057	0	0	0.004435	0.056804	0.036479	0.030796	0	0	0	0.051459	0	0
		6	0	0	0.019099	0	0	0	0.055527	0.056971	0.037344	0	0	0	0	0	0
		7	0.024592	0	0.112347	0	0	0.032433	0.084873	0.055647	0.060067	0	0.002556	0.013546	0	0	0
		8	0.051185	0	0.030169	0.093528	0	0	0.055527	0.046906	0.0665	0	0.034219	0	0	0	0
		9	0.021382	0.035178	0.109523	0	0.519525	0	0.094184	0.091243	0.08407	0	0.026985	0.04825	0	0	0
		10	0.017178	0.01472	0.169284	0	0	0	0.113957	0.062222	0.064757	0.004705	0.030169	0.024517	0	0	0
		11	0	0.018745	0.158752	0	0	0	0.10726	0.107579	0.076792	0	0.085451	0.063182	0	0	0
		12	0	0.006428	0.171617	0	0	0	0.081923	0.080718	0.075095	0	0.034666	0.004207	0	0	0
		13	0.025501	0.006854	0.137107	0	0	0.175519	0.103881	0.110559	0.092329	0	0.006332	0.030311	0	0	0
		14	0.005251	0.030155	0.177438	0	0	0.131432	0.09476	0.253493	0.121589	0	0.028353	0.011328	0	0	0
		15	0	0.034408	0.077995	0	0	0.092181	0.149558	0.190019	0.128826	0	0.045698	0.012068	0	0	0
		16	0.024136	0.009796	0.059057	0	0	0	0.170836	0.216503	0.175283	0	0.048308	0.117299	0	0	0
		17	0	0	0.034219	0	0	0	0.056804	0.520505	0.115324	0.010625	0	0	0	0.028008	0
		18	0.011882	0.001574	0.008388	0	0	0	0.090134	0.096128	0.085733	0	0	0.010957	0	0	0
		19	0	0	0.017204	0	0	0	0.14481	0.154515	0.100994	0	0	0	0.000152	0.014306	0
		20	0	0	0.021911	0	0	0	0.130915	0.172965	0.104209	0	0	0.001119	0	0	0
		21	0	0	0.041317	0	0	0	0.188094	0.181799	0.123664	0	0	0.089638	0	0.017453	0
		22	0	0.010211	0.03645	0	0	0	0.161044	0.194925	0.129853	0	0	0.009843	0	0	0
		23	0	0	0.027898	0	0	0	0.164149	0.181799	0.117942	0	0	0.066369	0	0	0
		24	0	0.007701	0.017204	0	0	0	0.157408	0.237751	0.192179	0	0.018627	0.018322	0	0	0
		25	0	0	0.046569	0	0	0	0.229991	0.249311	0.167953	0.018345	0.086276	0.011328	0.029	0	0
		26	0.065744	0.001104	0.05478	0	0	0	0.21146	0.233526	0.164514	0.026256	0.021911	0.011328	0	0	0
		27	0.043104	0.023112	0.08998	0	0	0.024595	0.18608	0.240386	0.195049	0.012273	0.01957	0.016122	0	0	0
		28	0.07957	0.001574	0.064577	0	0	0	0.22757	0.243541	0.177228	0.05751	0.017204	0.023427	0	0	0
		29	0.02092	0.012273	0.054351	0	0	0	0.224172	0.272188	0.168934	0.035178	0.007879	0.019419	0	0	0
		30	0.062861	0.010211	0.028808	0	0	0	0.247286	0.256624	0.163529	0.026648	0.018154	0	0	0	0
		31	0.014315	0.02508	0.082972	0	0	0	0.29926	0.319613	0.197911	0.05863	0.035559	0.010957	0.017251	0.016209	0
		32	0.003614	0.0135	0.087924	0	0.088358	0	0.335667	0.428872	0.27283	0.045858	0.005809	0.007977	0	0	0
		33	0.038789	0.017945	0.160707	0	0	0.027445	0.210969	0.29273	0.237278	0	0.106289	0.030672	0	0	0
		34	0.006836	0	0.041757	0	0	0	0.252999	0.278889	0.246478	0.001104	0	0.000723	0	0	0
		35	0.021382	0	0.081316	0	0	0	0.266705	0.273736	0.233581	0.005139	0	0.017589	0	0	0
		36	0	0.004705	0.041317	0	0	0	0.29419	0.336676	0.236355	0.02034	0	0.012808	0	0	0
		37	0.012373	0.039012	0.053061	0	0	0	0.277014	0.360544	0.288966	0.006428	0.003668	0.01502	0	0	0
		38	0.019526	0	0.050473	0	0	0	0.342409	0.366473	0.284052	0.008543	0.017679	0.023064	0	0	0
		39	0	0.015934	0.047439	0	0	0.069441	0.373557	0.387113	0.287627	0.053018	0.06161	0.109264	0	0	0
		40	0.015275	0.028599	0.044388	0	0	0	0.377526	0.429836	0.324724	0.093181	0.138691	0.25317	0	0.10226	0
		41	0.034861	0	0.045698	0	0	0	0.448612	0.533592	0.367542	0.154293	0.136315	0.23049	0.073344	0.152984	0.0259
		42	0.00889	0	0.059909	0	0	0	0.425449	0.503136	0.34819	0.310481	0.306002	0.292255	0.045964	0.268119	0.06814
		43	0.000638	0.007278	0.057777	0	0	0	0.401619	0.508779	0.385874	0.355582	0.384971	0.319285	0.043859	0.237198	0.073025
		44	0.011882	0.00062	0.055638	0	0	0.018068	0.444339	0.54198	0.363686	0.51281	0.505003	0.402203	0.186418	0.432524	0.242276
		45	0.02092	0.040539	0.033771	0	0	0	0.517287	0.589167	0.406168	0.575594	0.831699	0.733448	0.470184	0.549278	0.464024
		46	0.043533	0.016337	0.046134	0	0.019038	0.068503	0.516038	0.658946	0.427546	0.667852	0.876287	0.699914	0.432045	0.458047	0.377384
		47	0.198688	0.117335	0.103857	0	0.158367	0.131432	0.724633	0.806963	0.503301	0.826057	1.12666	1.02367	0.73715	0.607684	0.469427
		48	0.312133	0.132685	0.146979	0.06757	0.220822	0.145331	0.918243	0.859506	0.566096	0.791593	1.06621	0.986407	0.969026	0.795134	0.521366
		49	0.118202	0.189019	0.28854	0.059907	0.190264	0.298374	0.705743	1.00442	0.616015	0.722553	0.817501	0.864496	0.733032	0	0.339946
		50	0.139301	0.211975	0.274734	0.104418	0.295344	0.3159	0.786645	0.925873	0.604978	0.883753	1.03096	0.87567	0.668853	0.569697	0.235608
		51	0.232594	0.212669	0.287422	0.140738	0.336192	0.384657	0.973942	1.07456	0.715976	0.951193	1.26212	1.15008	0.896076	0.630832	0.447425
		52	0.216981	0.152881	0.326708	0.215342	0.325372	0.404394	0.948789	1.21562	0.715592	0.965259	1.18357	1.31262	0.724437	0.46974	0.350146
		53	0.269604	0.289353	0.380599	0.156977	0.351031	0.322164	1.05031	1.41372	0.768012	1.1541	1.58031	1.18535	0.88094	0.861007	0.468752
		54	0.309667	0.210588	0.415478	0.17066	0.444846	0.403395	1.02024	1.29406	0.819533	1.14562	1.482	1.09279	1.15451	0.930422	0.498332
		55	0.306495	0.263349	0.418013	0.244385	0.325372	0.413699	1.18654	1.35919	0.838731	1.52953	1.62419	1.56332	1.09813	0.864221	0.787613
		56	0.386035	0.324415	0.543121	0.199014	0.338677	0.355885	1.1869	1.56822	0.891861	1.53346	1.86153	1.67074	0.919331	0.910177	0.631492
		57	0.400864	0.385278	0.59025	0.279744	0.428147	0.417675	1.51277	1.8291	0.980675	1.64853	2.32012	2.06559	1.42203	1.11658	0.868234
		58	0.341933	0.328488	0.54987	0.195628	0.294058	0.333935	1.35324	1.57792	0.936043	1.7785	2.29921	2.05047	1.20542	1.10561	0.482563
		59	0.43517	0.476138	0.467403	0.231396	0.380652	0.426266	1.3804	1.64321	0.957472	1.848	2.57773	2.1991	1.0694	0.925801	0.715022
		60	0.321626	0.292083	0.45806	0.273464	0.292771	0.395719	1.25437	1.57024	0.9939	1.71955	2.53278	2.04497	1.27459	0.965831	0.705729
		61	0.383961	0.402441	0.51678	0.181517	0.34033	0.330827	1.34035	1.76258	1.03635	1.94616	2.4156	2.23288	1.2384	1.15218	0.916962
		62	0.364217	0.312862	0.514997	0.204489	0.367336	0.340479	1.44588	1.58882	1.11554	2.11298	3.26589	2.57333	1.33216	1.0059	1.00129
		63	0.385344	0.416215	0.579642	0.252825	0.368956	0.506111	1.63189	1.93692	1.05058	2.23275	3.17885	2.45231	1.49011	1.16755	0.947744
		64	0.340187	0.356258	0.473864	0.275822	0.395048	0.439094	1.67417	2.03038	1.21441	2.33793	3.26282	2.78632	1.58449	1.23596	0.961082
		65	0.379466	0.348818	0.39952	0.291048	0.520642	0.420322	1.20145	1.95233	1.22514	1.79194	2.67785	1.95985	1.63119	1.26335	0.497662
		66	0.331444	0.254768	0.365264	0.285213	0.364902	0.441717	1.53604	1.7526	0.993165	1.81161	2.63454	1.78314	1.56652	1.12248	0.544602
		67	0.363523	0.349495	0.50786	0.265964	0.398626	0.517599	1.64972	2.10383	1.1083	1.94813	3.28024	2.41007	1.5491	1.30771	0.677119
		68	0.381887	0.643424	0.492135	0.294149	0.480452	0.468443	1.70485	2.09912	1.34735	2.58002	3.22628	2.54556	1.6429	1.32337	0.746641
		69	0.45462	0.391339	0.472428	0.41611	0.439814	0.564369	1.80485	2.30647	1.34523	2.28432	3.84312	2.8104	1.7663	1.55617	0.870426
		70	0.437904	0.437344	0.552	0.379502	0.497074	0.513136	1.94905	2.63018	1.21441	2.64903	4.02849	3.19002	2.06624	1.6511	0.886696
		71	0.490609	0.378875	0.594136	0.344354	0.579031	0.599003	2.13942	2.78915	1.41606	2.7931	4.13732	3.30459	2.14144	1.49792	1.15181
		72	0.516614	0.386962	0.485334	0.481103	0.491423	0.595276	1.85638	2.74659	1.64401	2.70512	4.84953	3.51054	1.86461	1.44049	1.0124
		73	0.546542	0.558678	0.67434	0.494632	0.588443	0.560289	2.50106	3.08515	1.57327	3.75289	5.2444	4.98593	2.46977	1.96778	1.6711
		74	0.527727	0.384941	0.611429	0.446739	0.596379	0.65047	2.24872	2.76654	1.5698	3.45442	4.93939	4.1026	2.11123	1.59245	0.982445
		75	0.58302	0.474803	0.664524	0.466442	0.556804	0.599003	2.25144	3.10989	1.49768	3.28346	5.43867	4.01343	2.15442	1.6722	0.9235
		76	0.496698	0.487818	0.518919	0.525218	0.552774	0.645264	2.3529	2.65711	1.56597	3.10324	5.11586	3.72108	2.12281	1.63371	0.946192
		77	0.487562	0.422592	0.534232	0.474134	0.519525	0.664828	2.33765	2.89058	1.40305	3.44554	4.97853	4.6006	2.09851	1.57553	1.42551
		78	0.500754	0.483815	0.633615	0.379868	0.438651	0.468443	2.05606	2.94827	1.51792	2.88163	5.42063	4.08245	2.20706	1.58788	1.38926
		79	0.649838	0.42125	0.595549	0.517008	0.548001	0.509945	2.25178	3.16657	1.68962	3.45647	4.93583	3.78639	2.20678	1.57365	1.73266
		80	0.492301	0.420579	0.487124	0.638894	0.525844	0.637287	2.82197	3.14262	1.76195	2.94413	5.42496	4.31697	2.37536	1.70606	1.58565
		81	0.297313	0.39706	0.44474	0.543932	0.480832	0.72596	1.64623	2.49446	1.19902	3.20271	4.50564	4.26309	1.99297	1.72043	0.736757
		82	0.338091	0.387635	0.579642	0.437883	0.631082	0.564369	1.7747	2.73124	1.30877	3.16106	5.20568	3.61177	1.94079	1.65858	0.741861
		83	0.438587	0.427288	0.64346	0.554758	0.579394	0.664828	1.90156	3.01084	1.32365	3.2322	5.47657	3.70183	2.60012	1.91914	1.02965
		84	0.420105	0.427288	0.753608	0.64708	0.677955	0.810797	2.34308	3.05315	1.51234	3.80947	6.2476	5.00692	2.69217	2.09585	1.03765
		85	0.407744	0.420579	0.763698	0.510833	0.736807	0.729564	2.08957	3.03105	1.53012	3.61565	6.16745	4.84997	2.61313	1.99613	1.26344
		86	0.446098	0.401768	0.732358	0.628385	0.723059	0.622824	2.47539	2.85042	1.47461	3.82294	5.95494	5.60227	2.63056	1.96358	1.25195
		87	0.525708	0.403113	0.753608	0.657527	0.666397	0.736163	2.48384	3.11294	1.63985	4.33938	6.55865	5.25781	2.65875	2.15299	1.34332
		88	0.484513	0.456423	0.760219	0.665665	0.857135	0.740657	2.25008	3.15479	1.64954	3.94272	6.95329	5.63894	2.85913	1.863	1.22502
		89	0.630281	0.511145	0.896985	0.743446	0.802359	0.687632	2.964	3.4795	1.89662	4.91998	8.57277	6.92346	3.09653	2.84385	0
		90	0.510208	0.437344	0.816808	0.6056	0.638181	0.746343	2.44531	2.79452	1.50291	3.98993	6.61921	7.50243	2.59597	1.7316	0
		91	0.440637	0.528115	0.755696	0.509458	0.728565	0.626522	2.34375	3.2061	1.60278	4.42669	7.09509	6.10117	2.70128	2.27472	0
		92	0.434486	0.438349	0.836198	0.643154	0.670255	0.589366	2.4764	3.43483	1.74475	3.83642	7.49908	6.13909	2.61866	2.02444	0
		93	0.531091	0.457092	0.956185	0.521459	0.6678	0.694599	2.61911	3.21674	1.52873	4.31408	7.03814	8.1922	2.7738	2.06161	0
		94	0.445757	0.504818	0.753608	0.636927	0.671306	0.580014	2.50376	3.43558	1.43853	3.68643	6.4751	6.85727	2.66732	1.9775	0
		95	0.434828	0.445046	0.821658	0.557457	0.606803	0.607064	2.73626	3.22472	1.86312	3.95035	7.37878	5.05889	3.04637	2.07311	0
		96	0.485191	0.371456	0.748734	0.561165	0.675507	0.626214	3.02673	3.58806	2.0142	3.77358	6.80311	6.01145	2.92179	2.02758	0

## Sheet: Suppl. Fig_2g
	Suppl. Figure 2g
	albumin/Creatinine	Vhcl	GLP-1/Tesa	GLP-1	Tesa	GLP-1+Tesa	GIPRdn
		0.0593387	0.0732474	0.0320707	0.0308516	0.0199095	1.05503
		0.0577529	0.0151043	0.0458023	0.0343359	0.0180236	0.387634
		0.0225419	0.0291075	0.025468	0.0400798	0.0762191	0.524171
		0.0224055	0.0106129	0.157748	0.0286952	0.0193497
		0.0337884	0.030329	0.092555	0.0146727	0.024229
		0.0228139		0.0343551	0.0879908	0.0577872
		0.0102124			0.0194048	0.030926
		0.0465943				0.0296219
			not enough spontaneous urine obtained

## Sheet: Suppl. Fig_2j
	Suppl. Figure 2j
	Islet size	69337726

## Sheet: Suppl. Figk
	Suppl. Figure 2k
	signal intensity Insulin	Vehicle	GLP-1/Tesa	GLP-1	Tesa	GLP-1+Tesa
		23.879	33.9283	27.62	26.9967	19.53
		28.379	38.9873	40.685	23.52	31.8209
		22.838	29.1958	25.612	32.215	21.57

## Sheet: Suppl. Fig_2l
	Suppl. Figure 2l
	signal intensity glucagon	Vehicle	GLP-1/Tesa	GLP-1	Tesa	GLP-1+Tesa
		3.14	7.06833	9.09333	8.00778	7.44889
		4.154	11.2436	11.7863	7.212	10.5709
		11.363	8.2275	10.696	11.0158	2.25091

[truncated: 1 more sheets: Suppl. Fig_2m]
