# Supplementary material for: GLP-1-mediated delivery of tesaglitazar improves obesity and glucose metabolism in male mice
Source: Nat Metab. 2022 Aug 22;4(8):1071–83. doi: 10.1038/s42255-022-00617-6 (PMC9398908; doi:10.1038/s42255-022-00617-6)
Supplement: Source Data Extended Data Fig. 3 — Statistical source data for Extended Data Fig. 3. [file 42255_2022_617_MOESM15_ESM.xlsx]

## Sheet: Suppl Fig_3a
	Suppl. Fig. 3a
	ITT	Day	Vhcl								GLP-1RA (50 nmol/kg/day)								Tesaglitazar (50 nmol/kg/day)								GLP-1RA/Tesaglitazar (50 nmol/kg/day)
		0	112	153	134	123	129	118	123	123	136	165	127	133	105	120	140	144	94	101	86	105	99	114	130	120	b	118	128	138		103	112	84
		15	141	142	139	119	95	166	93	122	123	177	136	133	124	109	102	104	55	116	105	110	76	79	118	96	98	94	92	100		93	77	68
		30	122	90	107	114	60	87	82	111	123	127	97	102	103	96	68	64	55	91	87	77	59	57	81	64	59	56	50	62		59	71	57
		60	110	89	102	112	67	110	86	88	82	88	105	94	87	72	60	63	40	88	76	71	55	56	58	41	38	50	37	52		37	46	32
		120	127	105	146	119	43	126	74	90	111	109	136	102	71	111	60	97	55	99	98	66	94	84	62	94	52	95	32	84		80	63	42
																															missinjected

## Sheet: Suppl Fig_3b
	Suppl. Fig. 3b
	AOC		Vhcl	GLP-1RA	Tesa	GLP-1RA/Tesa
			45.07	92.5	151.5	199
			162	145.9	33	165.5
			57.05	52.19	29.64	253
			26	85.5	82.26	227
			208	54.19	109.5
			68.16	87.5	165	131.5
			132.5	230	167	166.5
			64.5	224.5	172	116
						missinjected

## Sheet: Suppl Fig_3c
	Suppl. Fig. 3c
	HOMA IR		Vhcl	GLP-1RA	Tesa	GLP-1RA/Tesa
			40.31	24.07	9.08	8.91
			45	17.92	17.6	5.97
			58.08	29.68	17.24	5.51
			159.51	24.33	17.3	7.03
			5.38	16.9	10.92	8.35
			29.47	8.37	7.15	3.96
			9.97	10.32	14.05	9.88
			20.71	6.42	6.44	2.05
			outlier based on grubbs test
