# Supplementary material for: GLP-1-mediated delivery of tesaglitazar improves obesity and glucose metabolism in male mice
Source: Nat Metab. 2022 Aug 22;4(8):1071–83. doi: 10.1038/s42255-022-00617-6 (PMC9398908; doi:10.1038/s42255-022-00617-6)
Supplement: Source Data Extended Data Fig. 4 — Statistical source data for Extended Data Fig. 4. [file 42255_2022_617_MOESM16_ESM.xlsx]

## Sheet: Suppl. Fig_4b
	Suppl. Fig. 4b
	cFOS	Vhcl	GLP-1	Tesa	GLP-1/Tesa
		124	254	55	122
		95	137	124	166
		135	248	77	214
		20	90	96	149

## Sheet: Suppl. Fig_4c
	Suppl. Fig. 4c
	cFOS	Vhcl	GLP-1	Tesa	GLP-1/Tesa
		56	84	13	55
		23	71	9	151
		19	48	15	80
		12	40	20	33

## Sheet: Suppl. Fig_4e
	Suppl. Fig. 4e	Column8			Column2	Column9
	Ranked hypothalamic proteome	Protein	Neuronal marker	Median log10 Intensity	Intensity Rank (low to high)	ProteinGroups
		Hbb-b1		8.16107	6521	P02088
		Tubb5		8.0156	6520	P99024
		Hbbt1		7.81964	6519	A8DUK4
		Actb;Actg1		7.68942	6518	P60710;P63260
		Mbp		7.66802	6517	P04370-10
		haemaglobin alpha 2		7.63955	6516	Q91VB8
		Plp1		7.62593	6515	P60202
		Atp1a2		7.60895	6514	Q6PIE5
		Tuba4a		7.57649	6513	A0A0A0MQA5;P68368
		Dpysl2		7.44441	6512	O08553
		Atp5b		7.44188	6511	P56480
		Gapdh		7.4264	6510	A0A0A0MQF6;P16858
		Atp5a1		7.36914	6509	Q03265
		Aldoa		7.32887	6508	P05064
		Hspa8		7.26396	6507	P63017
		Ckb		7.21022	6506	Q04447
		Ldhb		7.19751	6505	P16125
		Ywhaz		7.16349	6504	P63101
		Ywhab		7.14482	6503	Q9CQV8;Q9CQV8-2
		Hist1h4a		7.13323	6502	P62806
		Alb		7.1308	6501	P07724
		Tuba1a		7.12324	6500	P68369
		Mif		7.12292	6499	P34884
		Olfr613		7.10486	6498	E9PYB4
		Ppia		7.10101	6497	P17742
		Atp1a3		7.07692	6496	A0A0G2JGX4;Q6PIC6;Q8VCE0
		Pkm		7.06763	6495	P52480
		Atp1b1		7.05631	6494	P14094
		Slc6a11		7.05614	6493	P31650
		Rps27a		7.04137	6492	P62983
		Cltc		7.03783	6491	Q5SXR6;Q68FD5
		Thy1		7.03782	6490	P01831
		Mdh2		7.03505	6489	P08249
		Stxbp1		7.02689	6488	O08599
		Eno1		7.0261	6487	P17182
		Tubb2a		7.02565	6486	Q7TMM9
		Tpi1		7.00769	6485	P17751
		Cnp		6.99179	6484	P16330
		Mdh1		6.96451	6483	P14152
		Glul	Glutamatergic neurons	6.94687	6482	P15105
		Cfl1		6.94509	6481	P18760
		Hsp90ab1		6.92614	6480	P11499
		Slc25a5		6.90886	6479	P51881
		Uchl1		6.88934	6478	Q9R0P9
		Gnao1		6.88123	6477	P18872
		Slc1a2		6.85245	6476	P43006;P43006-2
		Idh3a		6.84995	6475	Q9D6R2
		Mog		6.84616	6474	Q3UY21;Q61885
		Pkm		6.84343	6473	P52480-2
		Hk1		6.83405	6472	P17710-3
		Calm1		6.83333	6471	P62204;Q3UKW2
		Aco2		6.83291	6470	Q99KI0
		Ca2		6.82203	6469	P00920
		Ywhae		6.81874	6468	P62259
		Cox6c		6.81851	6467	Q9CPQ1
		Gm10250;Atp5h		6.81226	6466	G3X9L6;Q9DCX2
		Vdac1		6.80392	6465	Q60932;Q60932-2
		Sptan1		6.79762	6464	A3KGU7;P16546
		Igsf5;Pcp4		6.79358	6463	D3YXH0;P63054
		Abat		6.79022	6462	P61922
		Cs		6.78348	6461	Q9CZU6
		Gnb2		6.7829	6460	P62880
		Nsf		6.77798	6459	P46460
		Tubb4b		6.77146	6458	P68372
		Tubb4a		6.76434	6457	Q9D6F9
		Tubb1		6.75751	6456	A2AQ07
		Glud1		6.73109	6455	P26443
		Crmp1		6.72828	6454	P97427
		Ncam1		6.71738	6453	P13595
		Gstp1		6.71521	6452	P19157
		Gfap		6.70658	6451	P03995
		Ckm		6.70316	6450	P07310
		Slc25a4		6.70158	6449	P48962
		Slc25a3		6.69989	6448	Q8VEM8
		Ndufa4		6.69684	6447	Q62425
		Pgam1		6.69042	6446	Q9DBJ1
		Sod1		6.65954	6445	P08228
		Stx1b		6.65503	6444	P61264
		Eef1a2		6.63835	6443	P62631
		Atp6v1b2		6.63633	6442	P62814
		Atp6v1a		6.63551	6441	P50516
		Cox7a2		6.63504	6440	P48771
		Gm20390		6.62851	6439	E9PZF0
		Gdi1		6.62716	6438	P50396
		Got1		6.62197	6437	P05201
		Nefm		6.62065	6436	P08553
		Prdx5		6.61679	6435	H3BJQ7;P99029;P99029-2
		Nefl		6.60202	6434	P08551
		Gpi		6.59635	6433	P06745
		Got2		6.59175	6432	P05202
		Mbp		6.58843	6431	P04370-11
		Vsnl1		6.58701	6430	P62761
		Ckmt1		6.5847	6429	P30275
		Gpm6a		6.58237	6428	P35802
		Tubb3		6.57299	6427	Q9ERD7
		Calb2		6.572	6426	Q08331
		Aldoc		6.57042	6425	P05063
		Pebp1		6.56933	6424	P70296
		Basp1		6.56483	6423	Q91XV3
		Prdx6		6.55856	6422	O08709;Q6GT24
		Prdx1		6.55568	6421	P35700
		Ppp3cb		6.55393	6420	E0CZ78;P48453;P48453-2
		Ywhaq		6.54879	6419	F6VW30;F6YY69;P68254;P68254-2
		Pgrmc1		6.53955	6418	O55022
		Sv2a		6.53525	6417	Q9JIS5
		Pgk1		6.53168	6416	P09411
		Vdac2		6.53039	6415	Q60930
		Atp1b2		6.52125	6414	P14231
		Pcsk1n		6.52052	6413	Q9QXV0
		Fkbp1a		6.51259	6412	P26883
		Hnrnpa2b1		6.49845	6411	O88569;O88569-2;O88569-3
		Ppp2r1a		6.49638	6410	Q76MZ3
		Nme1		6.49587	6409	P15532;Q5NC80
		Camk2a		6.4922	6408	P11798
		Syn1		6.49056	6407	O88935
		Mapt		6.4884	6406	P10637-3;P10637-4
		Sptbn1		6.48567	6405	Q62261
		Ahcyl2		6.48431	6404	F8WGT1;Q68FL4
		Atp5j2		6.48415	6403	F8WHP8;P56135
		Gnb1		6.48355	6402	P62874
		Mp68		6.47389	6401	P56379
		Hpcal4		6.47281	6400	Q8BGZ1
		Atp6v0d1		6.4685	6399	P51863
		Tubb2b		6.46742	6398	Q9CWF2
		Ap2m1		6.46736	6397	P84091;Q3TWV4
		Ina		6.467	6396	P46660
		Atp5o		6.46548	6395	Q9DB20
		Atp1a1		6.46396	6394	Q8VDN2
		Uqcrb		6.46114	6393	Q9CQB4;Q9D855
		Ndrg2		6.45969	6392	Q9QYG0
		Hspd1		6.45376	6391	P63038
		Ywhag		6.45319	6390	P61982
		Vcp		6.44964	6389	Q01853
		Gstm1		6.44103	6388	P10649
		Tagln3		6.43923	6387	Q9R1Q8
		Hsp90aa1		6.43825	6386	P07901
		Syt1		6.43581	6385	P46096
		Pdha1		6.42214	6384	P35486
		Gap43		6.42017	6383	P06837
		Cox4i1		6.41902	6382	P19783
		Ak1		6.41651	6381	Q9R0Y5;Q9R0Y5-2
		Pura		6.41383	6380	P42669
		Map6		6.41083	6379	Q7TSJ2
		Sept7		6.40671	6378	O55131
		Gnai2		6.40464	6377	P08752
		Pfkm		6.40273	6376	P47857;P47857-2;P47857-3
		Dpysl3		6.40188	6375	E9PWE8
		Uqcrfs1		6.40148	6374	Q9CR68
		Dgkq		6.40065	6373	Q6P5E8
		Arf3;Arf1		6.39919	6372	P61205;P84078
		Hpca		6.39849	6371	P84075
		Dnm1		6.39583	6370	P39053-3
		Rhoa		6.39436	6369	A0A0A6YXF6;Q9QUI0
		Ap2a1		6.38928	6368	P17426;P17426-2
		Ddah1		6.38894	6367	Q9CWS0
		Gsta4		6.3878	6366	P24472
		Hist1h2bm;Hist1h2bh;Hist2h2bb;Hist1h2bc		6.38647	6365	P10854;Q64478;Q64525;Q6ZWY9
		Mapt		6.38563	6364	A2A5Y6
		Usp1		6.38378	6363	Q8BJQ2
		Mag		6.38043	6362	A0A087WPR1;P20917;P20917-2
		Gad2	GABAergic neurons	6.37971	6361	P48320
		Syp		6.37219	6360	Q62277
		Stip1		6.36528	6359	Q60864
		Cend1		6.36231	6358	Q9JKC6
		Ap2s1		6.36156	6357	P62743
		Gstm5		6.3583	6356	P48774
		Hspa9		6.35362	6355	P38647
		Ldha		6.35357	6354	G5E8N5;P06151
		Cox5b		6.3512	6353	P19536;Q9D881
		Lsamp		6.34811	6352	A0A087WP80;Q3TYE5;Q8BLK3
		Pacsin1		6.34539	6351	Q61644
		Aldh2		6.34011	6350	A0A0G2JEU1;P47738
		Epb41l3		6.33593	6349	Q9WV92-2
		Anxa5		6.33045	6348	P48036
		Slc25a12		6.32619	6347	Q8BH59
		Arhgap22		6.32605	6346	D3Z1Y5;Q8BL80;Q8BL80-2;Q8BL80-3
		Bcan		6.32268	6345	Q61361
		Ube2v2		6.32015	6344	Q9D2M8
		Ndufv1		6.31946	6343	D3YUM1;Q91YT0
		Hist1h1e		6.3184	6342	P43274
		Syn2		6.31486	6341	Q64332
		Vim		6.30896	6340	P20152
		Ndufs1		6.30581	6339	Q91VD9
		Apoa1		6.30264	6338	Q00623
		Map1a		6.30204	6337	A2ARP8;Q9QYR6-2
		Atp5c1		6.29845	6336	Q8C2Q8;Q91VR2
		Qdpr		6.29773	6335	A0A0G2JGY0;D3YWR7;Q8BVI4
		Ndufa12		6.28873	6334	Q7TMF3
		Uqcrh		6.28585	6333	P99028
		Vat1l		6.28336	6332	Q80TB8
		Cd81		6.27729	6331	P35762
		Cycs		6.27297	6330	P62897
		Rtn1		6.27185	6329	Q8K0T0
		Atp6v0a1		6.27162	6328	K3W4T3;Q9Z1G4-2;Q9Z1G4-3
		Eno2		6.27013	6327	P17183
		Bin1		6.26315	6326	O08539
		Hist1h1c;Hist1h1d		6.26183	6325	P15864;P43277
		Snca		6.26113	6324	O55042;O55042-2
		Rab10		6.26015	6323	P61027
		Ndufa10		6.25923	6322	Q99LC3
		Scg2		6.25783	6321	Q03517;Q4W8U9
		Map2		6.25114	6320	P20357
		Ran		6.24807	6319	P62827
		Pygb		6.24475	6318	Q8CI94
		Phb		6.2426	6317	P67778
		Ndufa13		6.24184	6316	Q9ERS2
		Tmsb4x		6.24182	6315	P20065-2
		Ncdn		6.2409	6314	Q9Z0E0-2
		Aldh5a1		6.24075	6313	Q8BWF0
		Cltb		6.23481	6312	Q6IRU5
		Skp1		6.23404	6311	Q9WTX5
		Otub1		6.23402	6310	Q7TQI3
		Calr		6.23328	6309	P14211
		Txn		6.23262	6308	P10639
		Pcbp2		6.22888	6307	Q61990
		Marcks		6.22852	6306	P26645
		Ndufs2		6.22288	6305	Q91WD5
		Hnrnpa1		6.22196	6304	P49312;Q5EBP8
		Fth1		6.21671	6303	P09528
		Sept5		6.21508	6302	Q9Z2Q6
		Nptn		6.21419	6301	P97300
		Tnr		6.19861	6300	Q8BYI9
		Sept6		6.19781	6299	Q9R1T4;Q9R1T4-2;Q9R1T4-3
		Sucla2		6.19341	6298	Q9Z2I9
		Cox7b		6.19294	6297	P56393
		Hnrnpk		6.19168	6296	B2M1R6;P61979-3
		Pdxp		6.18697	6295	P60487
		Ttc3		6.18377	6294	G5E8T2
		Uqcrq		6.18282	6293	Q9CQ69
		Slc4a4		6.18071	6292	E9Q8N8
		Camk2b		6.18036	6291	Q5SVJ0
		Cryab		6.17776	6290	P23927
		Phb2		6.16876	6289	O35129
		Dlst		6.16852	6288	Q9D2G2
		Calb1		6.16844	6287	P12658
		Igsf8		6.16825	6286	G3UYZ1
		Ddt		6.16616	6285	O35215
		Vapb		6.16559	6284	Q8BH80;Q9QY76
		Cntn1		6.16139	6283	P12960
		Sdha		6.16018	6282	Q8K2B3
		Arhgdia		6.15897	6281	Q99PT1
		Atp5d		6.15887	6280	Q9D3D9
		Vcan		6.15669	6279	E9PYH0;E9QMK2;Q62059;Q62059-3
		Ppp3r1		6.15169	6278	Q63810-2
		Eif4a2		6.1506	6277	P10630;P10630-2
		Rap1a		6.14992	6276	P62835
		Asrgl1		6.14693	6275	Q8C0M9
		Cisd1		6.14606	6274	Q91WS0
		Pcmt1		6.14521	6273	E0CYV0;E9PWE0;F7D432;P23506;P23506-2
		Syngr1		6.14266	6272	O55100;O55100-2
		Gda		6.14023	6271	Q9R111
		Ndufs6		6.13959	6270	P52503
		Maob		6.13899	6269	Q8BW75
		Gdi2		6.13808	6268	Q61598
		Cox6b1		6.13766	6267	P56391
		Pafah1b2		6.13607	6266	Q61206
		Eef1a1		6.13586	6265	P10126
		Acat1		6.13424	6264	Q8QZT1
		Phgdh		6.13201	6263	Q61753
		Tpm2		6.13118	6262	P58774-2
		Hspa12a		6.13047	6261	Q8K0U4
		Cox6a1		6.12958	6260	P43024;Q9DCW5
		Snap25		6.12771	6259	P60879
		Rab5c		6.12703	6258	P35278;Q8C266
		Vdac3		6.1262	6257	Q60931
		S100b		6.12603	6256	P50114
		Atp2b2		6.12528	6255	F8WHB1
		Ntm		6.12447	6254	D3Z396;Q8BG33;Q99PJ0
		Stmn1		6.12235	6253	D3Z1Z8;D3Z5N2;P54227
		Canx		6.12176	6252	P35564
		Atp5j		6.11933	6251	P97450
		Hspe1		6.11866	6250	Q64433
		Synj1		6.11857	6249	D3Z656;E9Q7S0;F7BQW7;Q8CHC4
		Sirpa		6.11841	6248	E0CYM8;Q6P6I8
		Ndufa9		6.11762	6247	Q9DC69
		Atp5f1		6.117	6246	Q9CQQ7
		Gpd2		6.11546	6245	A2AQR0;Q64521
		Hsp90b1		6.11522	6244	P08113
		Ywhah		6.11474	6243	P68510
		Pdhb		6.1142	6242	Q9D051
		Rtn1		6.11334	6241	A3QM89;Q7M6W1
		Idh2		6.1127	6240	P54071
		Impa1		6.11263	6239	Q80ZJ2;Q924B0
		Ly6h		6.10858	6238	Q8K356;Q9WUC3
		Psap		6.10733	6237	E9PZ00;J3QPG5;K3W4L3;Q61207;Q8BFQ1
		Mapre3		6.10682	6236	Q6PER3
		Sdhb		6.10676	6235	Q9CQA3
		Prdx2		6.10318	6234	Q61171
		Rps9		6.102	6233	Q6ZWN5
		Tuba1c		6.09825	6232	P68373
		Hnrnpa3;Gm6793;Gm8991;Gm9242;Hnrnpa3;Hnrnpa3		6.09763	6231	A2AL12;B2RXM2;E9Q7H5;J3QNY1;Q8BG05;Q8BG05-2
		Glo1		6.09675	6230	Q9CPU0
		Cct7		6.09287	6229	P80313
		Cfl2		6.08782	6228	P45591
		Fscn1		6.08388	6227	Q61553
		Ndufa2		6.08011	6226	Q9CQ75
		Ube2n		6.07979	6225	P61089
		Sh3gl2		6.07968	6224	A2ALV3;Q62420
		Csl		6.07926	6223	Q80X68
		Fam49b		6.07871	6222	Q921M7
		Pgm1		6.07699	6221	Q9D0F9
		Rtn4		6.07448	6220	Q99P72
		Hspa5		6.07364	6219	P20029
		Omg		6.07311	6218	G3XA53;Q63912
		Fabp5		6.07285	6217	Q05816
		Ahcy		6.07281	6216	P50247
		Immt		6.06916	6215	Q8CAQ8;Q8CAQ8-5
		Slc32a1		6.06735	6214	O35633;O35633-2
		Arl8b		6.06722	6213	Q9CQW2
		Atp5a1		6.06689	6212	D3Z6F5
		Rab2b		6.06188	6211	P59279
		Hbb-b2		6.06185	6210	P02089
		Add1		6.05729	6209	F8WGR0
		Ncam1		6.05727	6208	E9QB01
		Napb		6.05725	6207	P28663
		Dpysl5		6.05602	6206	Q9EQF6
		Amph		6.05444	6205	A0A0G2JEG8;Q7TQF7
		Usp5		6.05297	6204	Q3U4W8
		Rab3a		6.05008	6203	P63011
		Dnm3		6.04976	6202	E9QLL2;Q8BZ98;Q8BZ98-2
		Snap47		6.04956	6201	Q8R570
		Tpm3		6.0462	6200	D3Z6I8
		Cox7c		6.04609	6199	P17665
		Pzp;A2m		6.04597	6198	D3YW52;Q61838
		Rab11b		6.04577	6197	P46638
		Tpm1		6.04549	6196	E9Q453
		Rab7a		6.04421	6195	P51150
		Nfasc		6.04268	6194	A0A087WPX3
		Gnaz		6.04193	6193	O70443
		Csrp1		6.04137	6192	P97315
		Slc25a11		6.04078	6191	Q9CR62
		Lasp1		6.03782	6190	Q61792
		Dnm1l		6.03709	6189	E9PUD2
		Ank2		6.03627	6188	Q8C8R3-2
		Serpina1a		6.03502	6187	A0A0A0MQA3;P07758
		Ndufs7		6.03501	6186	Q9DC70
		Hspa4		6.03477	6185	Q3U2G2
		Cadm1		6.03117	6184	E0CY16
		Mpp6		6.03015	6183	Q9JLB0
		Uqcrc2		6.02432	6182	Q9DB77
		Ndufb5		6.02422	6181	D3Z568;Q9CQH3
		Ndufa7		6.02061	6180	Q9Z1P6
		Dstn		6.01972	6179	Q9R0P5
		Pfkp		6.01914	6178	Q9WUA3
		Tf		6.01889	6177	Q921I1
		Rab6b		6.01815	6176	P61294
		Dbi		6.0169	6175	P31786;Q4VWZ5
		Cotl1		6.01604	6174	Q9CQI6
		Ppp3ca		6.01291	6173	P63328;P63328-2
		Snap91		6.0127	6172	Q61548;Q61548-2;Q61548-3
		Dync1h1		6.0123	6171	Q9JHU4
		Slc12a5		6.01217	6170	Q91V14;Q91V14-2
		Ndufs5		6.01084	6169	Q99LY9
		Gm9755;Tufm		6.01067	6168	D3YVN7;Q8BFR5
		Cstb		6.00912	6167	Q62426
		Eno3		6.00851	6166	P21550
		Scrn1		6.008	6165	Q9CZC8
		Pfn2		6.00697	6164	D3YWS3;Q9JJV2;Q9JJV2-2;Q9JJV2-3
		Rufy3		6.00686	6163	Q9D394
		Nefh		6.00634	6162	P19246
		Slc6a1		6.00589	6161	P31648
		Uqcrc1		6.00474	6160	Q9CZ13
		Usmg5		6.004	6159	Q78IK2
		Hmgb1		6.00245	6158	P63158
		Cct3		6.00081	6157	P80318
		Gja1		5.99722	6156	P23242
		Col4a2		5.99715	6155	P08122
		Eef2		5.99636	6154	P58252
		Cand1		5.99537	6153	Q6ZQ38
		Grhpr		5.99389	6152	Q91Z53
		Rps27		5.99242	6151	A0A0G2JDW7;Q6ZWU9
		Hdhd2		5.99224	6150	Q3UGR5
		Ndrg2		5.9894	6149	Q9QYG0-2
		Ndufb7		5.98772	6148	Q9CR61
		Hprt1		5.98668	6147	P00493
		Arl6ip5		5.98554	6146	Q8R5J9
		Rac3		5.98537	6145	A2AC13;P60764
		Ppid		5.97726	6144	Q9CR16
		Sod2		5.97321	6143	P09671
		Cadm2		5.97133	6142	G3UZM4;Q8BLQ9;Q8BLQ9-2;Q8BLQ9-3
		Pdia3		5.96984	6141	P27773
		Atp2b4		5.96871	6140	E9Q828;F7AAP4
		Lancl1		5.96734	6139	O89112
		Tkt		5.96721	6138	P40142
		Ppp2r4		5.96709	6137	P58389
		Acot7		5.96312	6136	E9PYH2;Q91V12;Q91V12-2;Q91V12-4
		Wdr1		5.96072	6135	O88342
		Atp2a2		5.96054	6134	J3KMM5;O55143
		Timm9		5.96053	6133	Q9WV98
		Sh3glb2		5.96012	6132	A2AWI9;Q8R3V5-3
		Rpl12		5.95534	6131	P35979
		Kif5c		5.95483	6130	P28738
		Matr3		5.95437	6129	Q8K310
		Fxyd6		5.9539	6128	Q9D164;Q9D164-2
		Cbr1		5.95334	6127	P48758
		Cct2		5.95276	6126	P80314
		Gna11		5.95261	6125	P21278
		Srsf3		5.95252	6124	P84104;P84104-2
		Chchd3		5.95004	6123	D3Z0L4
		Gad1	GABAergic neurons	5.94975	6122	P48318
		Tppp		5.94936	6121	Q7TQD2
		Pdxk		5.94915	6120	Q8K183
		Cct6a		5.94879	6119	P80317
		Dbn1		5.94641	6118	Q9QXS6
		Atp6v1e1		5.94559	6117	P50518
		Ap1b1		5.94363	6116	O35643
		Mapk1		5.94253	6115	P63085
		Apoa2		5.94248	6114	P09813
		Hnrnpd		5.94171	6113	Q60668;Q60668-3
		Idh3b		5.94165	6112	Q91VA7
		Hdgfrp3		5.9411	6111	Q9JMG7;Q9JMG7-2
		Tcp1		5.93941	6110	P11983
		Dctn2		5.93667	6109	Q99KJ8
		Hadhb		5.93598	6108	Q99JY0
		Dnajc5		5.93252	6107	P60904
		Lgi1		5.93062	6106	A0A0G2JGE8;Q9JIA1
		Epb4.1l1		5.93045	6105	A2AUK5
		Auh		5.93012	6104	Q9JLZ3
		Hspa4l		5.92874	6103	P48722
		Sept8		5.92807	6102	B1AQY9;B1AQZ0;Q8CHH9;Q8CHH9-2
		Uba1		5.92774	6101	Q02053
		Capza1		5.92461	6100	P47753;Q5RKN9
		Ndufb4		5.92408	6099	Q9CQC7
		Prdx3		5.92402	6098	P20108
		Gng2		5.92186	6097	P63213
		Myl12b;Myl12a		5.92146	6096	Q3THE2;Q6ZWQ9
		Rab11fip1		5.9187	6095	E9Q8L9;Q9D620
		Arpc4		5.91539	6094	P59999
		Ptprz1		5.91518	6093	B9EKR1
		Atp6v1h		5.91451	6092	A0A0A6YX18;Q8BVE3
		Ptges3		5.91204	6091	Q9R0Q7
		Arpc3		5.911	6090	Q9JM76
		Cplx2		5.90811	6089	P84086
		Cadm3		5.90771	6088	K4DI58;Q99N28
		Map1b		5.90747	6087	P14873
		Cadm4		5.9067	6086	Q8R464
		Gpr37l1		5.9066	6085	Q99JG2
		Ndufv2		5.9061	6084	Q9D6J6
		Ube2m		5.90563	6083	P61082
		Ube2l3		5.90506	6082	P68037
		Actn4		5.90504	6081	P57780
		Atp5l		5.90391	6080	Q9CPQ8
		Aco1		5.90348	6079	P28271
		Rpl26		5.90331	6078	B1ARA3;B1ARA5;P61255
		Mobp		5.90238	6077	Q9D2P8
		Fh		5.90143	6076	P97807;P97807-2
		Slc3a2		5.90118	6075	P10852-2
		Arpc5l		5.90102	6074	A3KGQ6;Q9D898
		Hrsp12		5.89964	6073	P52760
		Ndufb10		5.89959	6072	Q9DCS9
		Sirt2		5.89623	6071	Q8VDQ8;Q8VDQ8-2
		Cdh13		5.896	6070	Q9WTR5
		Eef1g		5.8959	6069	Q9D8N0
		Necap1		5.89483	6068	Q9CR95
		Tomm70a		5.89434	6067	Q9CZW5
		Mtatp8		5.89273	6066	P03930
		Ndufs3		5.89263	6065	Q9DCT2
		Opa1		5.89202	6064	P58281;P58281-2
		Taldo1		5.89002	6063	Q93092
		Atp2b1		5.88893	6062	G5E829
		Rpl13		5.88782	6061	P47963
		Lmna		5.88636	6060	P48678
		Pea15		5.8863	6059	Q62048
		Aldh6a1		5.88291	6058	Q9EQ20
		Fasn		5.88285	6057	P19096
		Cct5		5.88182	6056	P80316
		Ppme1		5.88167	6055	Q8BVQ5
		Slc6a9		5.88148	6054	P28571-1
		Map2k1		5.88034	6053	P31938
		Tst		5.87993	6052	P52196
		Fabp7		5.87664	6051	P51880
		Sfxn3		5.87537	6050	Q91V61;Q91V61-2
		Arpc2		5.87422	6049	Q9CVB6
		Myo5a		5.87353	6048	D3YZ62;D3Z4J3;Q99104
		Sfxn1		5.87183	6047	Q99JR1
		Rdx		5.86951	6046	P26043
		Atp6v1c1		5.86926	6045	Q9Z1G3
		Apoe		5.86821	6044	P08226
		Psma5		5.86733	6043	Q9Z2U1
		Ap2b1		5.86663	6042	Q9DBG3;Q9DBG3-2
		Apoa1bp		5.86624	6041	Q8K4Z3
		Cpne6		5.8656	6040	Q9Z140
		Dpysl4		5.86382	6039	O35098;O35098-2;Q3TMU8
		Myh10		5.86313	6038	Q5SV64
		Hap1		5.86205	6037	O35668
		Dpp10		5.86135	6036	E9QN98;Q6NXK7
		Rpl6		5.86134	6035	P47911
		Cmpk1		5.85735	6034	Q9DBP5
		Ddx5		5.85587	6033	Q61656;Q8BTS0
		Itih3		5.85559	6032	Q61704
		Immt		5.85495	6031	Q8CAQ8-2
		Dpp6		5.85473	6030	E9PWX1
		Ap2a2		5.85458	6029	P17427
		Etfb		5.8544	6028	Q9DCW4
		D10Jhu81e		5.85371	6027	Q9D172
		Hsph1		5.85363	6026	Q61699
		Rhob		5.85262	6025	P62746
		Phyhipl		5.85176	6024	Q8BGT8
		Rpl14		5.85145	6023	Q9CR57
		Atp2b3		5.84822	6022	A2ALL9
		Acsl6		5.84745	6021	Q5ICG5;Q8R1X1
		Mtch2		5.84655	6020	Q791V5
		Palm		5.84447	6019	Q9Z0P4-2
		Pfkl		5.84364	6018	P12382
		Actr3		5.84192	6017	Q99JY9
		Vat1		5.84065	6016	Q62465
		St13		5.83849	6015	F8WJK8;Q99L47
		Sfxn5		5.83749	6014	Q8BRQ9;Q925N0
		Prkacb		5.83623	6013	P68181
		Aak1		5.83574	6012	Q3UHJ0;Q3UHJ0-2
		Ehd3		5.83561	6011	Q9QXY6
		Pitpna		5.83526	6010	P53810
		Echs1		5.83491	6009	Q8BH95
		Atic		5.83386	6008	Q9CWJ9
		Rab14		5.83297	6007	Q91V41
		Dld		5.8324	6006	O08749
		Ppp1r7		5.83061	6005	Q3UM45
		Rps25		5.82843	6004	P62852
		Acadl		5.82762	6003	P51174
		Sri		5.82531	6002	Q6P069;Q6P069-2
		Rpl7a		5.8249	6001	P12970
		Syngr3		5.82428	6000	Q8R191
		Por		5.82386	5999	P37040
		Cplx1		5.82355	5998	P63040
		Npepps		5.82341	5997	Q11011
		Pfn1		5.82294	5996	P62962
		Cct8		5.82071	5995	H3BL49;P42932
		Ppp2r2a		5.82037	5994	Q6P1F6
		Apoo		5.81947	5993	Q9DCZ4;Q9DCZ4-2;Q9DCZ4-3
		Impact		5.81923	5992	O55091
		Gm20441		5.81881	5991	G3UYJ7
		Rplp2		5.81879	5990	P99027
		Hnrnpm		5.8178	5989	Q9D0E1;Q9D0E1-2
		Capzb		5.8153	5988	P47757
		Ak4		5.81504	5987	Q9WUR9
		Prkar2b		5.81309	5986	P31324
		Add2		5.81082	5985	Q9QYB8
		Etfa		5.80997	5984	Q99LC5
		Akr1a1		5.80933	5983	Q9JII6
		Rps12		5.80835	5982	P63323;Q6ZWZ6
		Idh1		5.80762	5981	O88844
		Cdc42		5.80714	5980	P60766
		Eef1d		5.80551	5979	F6ZFU0
		P4hb		5.80255	5978	P09103
		Psmd2		5.80118	5977	Q8VDM4
		Rps19		5.80032	5976	D3YUT3;D3Z5R8;D3Z722;Q9CZX8
		Cd47		5.79957	5975	Q61735
		Prepl		5.79899	5974	Q8C167;Q8C167-2
		Cyc1		5.79702	5973	Q9D0M3;Q9D0M3-2
		Scamp5		5.79675	5972	Q9JKD3
		Apoa4		5.79479	5971	P06728
		Rps15a		5.79353	5970	P62245
		Rpl18		5.7894	5969	P35980
		Praf2		5.78159	5968	Q9JIG8
		Aldh1l1		5.78155	5967	Q8R0Y6
		Acsbg1		5.78114	5966	Q99PU5
		Ftl1		5.78065	5965	P29391;Q9CPX4
		Ighm		5.77957	5964	A0A075B5P6;A0A075B6A0;P01872;P01872-2
		Ranbp1		5.77462	5963	P34022
		Nsfl1c		5.7744	5962	Q9CZ44;Q9CZ44-3
		Lmnb2		5.77407	5961	P21619
		Idh3g		5.77386	5960	P70404
		Ddx39b		5.77279	5959	Q9Z1N5
		Hsd17b10		5.77218	5958	A2AFQ2;Q99N15
		Vgf		5.77166	5957	Q0VGU4
		Ivd		5.76631	5956	Q9JHI5
		Clta		5.76474	5955	B1AWD9
		Bcas1		5.76393	5954	Q80YN3
		Psmc1		5.76387	5953	P62192
		Efhd2		5.76374	5952	Q8C845;Q9D8Y0
		Hint1		5.76286	5951	P70349
		Ttr		5.76286	5950	P07309
		Rps20		5.76243	5949	P60867
		Samm50		5.76184	5948	Q8BGH2
		Ctsb		5.76132	5947	P10605
		Gnb2l1		5.76064	5946	P68040
		Rab1A;Rab1;Rab1		5.76039	5945	P62821;Q5SW87;Q5SW88
		Lin7c		5.7576	5944	O88952
		Ermn		5.75736	5943	Q5EBJ4
		Cpe		5.75575	5942	Q00493
		Maoa		5.75511	5941	Q64133
		Pafah1b1		5.75377	5940	P63005
		Pgd		5.75217	5939	Q9DCD0
		Sept3		5.75174	5938	Q9Z1S5
		Rpl35a		5.7516	5937	O55142
		Nudt3		5.75147	5936	Q9JI46
		Slc25a22		5.74874	5935	Q9D6M3
		Txnl1		5.74848	5934	Q8CDN6
		Ppp1cc		5.74625	5933	P63087-2
		Alcam		5.74437	5932	E9Q3Q6
		Vps35		5.74402	5931	Q9EQH3
		Psmb2		5.74369	5930	Q9R1P3
		Dynll1		5.74335	5929	P63168
		Adam22		5.741	5928	D3YUP9;Q9R1V6;Q9R1V6-10;Q9R1V6-11;Q9R1V6-12;Q9R1V6-13;Q9R1V6-14;Q9R1V6-15;Q9R1V6-17;Q9R1V6-4;Q9R1V6-5;Q9R1V6-6;Q9R1V6-7;Q9R1V6-8
		Pcx		5.74059	5927	E9QPD7;G5E8R3
		Slc25a18		5.73896	5926	Q9DB41;Q9DB41-2
		Akr1b1		5.73886	5925	P45376
		Ndufs4		5.73822	5924	E9QPX3;Q9CXZ1
		Pabpc1		5.73599	5923	P29341
		Suclg1		5.73387	5922	Q9WUM5
		Ogdhl		5.73342	5921	E9Q7L0
		Rpl35		5.73091	5920	Q6ZWV7
		Kpnb1		5.72934	5919	P70168
		Cdk5		5.72858	5918	P49615
		Cadps		5.72687	5917	J3QJW3;K4DI76;Q80TJ1
		Pcbp1		5.72651	5916	P60335
		Kif5b		5.72651	5915	Q61768
		Ndufa8		5.72595	5914	Q9DCJ5
		Cox5a		5.72517	5913	P12787
		Pabpc2		5.723	5912	Q62029
		Plxna4		5.72125	5911	Q80UG2
		Pgp		5.71994	5910	Q8CHP8
		Tmod2		5.71968	5909	Q9JKK7
		Bdh1		5.71926	5908	Q80XN0
		Atxn10		5.71895	5907	P28658
		Gdap1		5.71661	5906	O88741
		Timm10		5.71491	5905	P62073
		Rps3		5.71472	5904	P62908
		Sptbn2		5.71399	5903	Q68FG2
		Atl1		5.71299	5902	Q8BH66
		Aars		5.71259	5901	Q8BGQ7
		Flot1		5.71256	5900	O08917
		Atp1b3		5.71169	5899	P97370
		Nedd8		5.7114	5898	P29595
		Rpl10a		5.70981	5897	P53026;Q5XJF6
		Diap1		5.70976	5896	E9PV41
		Nt5c		5.7087	5895	Q9JM14
		Khsrp		5.70797	5894	Q3U0V1
		Tceal3		5.70733	5893	A2AEC2;Q8R0A5
		Tspan2		5.70709	5892	A0A0G2JDX4;A0A0G2JEZ7;Q922J6;Q9D1X8
		Capn2		5.70646	5891	O08529
		Crym		5.70642	5890	O54983
		Sv2b		5.70513	5889	Q8BG39
		Ppp1ca		5.70477	5888	P62137
		Dmtn		5.7046	5887	Q9WV69;Q9WV69-2
		Chchd3		5.7042	5886	Q9CRB9
		Actn1		5.70322	5885	Q7TPR4
		Sccpdh		5.70322	5884	Q8R127
		Rpl27a		5.70247	5883	P14115
		Sncb		5.70169	5882	Q91ZZ3
		Hnrnpl		5.70081	5881	Q8R081
		Rps13		5.7007	5880	P62301
		Ak3		5.69839	5879	Q9WTP7
		Cct4		5.6975	5878	P80315
		Napg		5.69676	5877	Q9CWZ7
		Hadh		5.6963	5876	Q61425
		Acyp1		5.69592	5875	E9QJT5;P56376
		Ppp2cb;Ppp2ca		5.69353	5874	P62715;P63330
		Cldn11		5.69333	5873	Q60771
		Kif2a		5.69295	5872	E0CZ72;P28740;P28740-1;P28740-2
		Cttn		5.69286	5871	Q60598
		Ctsd		5.69116	5870	P18242
		Ahi1		5.69105	5869	E9QP54
		Hnrnph1		5.6889	5868	O35737;Q8C2Q7
		Ndufb3		5.68829	5867	Q9CQZ6
		Cul3		5.68695	5866	Q9JLV5
		Pafah1b3		5.68591	5865	Q61205
		Sars		5.68497	5864	Q8C483
		Sar1a		5.68472	5863	Q99JZ4
		Ndrg1		5.6846	5862	Q62433
		Hibadh		5.68439	5861	Q99L13
		Epdr1		5.68331	5860	Q99M71
		Hadha		5.68246	5859	Q8BMS1
		Bsn		5.68139	5858	O88737
		Gm8730;Rplp0		5.68057	5857	E9Q070;P14869
		Ehd1		5.68041	5856	Q9WVK4
		Srsf1		5.68034	5855	H7BX95;Q6PDM2
		Arl6ip1		5.67898	5854	Q9JKW0
		Stx1a		5.67878	5853	O35526
		Ndufb6		5.67784	5852	Q3UIU2
		Mapt		5.67728	5851	P10637-2
		Nras		5.67222	5850	A0A0G2JGP4;P08556;Q9D091
		Eef1b		5.67143	5849	O70251
		Capns1		5.67028	5848	D3YW48;O88456
		Slc8a1		5.66956	5847	Q68FL0
		Hmgn2;Hmgn2;Gm16494;Hmgn2;Hmgn2;Hmgn2		5.66921	5846	A3KGL9;B7ZCQ3;E9Q2Z4;F6W687;P09602;Q5XK38
		Lamb2		5.66882	5845	Q61292
		Ahsa1		5.66781	5844	Q8BK64
		Rgs7		5.66703	5843	A0A0A6YW36
		Psmc2		5.66296	5842	P46471
		Dnhd1		5.6626	5841	D3Z2X2;Q9CX41
		Prkar2a		5.66252	5840	A0A0A6YX73;Q8K1M3
		Fga		5.66199	5839	E9PV24;E9PV24-2
		Spr		5.66182	5838	Q64105;Q91XH5
		Gnas		5.66162	5837	Q6R0H7;Q6R0H7-4
		Hnrnpu		5.66137	5836	Q8VEK3
		Epb41l2		5.65974	5835	O70318
		Myo6		5.65854	5834	E9PVU0;E9Q174;E9Q175;E9Q3L1;V9GX76;V9GXM4
		Acly		5.65725	5833	Q3V117
		Abcb8		5.65583	5832	Q9CXJ4
		Npm1		5.64646	5831	Q5SQB0;Q5SQB5;Q61937;Q9DAY9
		Camkv		5.64505	5830	Q3UHL1
		Rtn3		5.64464	5829	Q9ES97;Q9ES97-2
		Dnajc6		5.64344	5828	Q80TZ3
		Rpl7		5.64322	5827	P14148
		Pak1		5.64286	5826	G5E884
		Ndufb8		5.64264	5825	Q9D6J5
		Rph3a		5.64253	5824	P47708
		Camk2d		5.6419	5823	A0A0G2JGS4;Q6PHZ2-5
		Endod1		5.64111	5822	Q8C522
		Cops8		5.64075	5821	Q8VBV7
		Hyou1		5.64069	5820	Q9JKR6
		Afg3l2		5.64053	5819	Q8JZQ2
		Sept4		5.63992	5818	P28661;P28661-2;P28661-3
		Napa		5.63941	5817	Q9DB05
		Vapa		5.63813	5816	Q9WV55
		Elavl1		5.63717	5815	P70372
		Map1lc3a		5.63698	5814	Q91VR7
		Hpx		5.63698	5813	Q91X72
		Lyst		5.63593	5812	G5E8Q0;P97412
		Gphn		5.63527	5811	A0JNY3;Q8BUV3
		Eif5a		5.63512	5809.5	A0A0A0MQM0;P63242
		Gpm6b		5.63512	5809.5	A2AEG6;P35803
		Sgip1		5.63274	5808	Q8VD37
		Cacna2d1		5.63162	5807	O08532-4;O08532-5
		Acaa2		5.63048	5806	Q8BWT1
		Rap2b		5.63033	5805	P61226
		Scamp4		5.62969	5804	Q9JKV5
		Sh3bgrl3		5.62967	5803	Q91VW3
		Cntnap1		5.62889	5802	O54991
		L1cam		5.62875	5801	Q6PGJ3
		Rab3c		5.62772	5800	P62823
		Adam23		5.62684	5799	Q9R1V7;Q9R1V7-2
		Sumo2;Sumo3;Sumo3;Sumo3;Sumo3;Sumo3;Sumo2;Sumo2;Sumo3;Sumo3		5.62607	5798	D3Z794;G3UWI9;G3UWX9;G3UZ60;G3UZA7;G3UZX6;H7BWX9;P61957;Q9Z172;Q9Z172-2
		Caskin1		5.62594	5797	Q6P9K8
		Itsn1		5.62565	5796	E9Q0N0;Q9Z0R4
		Ppa1		5.62515	5795	Q9D819
		Cacna2d2		5.62368	5794	Q6PHS9;Q6PHS9-4
		Abi1		5.62218	5793	B7ZCU0;B7ZCU2;B7ZCU3;B7ZCU4;B7ZCU5;J3QNK8;Q8CBW3;Q8CBW3-2;Q8CBW3-3;Q8CBW3-4;Q8CBW3-5
		Aldh7a1		5.62021	5792	Q9DBF1-2
		Dctn1		5.62017	5791	E9Q3M3;O08788
		Nckap1		5.61995	5790	A2AS98;P28660
		Rps4x		5.6189	5789	P62702
		Sgta		5.61817	5788	Q8BJU0;Q8BJU0-2
		Syt2		5.61752	5787	P46097
		Gna13		5.61681	5786	P27601
		Nap1l4		5.61593	5785	Q78ZA7
		Ppp2r1b		5.61582	5784	G3UWS4;H3BKU1;Q3TTF6;Q7TNP2
		Ncl		5.61505	5783	P09405
		Slc6a17		5.61317	5782	Q8BJI1
		Psip1		5.61215	5781	Q99JF8
		Rpsa		5.61166	5780	P14206
		Coro1a		5.61004	5779	O89053
		Rps6		5.61003	5778	P62754
		Slc9a3r1		5.60951	5777	P70441
		Ola1		5.60811	5776	Q9CZ30
		Cmpk2		5.60667	5775	Q3U5Q7
		Ptpn11		5.60594	5774	P35235
		Rps28		5.60477	5773	G3UYV7;P62858
		Map4		5.60414	5772	A0A0G2JDN7;E9PZ43
		Prpsap1		5.60327	5771	B1AT82;Q9D0M1
		Arfgap1		5.60248	5770	V9GWV1;V9GXM1
		Pnpo		5.60231	5769	Q91XF0
		Myl6		5.60129	5768	Q60605
		Mtnd3		5.6012	5767	P03899
		Cab39		5.60074	5766	Q06138
		Sult4a1		5.59962	5765	P63046
		Ndufb9		5.59952	5764	Q9CQJ8
		Lin7a		5.59948	5763	Q8JZS0
		Eci1		5.5994	5762	P42125
		Tma7		5.59873	5761	Q8K003
		Rps14		5.59685	5760	P62264
		Cap2		5.59522	5759	Q9CYT6
		Pam		5.59517	5758	F8VQA4;P97467
		Gbe1		5.59509	5757	F6ZHD8;G3UW30;Q9D6Y9
		Gpd1l		5.59488	5756	Q3ULJ0
		Mapre2		5.59439	5755	D3YYK8;E9Q6X0;Q8R001;Q8R001-2
		Rab5a		5.59308	5754	Q9CQD1
		Acot13		5.59257	5753	Q9CQR4
		Fabp3		5.59221	5752	P11404
		Sacm1l		5.59167	5751	Q9EP69
		H2-Ke6;Hsd17b8;Hsd17b8		5.5916	5750	G3UX44;P50171;P50171-2
		Psmd7		5.59102	5749	P26516
		Sept11		5.59078	5748	Q8C1B7;Q8C1B7-2;Q8C1B7-3
		Kif21a		5.58983	5747	E9Q0J5;F8WGN6;Q9QXL2
		Lap3		5.58981	5746	Q9CPY7;Q9CPY7-2
		Vps29		5.58876	5745	D3Z645;Q9QZ88
		Srsf7		5.5878	5744	Q8BL97;Q8BL97-2;Q8BL97-3;Q8BL97-4
		Actr2		5.58697	5743	P61161
		Glod4		5.58683	5742	E9Q197;Q9CPV4;Q9CPV4-2
		Fam213b		5.58622	5741	Q9DB60
		Dmxl2		5.58569	5740	Q8BPN8;Q8BPN8-2
		Fahd2		5.58567	5739	Q3TC72
		Hsbp1		5.58446	5738	Q9CQZ1
		Ndufv3		5.58336	5737	Q3U422
		Arpc5		5.58209	5736	Q9CPW4
		Snx4		5.58178	5735	Q91YJ2
		Iqsec2		5.58098	5734	A4GZ26;E9QAD8;Q5DU25
		Mat2a		5.58061	5733	Q3THS6
		Aqp4		5.58027	5732	P55088;P55088-2;P55088-3
		Sparcl1		5.57994	5731	P70663
		Rap1gds1		5.57934	5730	Q3TU36
		Pdap1		5.57899	5729	Q3UHX2
		Cyfip1		5.57888	5728	Q7TMB8
		H2afy		5.57868	5727	Q9QZQ8
		Rpl23a		5.57835	5726	P62751
		Tmem65		5.57779	5725	Q4VAE3
		Timm13		5.57566	5724	P62075
		C1qbp		5.57411	5723	O35658;Q8R5L1
		Slc2a3		5.57314	5722	P32037
		Tmsb10		5.57136	5721	Q6ZWY8
		Prkar1b		5.57105	5720	P12849
		Ap3b2		5.57093	5719	Q9JME5
		Tagln2		5.5709	5718	Q9WVA4
		Flot2		5.57082	5717	Q60634
		Pdia6		5.57043	5716	Q3TML0
		Vps26b		5.56949	5715	Q8C0E2
		Anxa6		5.56911	5714	P14824
		Fbxo2		5.56867	5713	Q80UW2
		Adh5		5.56848	5712	P28474
		Park7		5.56702	5711	Q99LX0
		Sfxn2		5.56678	5710	Q925N2
		Ctbp1		5.56524	5709	O88712;O88712-2
		Atp6v1f		5.56456	5708	Q9D1K2
		Gm10260;Rps18		5.56425	5707	F6YVP7;P62270
		Slc12a6		5.56357	5706	Q6P6P5
		Entpd2		5.56324	5705	O55026
		Oxct1		5.56074	5704	Q9D0K2
		Rbmxl1;Rbmx		5.5603	5703	Q91VM5;Q9WV02
		Trim2		5.55925	5702	E9QKC6;Q3UHH4;Q9ESN6
		Gng3		5.55852	5701	P63216
		Anxa7		5.55826	5700	Q07076
		Cd9		5.55797	5699	P40240
		Col4a1		5.55789	5698	P02463
		Rpl9		5.55689	5697	A0A0G2JES3;P51410
		Prrt2		5.55475	5696	E9PUL5
		Fkbp2		5.55377	5695	P45878
		Plec		5.55376	5694	Q9QXS1-6;Q9QXS1-7;Q9QXS1-8
		Iqsec1		5.55358	5693	A0A087WQ39;E9PUA3;Q8R0S2;Q8R0S2-2
		Slc44a1		5.55339	5692	A2AMH4;A2AMH5;Q6X893;Q6X893-2
		Arl3		5.55304	5691	Q9WUL7
		Yars		5.54998	5690	A2A7S7
		Cndp2		5.54962	5689	Q9D1A2
		Btbd11		5.548	5688	Q6GQW0
		Mat1a		5.54767	5687	Q91X83
		Gsn		5.54731	5686	P13020-2
		Ndufa11		5.54593	5685	G5E814;Q9D8B4
		Pdhx		5.54569	5684	Q8BKZ9
		Slc1a4		5.5451	5683	O35874;Q5SSP3
		Wars		5.54444	5682	P32921;P32921-2
		Asah1		5.54407	5681	Q9WV54
		Dars		5.5433	5680	Q922B2
		Mt3		5.54248	5679	P28184
		Pgls		5.54239	5678	Q9CQ60
		Cbx3		5.5418	5677	P23198;Q9DCC5
		Mecp2		5.54168	5676	Q9Z2D6;Q9Z2D6-2
		Cops4		5.5411	5675	O88544
		Psmd1		5.54104	5674	Q3TXS7
		Etfdh		5.54088	5673	Q6PF96;Q921G7
		Psmd6		5.54055	5672	Q99JI4
		Cap1		5.54049	5671	P40124
		Psmb6		5.54035	5670	Q60692
		Ncald		5.53936	5669	D3YVA2;Q91X97
		Pip4k2a		5.53736	5668	O70172
		Ogdh		5.53721	5667	Q60597;Q60597-3
		Usp9x		5.53653	5666	P70398;Q4FE56
		Decr1		5.53619	5665	Q9CQ62
		Dnajb2		5.53366	5664	Q3TB24;Q9QYI5
		Clasp2		5.53356	5663	E9Q8N5;F7DCH5;Q08EB6;Q8BRT1
		Tmx2		5.53286	5662	D3Z2J6;Q9D710
		Hist1h1a		5.53265	5661	P43275
		Mtx2		5.53149	5660	O88441
		Tpm3		5.53131	5659	E9Q5J9;Q8K0Z5
		Lrp1		5.531	5658	Q91ZX7
		Pfdn2		5.53058	5657	F8WJ30;O70591
		Tbcb		5.52959	5656	Q9D1E6
		Cdh2		5.52898	5655	P15116
		Ptprn2		5.52848	5654	P80560
		Wdr37		5.52788	5653	Q8CBE3
		Gnaq		5.52735	5652	P21279
		Dlg1		5.52721	5651	H7BWY4;Q811D0
		Tceal5		5.52671	5650	Q8CCT4
		Ndufs8		5.5267	5649	Q8K3J1
		Psma3		5.52656	5648	O70435
		Rab18		5.52651	5647	P35293
		Arf4		5.52579	5646	P61750
		Rps16		5.52522	5645	P14131
		Eif4b		5.52399	5644	Q8BGD9
		Dcx		5.52265	5643	O88809;Q6PGI2;Q9CXL6
		Arf5		5.52245	5642	P84084
		Cd200		5.52244	5641	O54901;Q80VX2
		Atp8a1		5.52124	5640	F6WYQ5;P70704
		Sncg		5.52073	5639	Q9Z0F7
		Trim28		5.51965	5638	Q62318
		Psmc6		5.51856	5637	P62334
		Serpina1b		5.51827	5636	P22599
		Rpl21		5.51706	5635	O09167;Q9CQM8
		Rnpep		5.51671	5634	Q8VCT3
		Agfg1		5.51489	5633	A0A087WNV1;A0A087WR52;A0A087WSR7;Q8K2K6;Q8K2K6-1;Q8K2K6-3
		Tpt1		5.51459	5632	P63028
		Ncs1		5.51359	5631	Q8BNY6
		Necab2		5.51358	5630	Q91ZP9
		Lypla2		5.51206	5629	Q9WTL7
		Fus		5.51152	5628	P56959;Q8CFQ9
		Dclk1		5.51065	5627	A0A0G2JGQ6;Q9JLM8
		Pkp4		5.51056	5626	A2AS45;Q68FH0;Q68FH0-2
		Mtco1		5.5104	5625	P00397
		Pa2g4		5.51005	5624	P50580;P50580-2
		Ppp1cb		5.50987	5623	P62141
		Mtch1		5.50975	5622	Q791T5;Q791T5-2
		Gdap1l1		5.5079	5621	Q3USC7;Q8VE33
		Rasal1		5.50633	5620	Q9Z268
		Psat1		5.50513	5619	Q99K85
		Ndufab1		5.50475	5618	F6ZFT1;F8WJ64;Q9CR21
		H1f0		5.504	5617	P10922
		Ncam2		5.50332	5616	O35136
		Acan		5.50323	5615	Q61282
		Mt1		5.50288	5614	P02802
		Eif3c		5.50247	5613	Q8R1B4
		Sh3bgrl		5.50228	5612	Q9JJU8
		Clip2		5.50137	5611	Q9Z0H8;Q9Z0H8-2
		Ppa2		5.50071	5610	D3Z636;Q91VM9
		Hpcal1		5.49943	5609	P62748
		Scamp3		5.49884	5608	E9Q855;O35609;Q3UXS0
		Gps1		5.49735	5607	G3UXW9
		Ptprn		5.49734	5606	A6MDD2;Q60673
		Clasp1		5.49706	5605	A0A087WNW8;A0A087WP42;A0A087WQ31;A0A087WQ95;A0A087WQF1;A0A087WRE8;A0A087WRK0;A0A087WS18;E9Q6L0;E9QKH0;E9QNY9;J3QP81;Q80TV8;Q80TV8-2
		Nup85		5.49696	5604	Q8R480
		Myh9		5.49587	5603	Q8VDD5
		Trappc3		5.49553	5602	O55013
		Bcat1		5.49548	5601	Q8CBC8
		Tsn		5.49505	5600	Q62348
		Arf6		5.49293	5599	P62331
		Stxbp5		5.49237	5598	D3Z079;D3Z2Q2;Q8K400
		Prosc		5.49194	5597	Q9Z2Y8
		Camk2g		5.49173	5596	Q923T9;Q923T9-2
		Oxr1		5.49152	5595	Q4KMM3
		Snd1		5.49043	5594	Q78PY7
		Anks1b		5.49	5593	Q8BIZ1;S4R286
		Eif3a		5.4897	5592	P23116
		Serpina1d		5.48908	5591	Q00897
		Syn1		5.4887	5590	O88935-1
		Ecm29		5.48862	5589	Q6PDI5;Q6PDI5-2
		Kiaa1045		5.48851	5588	Q80TL4
		Hras		5.48644	5587	Q61411
		Uba3		5.48628	5586	Q8C878;Q8C878-2
		Atp6v1g2		5.48342	5585	B0V2H4;Q9WTT4
		Phpt1		5.48304	5584	Q9DAK9
		Cse1l		5.48264	5583	Q9ERK4
		Nutf2		5.48253	5582	P61971
		Rab21		5.48236	5581	P35282
		Dhx9		5.48161	5580	A0A087WPL5;E9QNN1
		Hars		5.48157	5579	Q61035
		Kiaa0513		5.48033	5578	Q8R0A7
		Elavl2		5.48015	5577	B1AXZ4;B1AXZ5;Q3UR02;Q60899;Q80Y51
		Nudc		5.47833	5576	O35685
		Gaa		5.47762	5575	P70699
		G3bp2		5.47604	5574	P97379
		Sgsm1		5.47551	5573	Q8BPQ7
		Rab5b		5.47534	5572	P61021
		Nudt10;Nudt11		5.47485	5571	P0C027;P0C028
		Tango2		5.47396	5570	P54797;Q8BTN3;Q99K56
		Acta2		5.47334	5569	P62737
		Lcmt1		5.47319	5568	A2RTH5
		S100a1		5.47309	5567	Q91V77
		Pygm		5.47211	5566	Q9WUB3
		Gm9493;Rps7		5.47172	5565	F6SVV1;P62082
		Pfdn1		5.47066	5564	Q9CQF7;Q9CWM4
		Apmap		5.47046	5563	Q9D7N9
		Abcb7		5.47002	5562	Q61102
		Atp6v1d		5.46877	5561	P57746
		Gabra1		5.46863	5560	P62812
		Lgalsl		5.46747	5559	Q8VED9
		Hnrnpul2		5.46725	5558	Q00PI9
		Snx3		5.46717	5557	O70492;Q78ZM0
		Scg5		5.4669	5556	P12961
		Inpp4a		5.46688	5555	F6V2U0
		Dnaja2		5.46636	5554	Q9QYJ0
		Abr		5.46581	5553	Q5SSL4
		Hmox2		5.4657	5552	O70252
		Thop1		5.46502	5551	Q8C1A5
		Nid1		5.46428	5550	P10493
		Cartpt		5.46375	5549	P56388-2
		Dnaja1		5.463	5548	P63037
		Vma21		5.46254	5547	Q78T54;Q78T54-2
		Selenbp1		5.45938	5546	P17563
		Srm		5.45922	5545	Q64674
		Cygb		5.45749	5544	Q9CX80
		Dlg4		5.45645	5543	Q62108;Q62108-2;Q62108-3
		Wdr7		5.45613	5542	Q920I9
		Fhl1		5.45551	5541	A2AEX6;A2AEX8;P97447
				5.45531	5540	Q9CQE8
		Trpc2;Xntrpc;Trpc2;Trpc2		5.45514	5539	E9PVR2;F8VQM8;Q9R244;Q9R244-2
		Chchd6		5.45501	5538	E9Q4M4;Q91VN4
		Ugp2		5.45459	5537	Q91ZJ5;Q91ZJ5-2
		Psmb5		5.45377	5536	O55234
		Fkbp4		5.45343	5535	P30416
		Palm		5.45307	5534	Q9Z0P4
		Esd		5.45247	5533	H3BKH6;Q9R0P3
		Sgip1		5.45199	5532	Q8VD37-3
		Hspg2		5.45128	5531	B1B0C7;E9PZ16
		Hapln2		5.45104	5530	Q9ESM3
		Nebl		5.44907	5529	Q9DC07
		Tppp3		5.44894	5528	Q9CRB6
		Pde2a		5.44805	5527	Q3TXZ6;Q5PR72;Q922S4
		Hnrnpr		5.44774	5526	Q8VHM5
		Add1		5.44772	5525	Q9QYC0
		Pak3		5.44617	5524	Q61036
		Cst3		5.44605	5523	A2APX3;P21460
		Pdcd6ip		5.44553	5522	Q9WU78;Q9WU78-3
		Git1		5.44546	5521	Q68FF6
		Dpp6		5.44472	5520	Q80VM5
		Slc7a14		5.4443	5519	Q8BXR1
		Shisa4		5.44412	5518	Q8CA71
		Blvra		5.44019	5517	Q9CY64
		Wbp2		5.44004	5516	P97765
		Serpinb1a		5.43968	5515	Q9D154;Z4YK03
		Isyna1		5.4394	5514	Q9JHU9
		Rogdi		5.43938	5513	Q3TDK6;Q3TDK6-2
		Ndrg4		5.43682	5512	Q8BTG7;Q8BTG7-3
		Eif4h		5.43653	5511	Q9WUK2;Q9WUK2-2
		Slc8a2		5.43647	5510	Q8K596
		Hibch		5.43581	5509	Q8QZS1
		H3f3a;H3f3c;H3f3a		5.43579	5508	E0CZ27;P02301;P84244
		Carkd		5.43518	5507	J3QMM7;K3W4M4;Q9CZ42;Q9CZ42-3
		Gsr		5.43498	5506	P47791;P47791-2
		Cyb5r1		5.43494	5505	Q9DB73
		Tceb1		5.43477	5504	A0A087WNT1;A0A087WQE6;P83940
		Lta4h		5.43337	5503	P24527
		Sh3gl3		5.43294	5502	J3QQ44
		Prkcsh		5.43196	5501	O08795;O08795-2
		Dlg2		5.43078	5500	Q91XM9-7
		Hsd17b4		5.43037	5499	P51660
		Khdrbs1		5.42977	5498	Q60749
		Actr1b		5.42816	5497	Q8R5C5
		Cops2		5.42785	5496	P61202;P61202-2
		Uso1		5.42773	5495	Q9Z1Z0
		Lrpprc		5.42676	5494	Q6PB66
		Fam162a		5.42662	5493	Q9D6U8
		Lcp1		5.42652	5492	Q61233
		Agk		5.42623	5491	Q9ESW4
		Adss		5.42603	5490	P46664
		Bphl		5.4255	5489	Q8R164
		Pck2		5.42511	5488	Q8BH04
		Prkar1a		5.42463	5487	Q9DBC7
		Ndrg3		5.42445	5486	Q8VCV2
		Myh10		5.42293	5485	Q3UH59;Q61879
		Slc25a23		5.42281	5484	Q6GQS1
		Tceb2		5.42277	5483	P62869
		Rab35		5.42275	5482	Q6PHN9
		Hagh		5.42273	5481	G5E8T9;Q99KB8
		Clu		5.42236	5480	Q06890
		Scp2		5.4214	5479	P32020
		Rcn2		5.42116	5478	Q8BP92
		Gpx1		5.42053	5477	P11352
		Nrcam		5.42023	5476	Q810U4;Q810U4-2
		Adrbk1		5.42011	5475	Q7TS64;Q99MK8
		Acot9		5.41995	5474	Q9R0X4
		Ethe1		5.41974	5473	Q9DCM0
		Atp5e		5.41937	5472	P56382
		Ctnnb1		5.41934	5471	Q02248
		Slc1a3		5.41916	5470	P56564
		Abi2		5.41888	5469	A0A087WPP8;A0A087WRS3;P62484;Q6AXD2;Q6AXH6
		Kcnj10		5.41878	5468	Q9JM63
		Trh		5.41801	5467	Q62361
		Slc6a7		5.41744	5466	Q6PGE7
		Pcca		5.41698	5465	Q91ZA3
		AW551984		5.4169	5464	Q8BGF0
		Psmd11		5.41679	5463	Q8BG32
		Tom1l2		5.41606	5462	Q5SRX1;Q5SRX1-2
		Gls	Glutamatergic neurons	5.41592	5461	D3Z7P3
		Cnrip1		5.41581	5460	Q5M8N0
		Elavl4		5.41558	5459	A2A9R6;A2A9R8;A2A9S0;A2A9S2;Q61701;Q8BVA9
		Ppp1r1b		5.41546	5458	Q60829;Q60829-2
		Ubxn1		5.41484	5457	Q922Y1
		Myt1		5.41411	5456	B0R0C1;B0R0C6;Q8CFC2;Q8CFC2-2;Q8CFC2-3
		Snta1		5.41388	5455	A2AKD7;Q61234
		Scn2a1		5.41365	5454	B1AWN6
		Cyfip2		5.41217	5453	Q5SQX6
		Pcyox1		5.41162	5452	Q9CQF9
		Ngb		5.41119	5451	Q3USR6;Q9ER97
		Oat		5.41118	5450	P29758
		Ppib		5.41027	5449	P24369
		Txndc17		5.40917	5448	Q9CQM5
		Rpl22		5.40878	5447	P67984
		Ctnnd2		5.40842	5446	E9QKH8
		Rpl17		5.40826	5445	Q6ZWZ7;Q9CPR4
		Psmc4		5.40785	5444	P54775
		Purb		5.40736	5443	O35295
		2010107G23Rik;2010107G23Rik;2010107G23Rik;		5.40587	5442	D3YYX8;D3Z2E9;D3Z7G3;Q9D882
		Mapk3		5.40468	5441	Q63844
		Svip		5.40306	5440	Q3UZP4
		Tprg1l		5.40196	5439	Q9DBS2
		Cyb5r3		5.40176	5438	Q9DCN2;Q9DCN2-2
		Pak3		5.40127	5437	Q61036-2
		Acad9		5.40095	5436	Q8JZN5
		Ctnna2		5.39992	5435	E0CXB9;Q61301;Q61301-2;Q61301-3
		Mgst3		5.39933	5434	Q9CPU4
		Bsg		5.39843	5433	J3QP71;K3W4Q8;P18572;P18572-2
		Kars		5.39833	5432	Q8R2P8
		Hnrnpab		5.39743	5431	Q99020
		Coro1c		5.39692	5430	Q9WUM4
		Tollip		5.39687	5429	Q9QZ06
		Rab2a		5.39507	5428	P53994
		Ca1		5.39483	5427	P13634
		Usp14		5.39452	5426	E9PYI8;Q9JMA1
		Acp1		5.39371	5425	Q561M1
		Asna1		5.3933	5424	O54984
		Gpr158		5.39259	5423	Q8C419
		Sept9		5.3904	5422	A2A6U3;Q80UG5;Q80UG5-3
		Hacd3		5.39016	5421	Q8K2C9
		Cacybp		5.3895	5420	Q9CXW3
		Hint3		5.38855	5419	Q9CPS6
		Sik3		5.38825	5418	E9PU87;Q6P4S6
		Map1lc3b		5.38728	5417	M0QWC2;Q9CQV6
		Abhd12		5.38679	5416	Q99LR1
		Arhgap1		5.38659	5415	A2AH25;Q5FWK3
		Gprin1		5.38633	5414	Q3UNH4
		Rars		5.38582	5413	Q9D0I9
		Wdr54		5.38481	5412	Q9R0D8
		Psmc5		5.3848	5411	P62196
		Mccc1		5.38451	5410	Q99MR8
		Snx27		5.38419	5409	Q3UHD6
		Rab3gap1		5.38309	5408	Q80UJ7
		Hnrnpa0		5.38303	5407	Q9CX86
		Gak		5.38303	5406	Q99KY4;Q99KY4-2
		Rock2		5.3825	5405	F8VPK5
		Ablim2		5.3824	5404	E9Q4K0
		S100a13		5.38187	5403	A0A0A0MQ90;P97352
		Numbl		5.38163	5402	O08919
		Gars		5.38109	5401	Q9CZD3
		Map4		5.38027	5400	A0A0B4J1F2;A0A0B4J1M9;P27546;P27546-2
		Pacs1		5.38	5399	Q8K212
		A230065H16Rik		5.37928	5398	G3UW55
		Fubp1		5.37914	5397	A0A0G2JFY5;A0A0G2JGW9;Q3TUE1;Q3UUU2;Q91WJ8
		Akr7a2		5.37474	5396	Q8CG76
		Ppp2r5c		5.37442	5395	Q60996;Q60996-3
		Lancl2		5.37404	5394	F6RJV6;Q9JJK2
		Pip5k1c		5.37271	5393	F8WHW6;O70161;O70161-3
		Tln2		5.37259	5392	E9PUM4
		Pcyt2		5.37208	5391	A2ABY3;Q922E4
		Ppp5c		5.37179	5390	Q60676
		Fdps		5.3717	5389	Q920E5
		Wdr47		5.37101	5388	Q8CGF6
		Appl1		5.37088	5387	Q8K3H0
		Srcin1		5.3705	5386	B1AQX6;B1AQX7
		Mpst		5.37017	5385	Q3UW66;Q99J99
		Nol3		5.37004	5384	Q9D1X0
		Irak4		5.36893	5383	Q3USX5;Q8R4K2
		Tiprl		5.36853	5382	Q8BH58
		Me1		5.36791	5381	P06801
		Psmd5		5.36767	5380	Q8BJY1
		Tpd52l2		5.36763	5379	A2AUD5
		Ensa		5.36701	5378	P60840;P60840-2
		Mccc2		5.36677	5377	Q3ULD5
		Xpo1		5.36629	5376	Q6P5F9
		Uggt1		5.36594	5375	Q6P5E4
		Pepd		5.36541	5374	Q11136
		Tmx4		5.36534	5373	Q8C0L0
		Ndufa1		5.36504	5372	O35683
		Fam195b		5.36486	5371	Q3UGS4
		Rps6ka2		5.36452	5370	Q9WUT3
		Dtd1		5.36429	5369	Q9DD18
		Acss1		5.36362	5368	Q99NB1
		Comtd1		5.36323	5367	H3BJ37;Q8BIG7
		Hspa1b;Hspa1a		5.363	5366	P17879;Q61696
		Nf1		5.36279	5365	Q04690;Q04690-2
		Nap1l5		5.36255	5364	Q9JJF0
		Atad3		5.36222	5363	Q925I1
		Chmp4b		5.3587	5362	Q9D8B3
		Hspa2		5.35828	5361	P17156
		Ddb1		5.35676	5360	Q3U1J4
		Pkia		5.35644	5359	P63248
		Nos1		5.3554	5358	F8WGF2;Q9Z0J4;Q9Z0J4-5;S4R255
		Gsk3b		5.3546	5357	E9QAQ5
		Rpl5		5.3543	5356	P47962
		Acsf2		5.35368	5355	Q8VCW8
		Nptn		5.35365	5354	P97300-3
		Nars		5.35305	5353	Q8BP47
		Gmps		5.35191	5352	Q3THK7
		Eif5		5.35184	5351	P59325
		Tusc2		5.35094	5350	A0A0A6YWP5;Q9WVF8
		Capza2		5.35014	5349	P47754
		Psma1		5.34985	5348	Q9R1P4
		Rap2a		5.34982	5347	Q80ZJ1
		Slc2a1		5.34981	5346	P17809
		Syne1		5.34899	5345	Q6ZWR6;Q6ZWR6-4
		Ocrl		5.34897	5344	Q6NVF0;Q6NVF0-2
		Mug1		5.34871	5343	P28665
		Tardbp		5.34791	5342	A0A087WRZ5;Q6VYI4;Q6VYI5;Q8BLD4;Q8R0B4;Q921F2
		Traf3		5.34786	5341	Q60803
		Agap3		5.34773	5340	F8VQE9;Q8VHH5
		Fnd3c2		5.3472	5339	A2AP83
		Vps13c		5.34718	5338	Q8BX70;Q8BX70-3
		Psma4		5.34673	5337	E9PW69;Q9R1P0
		Cat		5.34668	5336	P24270
		Arpc1a		5.34655	5335	Q9R0Q6
		Slc17a6	Glutamatergic neurons	5.34616	5334	Q8BLE7
		Hsd17b12		5.34611	5333	O70503
		Slc25a1		5.34552	5332	Q8JZU2
		Ap3d1		5.34536	5331	O54774
		Rad23a		5.3453	5330	P54726;Q3TN85;Q8CAP3
		Ndufa5		5.34506	5329	Q9CPP6
		Gm10036;Rpl11		5.34454	5328	E9PYL9;Q9CXW4
		Rab8b		5.34439	5327	P61028
		Vcl		5.34376	5326	Q64727
		Csnk2b		5.34279	5325	G3UZJ5;P67871
		Ndufb11		5.34139	5324	O09111
		Pdcd5		5.34096	5323	P56812
		Asns		5.3404	5322	Q61024
		Cops7a		5.33988	5321	Q9CZ04;Q9CZ04-2
		Baiap2		5.33912	5320	B1AZ46;Q8BKX1;Q8BKX1-2;Q8BKX1-3
		Acot1		5.33911	5319	O55137
		Rpn2		5.33841	5318	A2ACG7;Q9DBG6
		Rnh1		5.33802	5317	Q91VI7
		Dclk2		5.33795	5316	Q6PGN3-3
		Suclg2		5.33717	5315	Q9Z2I8
		Hnrnpc		5.33607	5314	Q9Z204;Q9Z204-2
		Rps10		5.33524	5313	P63325
		Enpp6		5.33425	5312	Q8BGN3
		Mtpn		5.33423	5311	P62774
		Rac1		5.33361	5310	P63001
		Smap1		5.33329	5309	Q91VZ6
		Psmb1		5.33279	5308	O09061
		Reep5		5.33246	5307	G3X8R0
		Gabarapl2		5.33142	5306	P60521
		Triqk		5.33121	5305	B2B9E1
		Tmed9		5.33081	5304	Q99KF1
		Opcml		5.3308	5303	G5E8G3
		Plcb1		5.32992	5302	Q9Z1B3;Q9Z1B3-3
		Hepacam		5.32811	5301	Q640R3
		H2afy2		5.32742	5300	Q8CCK0
		Btf3l4		5.32737	5299	Q9CQH7
		Farsa		5.32724	5298	E9PWY9;Q8C0C7
		Mat2b		5.32704	5297	Q99LB6
		Dync1li1		5.32698	5296	Q8R1Q8
		Nipsnap1		5.32687	5295	O55125
		Pdcd6		5.32675	5294	P12815;P12815-2
		Cntnap2		5.32656	5293	E9QNF7
		Serbp1		5.32552	5292	Q9CY58-2;Q9CY58-3
		Ass1		5.32552	5291	P16460
		Ppp2r5e		5.32532	5290	Q61151
		Fkbp3		5.32466	5289	Q62446
		Atox1		5.32459	5288	O08997
		Sec22b		5.32459	5287	O08547
		Fam213a		5.32331	5286	D3Z252;Q3U125;Q9CYH2
		Pvalb		5.32307	5285	P32848
		Dnaja4		5.32261	5284	Q9JMC3
		Cdv3		5.32217	5283	A0A087WNP6;Q4VAA2;Q4VAA2-2
		Cspg5		5.32182	5282	Q71M36-2
		Crip2		5.32157	5281	Q9DCT8
		Lman2		5.32142	5280	Q9DBH5
		Ppp1r2		5.32141	5279	Q9DCL8
		Ank3		5.31947	5278	S4R2K9
		Rabif		5.3194	5277	Q91X96
		Ppp1r9b		5.31938	5276	Q6R891
		Snx12		5.31905	5275	O70493;Q3TGS7;Q3V2H3;Q6ZWQ5
		Cmtm4		5.31897	5274	Q8CJ61
		Snrpd2		5.31805	5273	P62317
		Rbm3		5.31794	5272	O89086
		Psmb7		5.31749	5271	P70195
		Anxa3		5.3174	5270	O35639
		Pgrmc2		5.31659	5269	Q80UU9
		Rpn1		5.31647	5268	Q91YQ5
		Ube2i		5.31581	5267	P63280
		Anp32a		5.31551	5266	D3Z7M9;O35381
		Rab9b		5.31543	5265	Q8BHH2
		Scrn3		5.31475	5264	Q3TMH2
		Ykt6		5.31384	5263	Q9CQW1
		Sec31a		5.31296	5262	Q3UPL0;Q3UPL0-2
		Eftud2		5.31272	5261	A2AH85;G3UZ34;O08810
		Hp1bp3		5.3121	5260	Q3TEA8-2
		Me2		5.31172	5259	Q99KE1
		Myo18a		5.31101	5258	B2RRE2;E9QAX2;K3W4L0;Q9JMH9;Q9JMH9-1;Q9JMH9-4;Q9JMH9-6
		Eif3b		5.31094	5257	Q8JZQ9
		Macrod1		5.30849	5256	Q922B1
		Mesdc2		5.30827	5255	Q9ERE7
		Inpp1		5.30785	5254	P49442
		Fis1		5.30769	5253	G3X9U9;Q9CQ92
		Fam98b		5.30582	5252	Q80VD1
		Nagk		5.30577	5251	Q9D997;Q9QZ08
		Rps2;Rps2;Gm18025;Rps2		5.3056	5250	D3YVC1;D3YWJ3;E9Q1N8;P25444
		Ppm1h		5.305	5249	Q3UYC0
		Adk		5.305	5248	P55264;P55264-2
		Ube2d3;Ube2d3;Ube2d3;Ube2d2		5.30398	5247	A0A0G2JE32;A0A0G2JGL0;P61079;P62838
		Dbnl		5.30327	5246	Q62418;Q62418-2;Q62418-3
		Stx7		5.30319	5245	O70439;Q8BH40
		Rpl10		5.30287	5244	I7HLV2;Q6ZWV3
		Nhp2l1		5.30279	5243	Q9D0T1
		Ppm1a		5.30275	5242	P49443
		Tpd52		5.30251	5241	F8WHQ1;Q62393-3
		Ilf3		5.30201	5240	Q9Z1X4-3
		Ptgds		5.30005	5239	O09114
		Vars		5.29975	5238	Q9Z1Q9
		Scamp1		5.2991	5237	Q3TSA8;Q8K021
		Asl		5.29889	5236	Q91YI0
		Ppfia4		5.29825	5235	B8QI36
		Txnrd1		5.29713	5234	Q9JMH6;Q9JMH6-2
		Vps4b		5.29599	5233	P46467
		Tpm4		5.29598	5232	Q6IRU2
		Gabbr2	GABAergic neurons	5.29579	5231	Q80T41
		Set		5.29554	5230	Q9EQU5-2
		Rps5		5.29443	5229	D3YYM6;P97461;Q91V55
		Hapln4		5.29412	5228	Q80WM4
		Dusp3		5.29342	5227	B1AQF4;Q9D7X3
		Gmpr		5.2934	5226	Q9DCZ1
		Cpsf3		5.29195	5225	Q9QXK7
		Rpl28		5.29174	5224	P41105
		Nrxn1		5.29133	5223	E0CY11;Q9CS84;Q9CS84-2;Q9CS84-3;Q9CS84-4
		Blvrb		5.2912	5222	Q923D2
		Mt-Cyb		5.291	5221	P00158
		Psmd9		5.29056	5220	Q9CR00
		Pfas		5.2905	5219	Q5SUR0
		Dlat		5.2903	5218	Q8BMF4
		Phyhip		5.28983	5217	Q8K0S0
		Rpl30		5.28934	5216	P62889
		Isoc1		5.28901	5215	Q91V64
		Gstm7		5.28794	5214	Q80W21
		Adap1		5.28768	5213	E9PY16
		Ncam1		5.28691	5212	A0A0A6YY91
		Tmx3		5.28679	5211	Q8BXZ1
		Cdc42		5.28652	5210	P60766-1
		Plscr3		5.28586	5209	Q5F284;Q9JIZ9
		Dync1li2		5.2857	5208	Q6PDL0
		Bag6		5.28568	5207	Q3UF95;Q9Z1R2
		Oxt		5.28564	5206	P35454
		Clic4		5.28506	5205	Q9QYB1
		Doc2a		5.28495	5204	Q7TNF0
		Serpina3k		5.28472	5203	P07759
		Cadps2		5.28471	5202	Q8BYR5-2
		Pgm2l1		5.28445	5201	Q8CAA7
		Dnpep		5.28434	5200	Q3TVK3;Q9Z2W0
		Slc12a2		5.28412	5199	E9QM38;P55012
		Vbp1		5.2834	5198	P61759
		Hdac11		5.28195	5197	Q91WA3
		Gsto1		5.28113	5196	O09131
		Madd		5.27945	5195	A2AGQ4;A2AGR0
		Copa		5.27916	5194	F8WHL2;Q8CIE6
		Pccb		5.27883	5193	E9Q1J7;Q99MN9
		Vps26a		5.27795	5192	P40336;P40336-2
		Fbl		5.27758	5191	P35550
		Fxyd1		5.2768	5190	Q9Z239
		Lmnb1		5.276	5189	P14733
		Dsg1a;Dsg1c;Dsg1c;Dsg1b		5.27542	5188	Q61495;Q7TSF0;Q7TSF0-2;Q7TSF1
		Ube2o		5.27537	5187	Q6ZPJ3
		Baiap3		5.27413	5186	E9Q350;S4R1E7;S4R2U8
		Enoph1		5.27352	5185	Q8BGB7;Q8BGB7-2
		Gclc		5.27344	5184	P97494
		Ptma		5.27215	5183	P26350
		Rbm39		5.27155	5182	Q8VH51;Q8VH51-2
		Rpl32		5.27139	5181	P62911
		Chgb		5.2709	5180	P16014
		Stx6		5.27087	5179	Q9JKK1;Q9JKK1-2
		Pclo		5.27076	5178	Q9QYX7
		Abce1		5.26887	5177	P61222
		Soga3		5.26881	5176	Q6NZL0
		Plbd2		5.26866	5175	Q3TCN2;Q3TCN2-2
		Emd		5.26865	5174	O08579;Q3THM8
		Pef1		5.26841	5173	Q8BFY6
		Arl13b		5.26817	5172	Q640N2
		Adcyap1		5.2678	5171	O70176
		Rpl23		5.26768	5170	P62830
		Pdia4		5.26724	5169	P08003
		Mrps36		5.26694	5168	Q9CQX8
		Cmas		5.2668	5167	Q99KK2
		Tsc22d1		5.26639	5166	D3Z0V7;E9QLZ1;P62500;P62500-3
		Ptms		5.26631	5165	Q9D0J8
		Cd99l2		5.26592	5164	A2AP74;I7HJQ8;Q8BIF0;Q8BIF0-2
		Tom1		5.26524	5163	O88746;Q3UDC3
		Opa3		5.265	5162	Q505D7
		Eif3f		5.2646	5161	Q9DCH4
		App		5.26406	5160	P12023
				5.26402	5159	Q8C3W1
		Psmd4		5.26326	5158	O35226-2
		Ppfia3		5.26105	5157	B8QI35
		Strap		5.261	5156	Q9Z1Z2
		Timm44		5.26023	5155	O35857
		Hint2		5.26009	5154	Q9D0S9
		Mpc2		5.26007	5153	Q9D023
		Strn3		5.2596	5152	Q9ERG2
		Acat2		5.2592	5151	Q8CAY6
		Map2k4		5.25908	5150	P47809
		Cul2		5.25878	5149	Q9D4H8
		Mut		5.25795	5148	P16332
		Cd47		5.25781	5147	Q61735-2
		Eif4e		5.25776	5146	P63073
		Coq9		5.25737	5145	Q8K1Z0
		Nlgn3		5.25695	5144	A2AGI2;Q8BYM5
		Paip1		5.25677	5143	F6Y616
		Rab27a		5.25635	5142	Q9ERI2
		Prkca		5.25624	5141	Q4VA93
		Grm2		5.25581	5140	Q14BI2
		Kif1a		5.25493	5139	A0A087WQE8;E9Q9G6;E9QAN4;G3UW47;P33173;Q6TA13
		Ipo5		5.25472	5138	Q8BKC5
		Rps3a		5.25454	5137	P97351
		Rpl34		5.25448	5136	Q9D1R9
		Tspan7		5.25348	5135	Q3UHG5;Q62283
		Fundc2		5.25306	5134	Q9D6K8
		Hgs		5.25167	5133	B1ATZ0;B1ATZ1;Q3UMA3;Q99LI8
		Ndufc2		5.25165	5132	Q9CQ54
		Psd3		5.25148	5131	F6Z9E6;Q2PFD7;Q2PFD7-2;Q2PFD7-5
		Faf2		5.25071	5130	Q3TDN2
		Sdhd		5.25019	5129	Q9CXV1
		Hapln1		5.25003	5128	Q9QUP5
		Bola2		5.24985	5127	Q8BGS2
		Sparc		5.24963	5126	P07214;Q5NCU4
		Ddx3x		5.24948	5125	Q62167
		Opalin		5.24908	5124	Q7M750
		Tmsb4x		5.24791	5123	P20065
		Rps17		5.24773	5122	P63276
		Pex5l		5.24773	5121	F8SLQ1
		Gstz1		5.24748	5120	Q9WVL0
		Epn1		5.24708	5119	Q80VP1;Q80VP1-2
		Stam		5.24607	5118	P70297;Q3UGN9
		Gpx4		5.24519	5117	O70325;O70325-2;Q76LV0
		Ssb		5.24442	5116	P32067
		G6pdx		5.24389	5115	Q00612
		Lrpap1		5.24337	5114	P55302
		Zc2hc1a		5.24316	5113	Q8BJH1
		Rpl3		5.24264	5112	P27659
		Fgf1		5.24226	5111	P61148
		Cops5		5.24213	5110	O35864
		Tmem163		5.2419	5109	Q8C996
		Hsdl2		5.24156	5108	Q2TPA8
		Rpl13a		5.24135	5107	P19253
		Ociad1		5.24105	5106	Q9CRD0
		Add3		5.2409	5105	Q9QYB5
		Pde1a		5.24006	5104	Q61481;Q8BRR9
		Tpp2		5.23962	5103	Q64514-2
		Paics		5.23925	5102	Q9DCL9
		Atpif1		5.23886	5101	E9PV44;O35143
		Sv2c		5.23884	5100	Q69ZS6
		Psmc3		5.2388	5099	O88685
		Scn1b		5.23815	5098	P97952
		Actbl2		5.23727	5097	Q8BFZ3
		Atcay		5.23694	5096	Q8BHE3
		Naa15		5.23663	5095	G3X8Y3;Q80UM3
		Macf1		5.23607	5094	B1ARU4;E9PVY8;E9QA63;Q9QXZ0
		Pde1b		5.23603	5093	Q01065
		Dsp		5.2357	5092	E9Q557
		Snx2		5.23494	5091	Q9CWK8
		Ppp6r1		5.23274	5090	Q7TSI3
		Spag9		5.22954	5089	Q58A65-2
		Map4k4		5.22857	5088	A0A0A6YW53;A0A0A6YWR8;E9PVG7;P97820
		Snx1		5.22854	5087	Q6NZD2;Q9WV80
		Map2		5.22843	5086	G3UZJ2
		Acyp2		5.2284	5085	P56375
		Dhrs1		5.22832	5084	Q99L04
		Pfdn6		5.22814	5083	G3UYF9;Q03958
		Eif3h		5.22736	5082	Q91WK2
		Uqcr11		5.22718	5081	Q9CPX8
		Pddc1		5.22639	5080	Q8BFQ8
		Ubqln2		5.22582	5079	Q9QZM0
		U2af1		5.2257	5078	Q9D883
		Lrrc47		5.22477	5077	E9PV22;Q505F5
		Ntrk2		5.22469	5076	P15209-2
		Kpna1		5.22281	5075	Q60960
		Tsfm		5.22278	5074	Q9CZR8
		Sec23a		5.22239	5073	E9Q1S3;Q01405
		Ca14		5.22223	5072	Q9WVT6
		Sptb		5.22202	5071	Q3UGX2
		Prpf19		5.22112	5070	Q99KP6;Q99KP6-2
		Ruvbl2		5.22077	5069	Q9WTM5
		Slc4a1		5.22067	5068	P04919;P04919-2
		Bcam		5.22013	5067	Q9R069
		C2cd4cC2CD4 family		5.21957	5066	Q5HZI2
		Hexb		5.21947	5065	P20060
		Penk		5.21936	5064	P22005
		Ckap5		5.21913	5063	A2AGT5;A2AGT5-3;K3W4R5
		Plcxd3		5.21732	5062	G3X9A7;Q8BLJ3
		Erlin2		5.2165	5061	Q8BFZ9
		Psph		5.2164	5060	Q99LS3
		Atp6v1g1		5.21525	5059	Q9CR51
		Cda		5.21315	5058	P56389
		Chp1		5.21269	5057	B0R091;P61022
		Glg1		5.21253	5056	F8WHM5;Q61543
		Eif1		5.21249	5055	P48024
		Myef2		5.21246	5054	Q8C854
		Copb2		5.21243	5053	O55029
		Tm9sf3		5.21175	5052	Q9ET30
		Tm9sf2		5.21166	5051	E9PZ69;P58021
		Trim3		5.21165	5050	Q3TDT0;Q9R1R2
		Srp9		5.21161	5049	D3YZX8;P49962
		Wibg		5.21089	5048	Q8CHP5;Q8CHP5-2
		Rad50		5.21076	5047	P70388;P70388-2;Q5SV02
		Nap1l1		5.20993	5046	E9PW66;P28656
		Irgq		5.20988	5045	Q8VIM9
		Eva1a		5.20956	5044	D3Z511;Q91WM6
		Ndel1		5.20868	5043	Q9ERR1;Q9ERR1-2
		Pin1		5.20843	5042	Q9QUR7
		Tmpo		5.20831	5041	Q61029
		Pnp		5.208	5040	P23492;Q543K9
		Cyb5b		5.20683	5039	Q9CQX2
		Phip		5.20683	5038	F8VQ93;Q8VDD9
		Prps1l3;Prps1		5.20676	5037	G3UXL2;Q9D7G0
		Ndufa3		5.20669	5036	Q9CQ91
		Rab31		5.20664	5035	Q3TXV4;Q921E2
		Pip4k2b		5.20602	5034	Q80XI4
		Tsnax		5.20581	5033	Q9QZE7
		Iscu		5.20557	5032	Q9D7P6
		Iars2		5.20544	5031	Q8BIJ6
		Rab3gap2		5.20536	5030	A0A0A6YWM5;E9QKE4
		Acadm		5.20525	5029	P45952
		Ncan		5.20524	5028	P55066
		Metap2		5.20483	5027	O08663;Q3UI33
		Tbc1d24		5.20444	5026	Q3UUG6;Q3UUG6-2
		Pacsin2		5.20421	5025	Q9WVE8
		Rhot1		5.20405	5024	Q8BG51;Q8BG51-2;Q8BG51-3;Q8BG51-4
		Ssr1		5.20381	5023	Q9CY50
		Tfg		5.20308	5022	Q9Z1A1
		Mark2		5.20306	5021	E9PYX3;E9Q9N6;E9QMP6;F6ZS70;Q05512;Q05512-3;Q05512-4
		Pmch		5.20249	5020	P56942
		Negr1		5.20116	5019	A0A4W9;D3Z4T6;Q80Z24
		Eif4g1		5.2	5018	E9PVC5;E9PVC6;E9Q9E1;Q6NZJ6
		Srgap3		5.1997	5017	F8VPQ4;Q812A2
		Arhgef7		5.19943	5016	Q9ES28-5
		Pithd1		5.19943	5015	Q8BWR2
		Nploc4		5.19872	5014	P60670
		Slc14a1		5.19761	5013	Q8VHL0;Q8VHL0-2
		Apeh		5.19661	5012	Q8R146;Q8R146-2
		Sh3bgrl2		5.19617	5011	A0A087WS96;Q8BG73
		Dhrs4		5.19616	5010	Q99LB2
		Thnsl1		5.19583	5009	Q8BH55
		Sfpq		5.19567	5008	Q8VIJ6
		Gnb5		5.1952	5007	P62881-2
		Cryz		5.19472	5006	P47199
		Sh3gl3		5.19433	5005	Q62421
		Actr1a		5.19403	5004	P61164
		Erp29		5.1938	5003	P57759
		Rab4b		5.19354	5002	Q91ZR1
		Ufd1l		5.1929	5001	P70362
		Rabggta		5.19211	5000	Q9JHK4
		Kcnq2		5.19173	4999	B7ZBW1;B7ZBW2;Q9Z351-13
		Epn2		5.18984	4998	J3QNT7
		Tln1		5.1898	4997	P26039
		Pcbd2		5.18975	4996	Q9CZL5
		Ap1m1		5.18878	4995	P35585
		Nckipsd		5.18865	4994	Q9ESJ4
		Rpl18a		5.18864	4993	P62717
		Klc2		5.18737	4992	D3YXZ3;Q91YS4
		Eif2s1		5.1873	4991	Q6ZWX6
		Tinagl1		5.18675	4990	Q99JR5
		Gpd1		5.18661	4989	P13707
		Smap2		5.18518	4988	Q7TN29;Q7TN29-2
		Sez6l2		5.18453	4987	Q4V9Z5
		Psma7		5.18452	4986	Q9Z2U0
		Letm1		5.18435	4985	Q9Z2I0
		Ampd2		5.18363	4984	A2AE27
		Rpl8		5.18361	4983	P62918
		Elp3		5.18355	4982	Q9CZX0;Q9CZX0-2
		Cit		5.18315	4981	E9QL53;P49025;P49025-3
		Aplp1		5.18063	4980	Q03157
		Psma6		5.18039	4979	Q9QUM9
		Gm9791;Carhsp1		5.1803	4978	A0A0A6YW52;Q9CR86
		Cep170		5.17975	4977	H7BX26;Q6A065
		Rab27b		5.17908	4976	Q99P58
		Pi4ka		5.17868	4975	E9Q3L2
		Erc2		5.17833	4974	Q6PH08;Q6PH08-3
		Pld3		5.1782	4973	O35405
		Eif3e		5.17724	4972	P60229
		Synj2bp		5.17714	4971	Q9D6K5
		Ppap2b		5.17592	4970	Q99JY8
		Plxna1		5.17571	4969	P70206
		Prune2		5.1757	4968	Q52KR3;Q52KR3-2;Q52KR3-3
		Mtx1		5.1757	4967	D3YVW0;D3Z3F4;F7C846;G3XA66;G3XA75;P47802
		Denr		5.17548	4966	E9Q0G1;Q9CQJ6
		Gnpda1		5.17531	4965	O88958
		Epb41l3		5.17419	4964	Q9WV92-7
		Rftn2		5.17353	4963	Q8CHX7
		Gnb4		5.17298	4962	P29387
		Banf1		5.17248	4961	O54962
		Efr3b		5.17207	4960	Q6ZQ18;Q6ZQ18-2
		Adssl1		5.17202	4959	J3QN31;P28650;P28650-2
		Myo5c		5.17197	4958	E9Q1F5
		Trnt1		5.17166	4957	Q8K1J6
		Sugt1		5.17093	4956	Q9CX34
		Nfs1		5.16931	4955	Q9Z1J3;Q9Z1J3-2
		Mtor		5.16911	4954	Q9JLN9
		Psmd13		5.16817	4953	E9Q5I9;Q9WVJ2
		Lppr3		5.16708	4952	Q7TPB0
		Sbf1		5.16642	4951	Q6ZPE2
		Tbc1d10b		5.16513	4950	Q8BHL3
		Aldh3b1		5.16508	4949	Q80VQ0
		2310035C23Rik		5.16497	4948	A0A087WSS1
		Ppig		5.16366	4947	A2AR02
		Dcaf7		5.16348	4946	P61963
		Ptbp2		5.16264	4945	Q91Z31;Q91Z31-2
		Rab6a		5.16151	4944	P35279;P35279-2
		Clns1a		5.1614	4943	Q61189;Q923F1
		Timm8a1		5.16119	4942	Q9WVA2
		Creld1		5.16071	4941	Q91XD7
		Farsb		5.16057	4940	Q9WUA2
		Blmh		5.1602	4939	Q8R016
		Dnm2		5.1602	4938	G3X9G4;Q3TCR7
		Ddc		5.16015	4937	O88533
		Mgea5		5.16008	4936	Q9EQQ9;Q9EQQ9-3
		Rpl31		5.15995	4935	A0A0A6YX26;A0A0A6YXL3;P62900
		Mff		5.15975	4934	Q6PCP5
		Vdac2		5.15963	4933	G3UX26
		Src		5.15942	4932	P05480;Q80XU2
		Tmx1		5.15895	4931	Q8VBT0
		Cenpv		5.15822	4930	Q9CXS4
		Fyn		5.15815	4929	P39688
		Abhd3		5.158	4928	D3YU06;D3Z6Y2;Q91ZH7;Q91ZH7-2
		Tnpo1		5.15762	4927	Q8BFY9;Q8BFY9-2
		Nit2		5.15721	4926	Q9JHW2
		Rtcb		5.15717	4925	Q99LF4
		Slc16a1		5.15642	4924	P53986
		Prkcg		5.15636	4923	P63318
		Rell1		5.15519	4922	Q8K2J7;Q8K2J7-2
		Lrrc59		5.1549	4921	Q922Q8
		Ogt		5.15477	4920	Q8CGY8
		Nmral1		5.15425	4919	D3YU12;Q8K2T1
		Lama5		5.15422	4918	Q61001
		Aldh1b1		5.1541	4917	Q9CZS1
		Sdr39u1		5.15394	4916	Q5M8N4;Q5M8N4-2
		Nit1		5.15391	4915	Q8VDK1;Q8VDK1-2
		Myo1d		5.15367	4914	Q5SYD0
		Aifm1		5.15357	4913	B1AU25;Q9Z0X1
		Aldh1a1		5.15353	4912	P24549
		Dlg3		5.15313	4911	P70175
		Get4		5.15289	4910	Q9D1H7
		Hp		5.15268	4909	Q61646
		Ces1c		5.15248	4908	P23953
		Ddx6		5.15224	4907	P54823
		Sec14l2		5.15209	4906	Q99J08
		Ddx17		5.15122	4905	Q3U741;Q501J6
		Caprin1		5.15033	4904	Q60865
		Wdr77		5.14998	4903	Q99J09
		Nova1		5.14986	4902	Q9JKN6
		Kcna1		5.14949	4901	P16388
		Kif1bp		5.14925	4900	Q6ZPU9
		Slc25a31		5.14814	4899	Q3V132
		Kif2c		5.14801	4898	Q3TTL2;Q922S8
		Ttyh1		5.1459	4897	Q9D3A9;Q9D3A9-2;Q9D3A9-3;Q9D3A9-4;Q9D3A9-5
		Ilf2		5.14588	4896	Q9CXY6
		Eif4ebp2		5.1458	4895	P70445
		Dtna		5.14409	4894	Q8CFR5;Q9D2N4-2
		Ergic1		5.14383	4893	Q9DC16
		Naprt		5.14356	4892	Q8CC86
		Crtc1		5.14315	4891	Q68ED7
		Tmem30a		5.14268	4890	Q8VEK0
		Mthfd1l		5.14249	4889	Q3V3R1
		Psmd3		5.14236	4888	P14685
		Stk39		5.14187	4887	Q9Z1W9
		2610301B20Rik;		5.14147	4886	B1AV75;Q3UJP5
		Ahcyl1		5.14134	4885	Q80SW1
		Psmf1		5.14087	4884	Q8BHL8
		Avp		5.14044	4883	P35455
		Mcu		5.14008	4882	Q3UMR5
		Rpl24		5.1399	4881	Q8BP67
		Cd82		5.13985	4880	P40237
		Camsap3		5.13972	4879	E9Q5B0;Q80VC9;Q80VC9-2
		Pomgnt2		5.13965	4878	Q8BW41;Q8BW41-2
		Smurf1		5.13882	4877	E9PYU8;E9Q4K9;Q9CUN6
		Crkl		5.1383	4876	P47941
		Cpne1		5.13816	4875	B7ZCP4;Q8C166
		Ddx1		5.13808	4874	Q91VR5
		Coro2b		5.13801	4873	Q8BH44
		Prnp		5.13784	4872	P04925
		Eif3i		5.13748	4871	Q9QZD9
		Nfu1		5.13706	4870	Q9QZ23
		Chmp5		5.13686	4869	Q9D7S9
		Nbea		5.13647	4868	Q9EPN1;Q9EPN1-4
		Preb		5.13646	4867	Q9WUQ2
		Rbp1		5.13562	4866	Q00915
		Coro1b		5.1356	4865	Q9WUM3
		Picalm		5.13549	4864	Q7M6Y3-5
		Epm2aip1		5.1354	4863	Q8VEH5
		Ube2k		5.135	4862	P61087
		Pick1		5.13485	4861	E9PUZ5;Q62083
		Mfn2		5.13479	4860	Q80U63
		Xpo7		5.13414	4859	Q9EPK7;Q9EPK7-2
		Haghl		5.13413	4858	Q9DB32
		Plcl2		5.13377	4857	Q8K394
		Actr10		5.13368	4856	Q9QZB7
		Nrxn2		5.13368	4855	E9PUM9;E9Q5N7;E9Q7X7
		Map1s		5.1335	4854	Q8C052
		Cuta		5.13349	4853	D5MCW4;Q9CQ89
		Poglut1		5.13323	4852	Q8BYB9
		Tns1		5.1322	4851	A0A087WQM0;A0A087WQS0
		Nadk2		5.13198	4850	Q8C5H8;Q8C5H8-2;Q8C5H8-3
		Cntn2		5.13171	4849	Q61330
		Kctd12		5.13156	4848	Q6WVG3
		Nisch		5.13106	4847	Q80TM9
		Gucy1b3		5.13056	4846	O54865;Q80YP4
		Map6d1		5.13018	4845	Q14BB9
		Enah		5.13005	4844	E9QKR1
		Mtdh		5.12972	4843	Q80WJ7
		Srr		5.12967	4842	Q9QZX7;Q9QZX7-2
		Ak5		5.12935	4841	Q920P5
		Map7d2		5.12892	4840	A2AG50
		Fermt2		5.12839	4839	Q8CIB5
		Hcn2		5.12804	4838	O88703
		2210016F16Rik		5.128	4837	G3X8U3
		Cask		5.12778	4836	A0A067XG53;O70589;O70589-3;O70589-4;O70589-5
		Chl1		5.12745	4835	P70232
		Farp1		5.12692	4834	F8VPU2
		Vps18		5.12674	4833	Q8R307
		Eef1d		5.12629	4832	D3YZT9
		Cep170b		5.1259	4831	Q80U49
		Calu		5.12583	4830	O35887
		Mboat7		5.12522	4829	Q8CHK3
		Rltpr		5.1251	4828	Q3V3V9-2
		Pspc1		5.12462	4827	Q8R326
		Etf1		5.12453	4826	Q8BWY3
		Acadsb		5.124	4825	E9Q5L3;Q9DBL1
		Snx5		5.12337	4824	Q9D8U8
		Uck1		5.12295	4823	A2AN37;P52623
		Cdk17		5.12238	4822	Q8K0D0
		Prep		5.12235	4821	Q9QUR6
		Ap3s1		5.12214	4820	Q9DCR2
		Safb2		5.12198	4819	Q80YR5
		Naca		5.12141	4818	P70670;Q60817
		Psmb4		5.12126	4817	P99026
		Reep2		5.12037	4816	Q8VCD6
		Mmab		5.12015	4815	Q9D273
		Gdpd1		5.11959	4814	Q9CRY7
		Fsd1		5.11931	4813	Q7TPM6
		Aarsd1		5.1188	4812	Q3THG9
		Cartpt		5.11828	4811	P56388
		Eml2		5.11811	4810	E9QK48
		Cops3		5.11795	4809	O88543
		Srsf6		5.11769	4808	Q3TWW8
		Prpsap2		5.11748	4807	Q8R574
		Igsf1		5.11677	4806	Q7TQA1;Q7TQA1-5
		Nucb1		5.11659	4805	Q02819
		Tubg2		5.11632	4804	Q8VCK3
		Ddost		5.11618	4803	O54734
		Mtfr1l		5.11594	4802	D3YW54;D3Z0X8;D6RCX5;Q9CWE0
		Aldh4a1		5.11558	4801	Q8CHT0
		Piezo2		5.11521	4800	E9QNW4;F6YYK4;Q8CD54
		Dync1i1		5.11507	4799	D3Z0M6;O88485;O88485-2;Q3TYJ3
		Adprhl2		5.11479	4798	Q8CG72;Q8CG72-2
		Stub1		5.11473	4797	Q9WUD1
		Gm10020;Rpl15		5.11468	4796	E9QAZ2;Q9CZM2
		Bola1		5.11415	4795	Q9D8S9
		Asap2		5.11392	4794	D3YX85;Q7SIG6
		Pcdh1		5.11358	4793	Q8CFX3
		Akap12		5.11245	4792	Q9WTQ5
		Mtfp1		5.1122	4791	Q9CRB8
		Sarnp		5.11204	4790	Q9D1J3
		1110004F10Rik;Smap		5.11173	4789	D6RI64;Q9R0P4
		Slc25a46		5.10933	4788	Q9CQS4
		Wasl		5.10928	4787	Q91YD9
		Kctd16		5.10891	4786	Q5DTY9
		Mtnd1		5.10875	4785	P03888
		Cluh		5.10861	4784	Q5SW19
		Mars		5.10853	4783	E9QB02;Q68FL6
		Klc1		5.10835	4782	E9Q7C9;Q5UE59;Q7TNF4;Q8CD76
		Nudt21		5.10809	4781	Q9CQF3
		Armt1		5.10778	4780	A6H630
		Rad51b		5.10749	4779	E9QAZ6;O35719;O35719-2
		Serinc1		5.10707	4778	Q9QZI8
		Mark1		5.10697	4777	Q8VHJ5
		Agpat1		5.10696	4776	O35083
		Atad1		5.10673	4775	Q9D5T0
		Smarca2		5.10646	4774	F2Z4A9;H3BLH0;Q6DIC0
		Rps21		5.1063	4773	Q9CQR2
		Rpl36		5.10599	4772	Q6ZWZ4
		Guk1		5.1058	4771	E9Q7K1;Q564G0;Q64520
		Brsk1		5.10556	4770	Q5RJI5
		Snrpg		5.10543	4769	P62309
		Gbas		5.10534	4768	Q7TMG8
		Trappc6b		5.10445	4767	Q9D289
		Gria2		5.10438	4766	P23819-4
		Cds2		5.10434	4765	Q99L43
		Gpsm1		5.1033	4764	Q6IR34;Q6IR34-3;Q6IR34-5
		Iqsec3		5.10321	4763	D6RHQ8
		Scai		5.10311	4762	Q8C8N2
		Clptm1		5.103	4761	Q8VBZ3
		Clybl		5.10297	4760	Q8R4N0
		Nrxn3		5.10223	4759	Q6P9K9
		Aspa		5.10126	4758	Q8R3P0
		Mtx3		5.10021	4757	D3YTP3
		Alad		5.10011	4756	P10518
		Tbca		5.09973	4755	P48428
		Arhgap32		5.09941	4754	Q811P8
		Pnck		5.09919	4753	Q9QYK9
		Cmbl		5.09886	4752	Q8R1G2
		Tomm22		5.09885	4751	Q9CPQ3
		Syngap1		5.09862	4750	F6SEU4
		Myh14		5.09837	4749	K3W4R2;Q6URW6;Q6URW6-2;Q6URW6-3
		Ralb		5.0979	4748	Q9JIW9
		Adsl		5.09668	4747	E9Q242;P54822
		Slc30a9		5.09621	4746	F8WHL1;Q5IRJ6;Q5IRJ6-2
		Grpel1		5.09598	4745	Q99LP6
		Agpat3		5.09598	4744	Q9D517
		Ptpn9		5.09568	4743	O35239
		Psmd12		5.09542	4742	Q9D8W5
		Mtcl1		5.09508	4741	Q3UHU5;Q3UHU5-3
		Slc17a7	Glutamatergic neurons	5.09384	4740	Q3TXX4
		Mllt4		5.09296	4739	E9Q9C3;Q9QZQ1;Q9QZQ1-2
		Gnl1		5.09287	4738	P36916
		Cnr1		5.09281	4737	P47746
		Mpp2		5.09228	4736	Q9WV34;Q9WV34-2
		Plin3		5.09139	4735	Q9DBG5
		Gpr37		5.09005	4734	Q9QY42;Q9QY42-2
		Myg1		5.08966	4733	F8WGG3;Q9JK81
		Rbbp9		5.0895	4732	O88851
		Ruvbl1		5.08944	4731	P60122
		Chordc1		5.08896	4730	Q9D1P4
		Nudt2		5.0886	4729	P56380
		Reep1		5.08835	4728	Q8BGH4
		Emc4		5.08828	4727	Q9CZX9
		Alg2		5.08808	4726	Q9DBE8
		Tnpo3		5.08789	4725	Q6P2B1
		Tomm40		5.08658	4724	Q9QYA2
		Acsl1		5.08615	4723	D3Z041;P41216
		Ank1		5.0859	4722	E9QNT8;Q02357;Q02357-4;Q02357-6;Q0VGY9
		Map2k2		5.08562	4721	Q63932;Q91YS7
		Plxnb1		5.0852	4720	Q8CJH3
		Gfra2		5.08516	4719	O08842
		Txndc5		5.08451	4718	E9PXX7;Q91W90
		Snph		5.08405	4717	Q80U23;Q80U23-2;Q80U23-3
		Copb1		5.0837	4716	Q9JIF7
		Stat5b		5.08369	4715	P42232
		Hdhd3		5.08318	4714	Q9CYW4
		Gde1		5.08312	4713	Q9JL56
		Fgf12		5.08248	4712	P61329;P61329-2
		Txn2		5.08185	4711	G3UZY2;P97493
		Tecr		5.08126	4710	Q9CY27
		Lamp5		5.08028	4709	Q9D387
		Rpl4		5.07938	4708	Q9D8E6
		Derl1		5.07929	4707	Q99J56
		Ppp1r9a		5.07922	4706	H3BJD6;H3BL28;Q7TN74
		Fam210a		5.07882	4705	Q8BGY7
		Cnpy2		5.07874	4704	Q9QXT0
		Pls3		5.07829	4703	B1AX58;Q99K51
		Vps45		5.07821	4702	P97390
		Vta1		5.07757	4701	F6W5Q8;Q9CR26
		Nipsnap3b		5.07746	4700	Q9CQE1
		Ank2		5.07711	4699	Q8C8R3-4;S4R291
		Mpp1		5.07691	4698	P70290
		Prkce		5.07671	4697	P16054
		Tars		5.07654	4696	Q9D0R2
		Kpna3		5.07643	4695	O35344
		Rapgef4		5.07634	4694	Q9EQZ6;Q9EQZ6-3
		Mblac2		5.07618	4693	Q8BL86
		Lamc1		5.07585	4692	F8VQJ3
		Slc4a10		5.07519	4691	Q5DTL9
		Ptk2		5.07503	4690	P34152;P34152-2;P34152-3;P34152-4
		Ccdc177		5.07495	4689	Q3UHB8
		Shroom2		5.07487	4688	A2ALU4;A2ALU4-2;A7TU71
		Habp4		5.0748	4687	E9QKB2;Q9JKS5
		Aldh9a1		5.07383	4686	Q3U367;Q9JLJ2
		Hsd17b11		5.07347	4685	Q9EQ06
		Plaa		5.07308	4684	P27612
		Clpp		5.07244	4683	O88696
		Nrip2		5.07229	4682	E9QAD1;Q9JHR9;Q9JHR9-2
		Plcb4		5.07206	4681	Q91UZ1
		Rpl22l1		5.072	4680	Q9D7S7;Q9D7S7-2
		Kpna4		5.07136	4679	A0A0B4J1E7;O35343
		Ganab		5.07119	4678	Q8BHN3;Q8BHN3-2
		Gyk;Gk;Gk;Gk		5.07085	4677	B1ASZ3;Q64516;Q64516-1;Q64516-2
		Uba6		5.07059	4676	D3Z061;Q8C7R4
		Nts		5.06974	4675	Q9D3P9
		Arpin		5.06966	4674	Q9D0A3
		Brsk2		5.06938	4673	Q69Z98-2
		G3bp1		5.06826	4672	P97855
		Tmem43		5.0658	4671	Q9DBS1
		Wnk2		5.06543	4670	E0CYT1;E9QM73;E9QMI8;E9QMI9
		Emb		5.06463	4669	P21995
		Obscn		5.06458	4668	A2AAJ9;A2AAJ9-2;E9QQ96;H7BX05;J9JIB2;Z4YJE4
		Echdc1		5.0644	4667	Q9D9V3;Q9D9V3-2
		Pdcd10		5.06428	4666	Q8VE70
		Sub1		5.06396	4665	P11031
		Fgg		5.06348	4664	Q3UER8;Q8VCM7
		Snrpe		5.06343	4663	E9Q0W8;E9Q4F4;P62305
		Rnf214		5.06311	4662	Q8BFU3
		Eprs		5.06278	4661	Q8CGC7
		Htt		5.06258	4660	G3X9H5;P42859
		Psme1		5.06255	4659	G3UXZ5;P97371
		Lppr1		5.06218	4658	Q8BFZ2;Q8BFZ2-2
		Coasy		5.0618	4657	Q9DBL7
		Erp44		5.06123	4656	Q9D1Q6
		Psma2		5.06102	4655	P49722
		Gart		5.06081	4654	Q64737
		Sf3b2		5.06076	4653	Q3UJB0
		Sh3glb1		5.06025	4652	A0A0G2JEC4;Q3TYR7;Q9JK48;Q9JK48-2
		Naga		5.06025	4651	Q9QWR8
		Igkv7-33;Igkv6-29;Igkv7-33;Igkv6-29;Igkv7-33;;		5.0598	4650	A0A075B5N1;A0A075B5N2;A0A0G2JDJ8;A0A0G2JEI6;P01632;P01634;P01657
		Smarcc2		5.0598	4649	Q3UID0;Q6PDG5;Q6PDG5-2
		Cyb5a		5.05949	4648	G5E850;P56395
		B630019K06Rik		5.05948	4647	Q7TNS5
		Eif4g2		5.0585	4646	F7CBP1;G3XA17
		Mgst1		5.0582	4645	D3YU60;E9QJW0;Q91VS7
		Eps15l1		5.05807	4644	Q60902
		Pts		5.05719	4643	Q9R1Z7
		Slc7a5		5.05681	4642	Q9Z127
		Ist1		5.05672	4641	Q9CX00
		Bpnt1		5.05653	4640	Q9Z0S1
		Nono		5.05628	4639	Q99K48
		6330403A02Rik;		5.05572	4638	J3QP43;Q0VBF8
		Fnbp1		5.05534	4637	A2AQ41;A2AQ42;A2AQ45;Q80TY0
		Dynlrb1		5.05531	4636	A2AVR9;P62627
		Copg1		5.05527	4635	Q9QZE5
		Tuba8		5.05219	4634	Q9JJZ2
		Ubl4a		5.0519	4633	P21126
		Hnrnph3		5.05112	4632	D3Z3N4
		Abhd16a		5.05069	4631	Q9Z1Q2
		Vwa5a		5.05029	4630	Q99KC8
		Dgkb		5.05013	4629	Q6NS52-2
		Fah		5.04985	4628	P35505
		Rbbp4		5.04974	4627	Q60972
		Gripap1		5.04963	4626	A2AEW8
		Srsf10		5.04957	4625	Q3TFP0;Q9R0U0;Q9R0U0-2;Q9R0U0-3
		Psmd8		5.04932	4624	Q9CPS5;Q9CX56
		Itm2c		5.04871	4623	Q91VK4
		Rala		5.04856	4622	P63321
		Prrc2c		5.04721	4621	A0A0A0MQ79;Q3TLH4;Q3TLH4-5;S4R2J9
		Sf3b3		5.04676	4620	Q921M3;Q921M3-2
		Cdc37		5.04631	4619	Q61081
		Arsb		5.04573	4618	P50429
		Nudcd3		5.04569	4617	Q8R1N4
		Ak2		5.0446	4616	Q9WTP6;Q9WTP6-2
		Usp7		5.04416	4615	F8VPX1
		Mapk9		5.04348	4614	Q9WTU6;Q9WTU6-2
		Oxa1l		5.04339	4613	Q8BGA9
		Ipo7		5.04322	4612	Q9EPL8
		Ggt7		5.04305	4611	Q99JP7
		Puf60		5.04224	4610	Q3UEB3;Q3UEB3-2
		Pmpca		5.04204	4609	Q9DC61
		Pde4b		5.04179	4608	B1AWC9
		Hip1r		5.04078	4607	Q9JKY5
		Dag1		5.03975	4606	Q62165
		Mlf2		5.03969	4605	Q99KX1
		Elavl3		5.03942	4604	Q60900;Q60900-2
		Tomm20		5.03893	4603	Q9DCC8
		Uba5		5.03819	4602	Q8VE47
		Tm9sf4		5.03716	4601	Q8BH24
		Atat1		5.03701	4600	Q8K341-2;Q8K341-5
		Hnrnpll		5.03674	4599	Q921F4
		Dnajc11		5.0366	4598	Q5U458
		Stx16		5.03558	4597	Q8BVI5
		C2cd2l		5.03532	4596	Q80X80
		Ctps1		5.03385	4595	P70698
		Tmem109		5.03312	4594	Q3UBX0
		Gabarapl1		5.03307	4593	Q8R3R8
		Sptbn4		5.03303	4592	E9PX29;Q91ZE6
		As3mt		5.0322	4591	Q91WU5
		Dnm1		5.03215	4590	P39053;P39053-4
		Eif3k		5.03213	4589	Q9DBZ5
		Gorasp2		5.03172	4588	A2ATI6;A2ATI8;A2ATI9;Q99JX3
		Map7d1		5.03121	4587	A2AJI0
		Pak2		5.03082	4586	Q8CIN4
		Iglon5		5.03078	4585	Q8HW98
		Tomm34		5.03072	4584	Q9CYG7
		Gc		5.03026	4583	P21614
		Ap3s2		5.02979	4582	Q8BSZ2
		Tssc1		5.02947	4581	Q8K0G5
		Pdk3		5.02893	4580	Q922H2
		Isg15		5.02889	4579	Q64339
		Padi2		5.0287	4578	Q08642
		Gpc1		5.02811	4577	Q9QZF2
		Timm8b		5.02768	4576	P62077
		Clgn		5.02671	4575	P52194
		Sec13		5.02656	4574	Q9D1M0
		Sorcs2		5.02635	4573	Q9EPR5
		Csde1		5.02627	4572	Q91W50
		Stxbp5l		5.02465	4571	Q5DQR4;Q5DQR4-2
		Gal		5.02427	4570	P47212
		Camk1		5.02372	4569	Q91YS8
		Sar1b		5.02281	4568	Q9CQC9
		Dip2a		5.02263	4567	F8WI56;Q8BWT5
		Kif5a		5.02263	4566	P33175
		Igsf21		5.02183	4565	Q7TNR6
		Bpgm		5.02139	4564	P15327
				5.02069	4563	Q8BGX2
		Cyp46a1		5.02045	4562	Q9WVK8
		Ppm1f		5.02003	4561	Q8CGA0
		Abhd11		5.0199	4560	Q8K4F5
		Exog		5.01975	4559	Q8C163
		Slc2a13		5.01971	4558	Q3UHK1
		Apex1		5.01951	4557	F6QA74;P28352
		Timm50		5.01848	4556	Q9D880
		H2afz;H2afv		5.01805	4555	P0C0S6;Q3THW5
		Tmem126a		5.01798	4554	Q9D8Y1
		Cnbp		5.01788	4553	P53996-2;P53996-3
		Gar1		5.01767	4552	D3YZ09;Q9CY66;Q9CY66-2;Q9CY66-3
		Eif2s3x		5.0165	4551	Q9Z0N1
		Sorbs2		5.01563	4550	B7ZWM6;E9Q0B0;Q3UTJ2
		Rabgap1		5.0155	4549	A2AWA9
		Apba1		5.01496	4548	B2RUJ5;B2RUJ5-3
		Vwa5b1		5.01372	4547	A9Z1V5
		Nptx1		5.01312	4546	Q62443
		Rtn4		5.01271	4545	Q99P72-1
		Dip2b		5.0127	4544	B2RQC7
		Glrx3		5.01267	4543	Q9CQM9
		Dync1i2		5.01258	4542	A2BFF5;A2BFF8;A2BFF9;O88487;Q3TPJ8
		Arfip2		5.01227	4541	Q8K221
		Fam49a		5.0122	4540	Q8BHZ0
		Rap1gap		5.01087	4539	A2ALS4;A2ALS5;A2ALS5-2;A2ALS5-3;A2ALS5-4
		Ufc1		5.01077	4538	Q9CR09
		Folh1		5.01056	4537	O35409;Q0VDM6
		Igkv5-39;Igkv5-45;Igkv5-43;Igkv5-39		5.00978	4536	A0A075B5M7;A0A0B4J1J1;A0A0B4J1J2;A0A0G2JDV4
		Rbfox2;Rbfox2;Rbfox2;Rbfox2;Rbfox2;Rbfox2;Rbfox2;Rbfox1;Rbfox1;Rbfox1;Rbfox1;Rbfox1;Rbfox1		5.00977	4535	Q8BP71;Q8BP71-2;Q8BP71-3;Q8BP71-5;Q8BP71-6;Q8BP71-7;Q8BP71-8;Q9JJ43;Q9JJ43-2;Q9JJ43-3;Q9JJ43-4;Q9JJ43-5;Q9JJ43-6
		Hapln3		5.00953	4534	Q80WM5
		Lclat1		5.00927	4533	Q3UN02
		Elp2		5.00898	4532	Q91WG4
		Sft2d2		5.00886	4531	A0A0A6YX21;A0A0A6YY20;Q8VD57
		Msn		5.00877	4530	P26041
		Acsl3		5.00829	4529	Q9CZW4
		Fam169a		5.00784	4528	Q5XG69
		L2hgdh		5.0072	4527	Q91YP0
		Rab11fip5		5.00706	4526	Q8R361
		Pitpnb		5.00656	4525	P53811;Q8JZZ5
		Idi1		5.00612	4524	G3XA48;P58044
[truncated: 4,526 more rows]
